# Supplementary material for: Genome-wide copy number variation detection in a large cohort of diverse horse breeds by whole-genome sequencing
Source: Front Vet Sci. 2023 Nov 22;10:1296213. doi: 10.3389/fvets.2023.1296213 (PMC10710158; doi:10.3389/fvets.2023.1296213)
Supplement: Supplementary file 1 [file Data_Sheet_1.ZIP]

Archive with 11 entries (10 files):
- Supplementary Figures and Tables_revised/
- Supplementary Figures and Tables_revised/Supplementary Figure 1-3.docx
- Supplementary Figures and Tables_revised/Supplementary Table 1 The whole genome sequencing alignment statistics of 97 horses.xlsx
- Supplementary Figures and Tables_revised/Supplementary Table 2  Copy number variation (CNV) analysis of 97 horses.xlsx
- Supplementary Figures and Tables_revised/Supplementary Table 3 Functional enrichment of KEGG pathways and GO biological process for the common CNVR-harboring genes shared by 16  breeds.xlsx
- Supplementary Figures and Tables_revised/Supplementary Table 4 Functional enrichment of KEGG pathways and GO biological process for the breed-specific CNVR-harboring genes.xlsx
- Supplementary Figures and Tables_revised/Supplementary Table 5 The population CNVRs after integration of 16 horse breeds.xlsx
- Supplementary Figures and Tables_revised/Supplementary Table 6 CNVRs overlapped with the results of the published horses CNV studies.xlsx
- Supplementary Figures and Tables_revised/Supplementary Table 7 Information about horse QTLs overlapped with identified CNVRs.xlsx
- Supplementary Figures and Tables_revised/Supplementary Table 8 List of Vst values and annotated genes.xlsx
- Supplementary Figures and Tables_revised/Supplementary Table 9 Functional enrichment of KEGG pathways and GO biological process for CNVR-overlapping genes among TB, YAK and PRZ.xlsx
