# Supplementary material for: Genome-wide copy number variation detection in a large cohort of diverse horse breeds by whole-genome sequencing
Source: Front Vet Sci. 2023 Nov 22;10:1296213. doi: 10.3389/fvets.2023.1296213 (PMC10710158; doi:10.3389/fvets.2023.1296213)
Supplement: Supplementary file 1 [file Data_Sheet_1.ZIP › Supplementary Figures and Tables_revised/Supplementary Table 2 Copy number variation (CNV) analysis of 97 horses.xlsx]

## Sheet: Sheet1
Supplementary Table 2. Copy number variation (CNV) analysis of 97 horses
Sample ID	Breed	CNVs (n)	CNV DEL (n)	CNV DUP (n)	Min Length (bp)	Max Length (bp)	Median length (bp)	Total Length (bp)	Average Length (bp)
AB_17A	Arabian	5249	2807	2442	500	7195500	5700	224466000	42763.6
AB_2		4629	2991	1638	500	5608700	4900	219886500	47501.9
AB_24A		4729	3338	1391	400	7831300	3800	211566300	44738.1
AB_24B		4438	2911	1527	500	7831500	4600	213507000	48108.8
AB_MET		4191	2713	1478	500	7693200	5600	221731000	52906.5
AL_12A	Andalusian	5662	3847	1815	500	7848300	4300	224858700	39713.7
AL_12B		5977	3163	2814	500	7847000	5400	230140200	38504.3
AL_12C		5327	3147	2180	400	8108500	4900	219544500	41213.5
AL_12D		5919	2820	3099	400	7831300	5900	230711700	38978.2
AT_19	Akhal-Teke	5144	2950	2194	300	8498100	5000	220926800	42948.4
AT_23A		4510	3124	1386	300	8498600	4100	213156100	47263
AT_23C		4804	3309	1495	400	8498700	3900	213255000	44391.1
AT_3		5161	3642	1519	400	8255600	4100	218648800	42365.6
AT_5		4789	3053	1736	400	7848800	4700	217785000	45476.1
CR_10	Criollo	5732	3459	2273	300	1121000	4800	103957300	18136.3
CR_4		5050	3557	1493	400	8460000	4000	219244800	43414.8
DB_14A	Debao pony	5067	3001	2066	400	8500500	5100	226588700	44718.5
DB_14B		4991	3090	1901	500	1112500	4800	99497300	19935.3
DB_14C		7058	3147	3911	500	1120600	6200	127876800	18118
DB_14D		5960	3739	2221	400	1121200	4400	104621300	17553.9
DB_14E		5828	3173	2655	500	1120700	5200	109288900	18752.4
FS_11A	Friesian	6236	3450	2786	500	7848400	5300	249879300	40070.4
FS_11B		4899	3405	1494	200	1112600	4000	98440300	20094
FS_11C		4679	3298	1381	400	1128200	4200	97277400	20790.2
FS_11D		4922	3495	1427	300	1113700	4000	96330100	19571.3
FS_11E		8148	3437	4711	300	1120800	6400	141853400	17409.6
HAN1	Hanoverian	4816	3308	1508	300	5605300	4100	216942300	45046.2
HAN2		3829	2380	1449	600	7832000	5800	216941400	56657.5
HAN3		4042	2446	1596	600	7831600	6300	223036000	55179.6
HAN4		4086	2448	1638	600	9088600	6400	224951200	55054.1
JEJU1	Jeju	8089	3837	4252	300	3685700	7300	318996400	39435.8
JEJU2		8785	4177	4608	600	3834700	8700	382618700	43553.6
MG_16A	Mongolian	5784	2742	3042	300	7847600	7650	366657700	63391.7
MG_16B		6110	2785	3325	200	9093000	6000	233721700	38252.3
MG_16C		7650	2906	4744	400	7832200	6900	262613400	34328.5
MG_D2628		6101	4253	1848	300	7848700	5500	244721200	40111.7
MG_D2629		7836	6247	1589	400	1121600	4200	143257500	18282
MON_FM0450	Franches-Montagnes	14075	12690	1385	400	5604800	1700	268204100	19055.4
MON_FM1030		15503	14065	1438	400	7196200	1500	240413500	15507.5
MON_FM1190		14932	13629	1303	300	5987700	1600	240682400	16118.6
MON_FM1798		16810	15483	1327	200	6258500	1400	240226100	14290.7
MON_FM1951		16619	15153	1466	200	4352200	1600	249050400	14985.9
PRZ_D2630	Przewalskii	6464	4327	2137	400	5453800	5900	257015300	39761
PRZ_D2631		7003	5386	1617	400	1121600	4900	146742900	20954.3
PRZ_SB159		4584	2993	1591	500	6286100	6500	250319200	54607.2
PRZ_SB274		3073	1727	1346	300	1120500	9400	108660000	35359.6
PRZ_SB281		5541	2586	2955	600	9907200	9500	269322500	48605.4
PRZ_SB285		4031	1926	2105	600	5052300	13300	417108000	103475
PRZ_SB339		3357	1979	1378	600	1122100	8200	107553000	32038.4
PRZ_SB524		5601	4272	1329	400	1121600	5400	133652300	23862.2
PRZ_SB615		3429	2072	1357	700	5050300	8600	228934200	66764.1
PRZ_SB966		4846	2434	2412	600	1121200	7900	123313500	25446.5
QT_22A	American Quarter	6555	5119	1436	200	6009500	2400	214207100	32678.4
QT_22B		4619	3123	1496	300	1417900	4400	98445800	21313.2
QT_22C		4467	3171	1296	400	1124400	4100	96212200	21538.4
QT_A1543		11527	9165	2362	400	1121300	3000	152509800	13230.7
QT_A2085		9178	6621	2557	400	7828100	4500	289968200	31593.8
QT_A5659		13242	11138	2104	200	1113800	2300	140102000	10580.1
QT_A5964		34101	15849	18252	500	1121500	11900	868663200	25473.2
ST_13A	Shetland pony	5751	3629	2122	300	10865000	4500	230466200	40074.1
ST_SPH020		5557	4001	1556	400	1121400	4400	120042900	21602.1
ST_SPH041		5408	3881	1527	400	1121300	4300	117160600	21664.3
STD_M1009	Standardbred	5889	1985	3904	700	5605400	10700	607255500	103117
STD_M5256		9510	6558	2952	600	7848200	4500	261282200	27474.5
STD_M977		13451	11068	2383	400	1123000	2200	129512200	9628.44
STD_ST22		11400	10084	1316	300	1121100	1800	117832400	10336.2
TB_5	Thoroughbred	4805	3465	1340	400	1440200	3600	94776200	19724.5
TB_6		4168	2857	1311	300	8498600	4400	212394500	50958.4
TB_7		5162	3411	1751	500	7846400	4300	218993200	42424.1
TB_8		4639	3338	1301	400	2902100	4000	116346100	25080
TB_9		4654	3344	1310	300	1120900	3700	93965300	20190.2
TB_TB03		9849	8561	1288	200	1146700	2100	122109700	12398.2
TB_TB10		10192	8924	1268	300	1440300	1800	116707600	11450.9
TB_thb1		7871	4238	3633	600	3680700	7800	338297100	42980.2
TB_thb10		5848	3133	2715	600	7831200	6000	249693900	42697.3
TB_thb11		7360	3487	3873	300	5500800	7300	309860200	42100.6
TB_thb12		6765	3954	2811	400	5769600	6700	301562500	44576.9
TB_thb13		5999	3200	2799	600	6258300	5700	254794500	42472.8
TB_thb14		5717	3353	2364	200	5862500	5700	253597500	44358.5
TB_thb2		7435	4067	3368	600	5742200	7700	321557900	43249.2
TB_thb3		7871	4238	3633	600	3680700	7800	338285100	42978.7
TB_thb4		7252	3572	3680	300	5743400	6800	295060300	40686.7
TB_thb5		6824	3501	3323	600	4969100	7100	296130300	43395.4
TB_thb6		7096	4014	3082	600	5068000	7700	312590800	44051.7
TB_thb7		10522	4119	6403	600	4873700	8300	375965100	35731.3
TB_thb8		7799	4372	3427	600	4210700	8900	333488700	42760.4
TB_thb9		6106	2784	3322	600	5606200	7600	300096300	49147.8
TB_TWI		4753	3134	1619	200	1121100	4700	101044400	21259.1
YAK1	Yakutian	3466	2230	1236	500	5225300	8000	224031200	64636.8
YAK2		6024	4530	1494	400	1121400	6600	166224400	27593.7
YAK3		4032	2710	1322	600	1121700	7400	117536100	29150.8
YAK4		3374	1980	1394	600	6256400	7900	223204800	66154.4
YAK5		3504	2304	1200	500	1121700	6300	100510000	28684.4
YAK6		3582	2408	1174	500	1112900	6200	98698700	27554.1
YAK7		4706	3114	1592	400	1121500	4800	101427500	21552.8
YAK8		3213	1984	1229	600	5013500	7600	219022900	68167.7
YAK9		3423	2189	1234	600	5742800	6900	218574500	63854.7
