# Supplementary material for: Genome-wide copy number variation detection in a large cohort of diverse horse breeds by whole-genome sequencing
Source: Front Vet Sci. 2023 Nov 22;10:1296213. doi: 10.3389/fvets.2023.1296213 (PMC10710158; doi:10.3389/fvets.2023.1296213)
Supplement: Supplementary file 1 [file Data_Sheet_1.ZIP › Supplementary Figures and Tables_revised/Supplementary Table 3 Functional enrichment of KEGG pathways and GO biological process for the common CNVR-harboring genes shared by 16 breeds.xlsx]

## Sheet: Sheet1
Supplementary Table 3. Functional enrichment of KEGG pathways and GO biological process for the common CNVR-harboring genes shared by 16 horse breeds
ID	Description	Count	Genes	List Total	Pop Hits	Pop Total	Corrected pValue
ecb04514	Cell adhesion molecules	35	NLGN3, CNTNAP2, NRXN3, PTPRM, CD99L2, CLDN2, CDH4, DQB, SLITRK2, DQA, SLITRK4, NCAM1, ITGB7, NCAM2, LOC111773318, NLGN4X, NEGR1, LOC100056049, MHCB3, EQMHCB2, L1CAM, NFASC, PTPRC, CD40LG, DRB, LOC100049798, CLDN34, CLDN18, LOC100056062, MHCX1	678	178	9319	1.43426e-07
ecb05320	Autoimmune thyroid disease	22	LOC100064612, MHCB3, GZMB, EQMHCB2, LOC100146643, LOC111768988, TSHR, CD40LG, LOC111768996, DQB, DRB, DQA, LOC111767413, LOC100049798, LOC100056062, MHCX1	678	89	9319	1.04768e-06
GO:0019882	antigen processing and presentation	14	DQB, DRB, DQA, LOC100049798, MHCB3, EQMHCB2, RAB33A, LOC100056062, MHCX1	1159	37	15814	1.10167e-06
ecb05150	Staphylococcus aureus infection	25	LOC100146849, LOC100056049, KRT34, DEFA22, DEFA11, LOC100146643, DEFA20, KRT33B, KRT10A, LOC100064172, DEFA35L, LOC111768487, KRT10B, DEFA36L, DQB, DRB, DQA, DEFA26, DEFA16	678	114	9319	1.65594e-06
ecb05330	Allograft rejection	19	MHCB3, GZMB, EQMHCB2, LOC100146643, LOC111768988, CD40LG, LOC111768996, DQB, DRB, DQA, LOC111767413, LOC100049798, LOC100056062, MHCX1	678	73	9319	3.13721e-06
ecb04940	Type I diabetes mellitus	19	PTPRN2, MHCB3, GZMB, GAD2, EQMHCB2, LOC111768988, LOC111768996, DQB, DRB, DQA, LOC111767413, LOC100049798, LOC100056062, MHCX1	678	82	9319	1.79624e-05
GO:0002504	antigen processing and presentation of peptide or polysaccharide antigen via MHC class II	8	DQB, DRB, DQA	1159	14	15814	2.40664e-05
ecb05332	Graft-versus-host disease	18	LOC100062688, MHCB3, GZMB, EQMHCB2, LOC111768988, LOC111768996, DQB, DRB, DQA, LOC111767413, LOC100049798, LOC100056062, MHCX1	678	79	9319	4.01297e-05
ecb05416	Viral myocarditis	18	LOC100056049, MHCB3, EQMHCB2, LOC100146643, CD40LG, SGCD, DQB, DRB, DQA, LOC100049798, DMD, LOC100056062, MHCX1	678	82	9319	6.62405e-05
ecb05145	Toxoplasmosis	22	HSPA8, TGFB2, LAMA3, GNAI3, XIAP, MAPK10, CD40LG, IRAK1, DQB, DRB, DQA, AKT3, MAPK1, IKBKG, TLR4, LOC111771316, TLR2	678	117	9319	9.08612e-05
ecb05140	Leishmaniasis	18	TGFB2, LOC100056049, CYBB, LOC100146643, ELK1, IRAK1, DQB, DRB, DQA, MAPK1, TLR4, LOC111771316, TLR2	678	85	9319	0.000106304
GO:0006865	amino acid transport	11	LOC100056784, LOC100050544, LOC100054068, LOC102149379, LOC111774587, LOC100146254, LOC100146352, LOC100067080, LOC106783457, LOC100063097, SLC7A3	1159	34	15814	0.000110025
ecb04614	Renin-angiotensin system	10	LOC111775193, ACE2, MME, LOC111775413, LOC102147584, ANPEP, ATP6AP2, LOC111767504, KLK1E2, AGTR2	678	29	9319	0.000142551
GO:0007165	signal transduction	50	GABRB3, BEX3, TENM1, LOC100147508, PDE1C, LOC100630227, HHIP, LRRK1, LOC111767504, PTPRM, ARHGAP39, LOC100629999, ARR3, GUCY2F, ARHGAP6, ARHGAP36, ARHGAP4, ARHGAP44, ABR, GRK3, PDE11A, GLRA2, GLRA3, OPHN1, PDE6C, RSU1, GABRE, GABRQ, LOC100055035, TGFB2, MAGI3, STARD8, GABRA3, LOC102150299, OCRL, GLRA4, GFRA2, ANK1, ARHGAP24, RAP2C, PDE10A, DLC1, LOC111767498, SCGB1A1, IL1RAPL1, KRAS, PDE5A, BEX5	1159	401	15814	0.000277451
ecb05310	Asthma	11	CD40LG, DQB, DRB, DQA, LOC100146643, LOC111776077	678	39	9319	0.00035228
ecb05152	Tuberculosis	29	CAMK2B, TGFB2, ATP6AP1, LOC100064612, LOC100056049, LOC100146643, TCIRG1, LOC100064172, MAPK10, LOC111768487, LOC111767791, LOC100147174, IRAK1, DQB, DRB, DQA, AKT3, LAMP2, MAPK1, PIK3C3, LOC111771316, CTSD, TLR4, TLR2	678	196	9319	0.000414012
ecb04145	Phagosome	27	DYNC2H1, ATP6AP1, LOC100056049, MHCB3, EQMHCB2, CYBB, LOC100146643, TCIRG1, LOC111767791, DQB, DRB, DQA, TUBB1, LOC100049798, LAMP2, PIK3C3, TLR4, ATP6V1C1, LOC100056062, TLR2, MHCX1	678	180	9319	0.000554307
GO:0002503	peptide antigen assembly with MHC class II protein complex	7	DQB, DRB, DQA	1159	16	15814	0.000642657
GO:0050870	positive regulation of T cell activation	9	LOC111769970, DQB, DRB, DQA, LOC100067519	1159	29	15814	0.000862953
GO:0048488	synaptic vesicle endocytosis	9	NLGN3, DNM3, NLGN4X, SYT1, OPHN1, DENND1A, FCHO2, SYP, SYNJ2	1159	29	15814	0.000862953
ecb05323	Rheumatoid arthritis	18	TGFB2, ATP6AP1, DQB, DRB, DQA, LOC100056049, LOC100146643, TCIRG1, TLR4, LOC111771316, ATP6V1C1, TLR2	678	103	9319	0.00111948
ecb04640	Hematopoietic cell lineage	20	LOC111775193, LOC106781070, LOC100057298, MME, LOC111767504, FLT3LG, LOC111769802, LOC100146643, LOC111769795, LOC111767791, DQB, DRB, DQA, ANPEP, LOC102148014	678	122	9319	0.00121064
ecb05164	Influenza A	26	LOC100055297, LOC100064612, LOC100060201, LOC100060240, LOC100060140, NXT2, LOC111773305, LOC102150834, LOC100147174, OAS1, DQB, LOC100067224, DRB, DQA, AKT3, LOC111771475, MAPK1, TLR7, IKBKG, SLC25A5, TLR4	678	182	9319	0.00146552
ecb05321	Inflammatory bowel disease	14	TGFB2, DQB, DRB, DQA, IL2RG, FOXP3, TLR4, LOC111771316, TLR2	678	74	9319	0.00235412
GO:0000470	maturation of LSU-rRNA	7	MRPL1, LAS1L, LOC100059927, LOC111772880, LOC111771317, RRP15	1159	20	15814	0.00241375
GO:0051497	negative regulation of stress fiber assembly	7	FRMD7, DLC1, WAS, PPFIA1, ARHGAP6, CGNL1, CLASP1	1159	21	15814	0.00317245
ecb04672	Intestinal immune network for IgA production	11	CD40LG, DQB, DRB, DQA, ITGB7, LOC100146643	678	53	9319	0.00429649
ecb04612	Antigen processing and presentation	15	HSPA8, DQB, DRB, DQA, LOC100062688, LOC100049798, MHCB3, EQMHCB2, LOC100056062, MHCX1	678	89	9319	0.00466779
ecb05168	Herpes simplex virus 1 infection	53	ZNF275, LOC100064612, LOC100064037, CFP, LOC100062031, LOC106781577, ZNF829, ZNF81, IRAK1, DQB, LOC100059060, DQA, ZNF41, AKT3, LOC111771475, ZNF404, IKBKG, LOC100060244, ZNF182, MHCB3, LOC100060201, LOC100060240, ZFP92, LOC100060140, EQMHCB2, HCFC1, LOC100064480, LOC111767431, LOC100147174, LOC100067882, LOC100066332, OAS1, LOC100067224, LOC102147741, DRB, LOC100067884, LOC100066576, LOC11177544…	678	499	9319	0.00485179
GO:0019886	antigen processing and presentation of exogenous peptide antigen via MHC class II	7	DQB, DRB, DQA	1159	24	15814	0.00651509
GO:0007268	chemical synaptic transmission	20	UNC13B, GABRB3, GABRQ, NLGN3, CHRM3, NLGN4X, LOC100060942, GABRA3, CACNA1B, HTR2C, GLRA4, DLG1, GLRA2, GLRA3, SV2B, GRM7, PTCHD1, EXOC4, GABRE, FGF12	1159	141	15814	0.00711566
ecb05340	Primary immunodeficiency	9	LOC111769795, CD40LG, PTPRC, LOC100630636, BTK, LOC111769802, LOC100146643, IKBKG, IL2RG	678	40	9319	0.00715227
GO:0043200	response to amino acid	4	GLRA2, GLRA3, SLC1A2, GLRA4	1159	7	15814	0.0109578
GO:0071380	cellular response to prostaglandin E stimulus	5	LOC111769596, P2RY4, PRKCE, PTGER2, ACACA	1159	13	15814	0.0119741
GO:0007015	actin filament organization	16	SH3KBP1, WAS, MYO7B, SHROOM2, ARHGAP6, SHROOM4, DLG1, DIAPH2, POF1B, MPRIP, TMSB15B, TMSB4X, TRPV4, MYO5B, CTNNA3, CGNL1	1159	108	15814	0.0120553
ecb05166	Human T-cell leukemia virus 1 infection	29	TGFB2, LOC100056049, MHCB3, EQMHCB2, XIAP, IL2RG, ELK1, MAPK10, DLG1, LOC111768045, DQB, DRB, DQA, LOC111767487, AKT3, LOC100049798, MAPK1, KRAS, IKBKG, SLC25A5, LOC111771316, LOC100056062, MAD1L1, MHCX1	678	247	9319	0.012238
GO:0050804	modulation of synaptic transmission	10	NLGN3, GRID2, NLGN4X, PLCB4, PRKAR1B, IQSEC2, CACNA1B, GRIK4, CACNA1A, GRIK2	1159	53	15814	0.0139658
GO:0045726	positive regulation of integrin biosynthetic process	3	AR, TGFB2, NOX1	1159	3	15814	0.01529
GO:1902476	chloride transmembrane transport	9	GABRB3, GABRQ, GLRA2, GLRA3, GABRA3, SLC12A1, GLRA4, CLIC2, GABRE	1159	45	15814	0.015326
GO:0051673	membrane disruption in other organism	5	DEFA35L, DEFA36L, DEFA26, DEFA16, DEFA22	1159	14	15814	0.0158084
ecb01100	Metabolic pathways	139	LOC111775193, CYP3A93, HPSE2, GALNT17, SAT1, NSDHL, C1GALT1C1, STS, ANPEP, ENPP6, LOC106782180, MCCC2, TKTL1, G6PD, LOC100052562, LOC100630758, ALG13, ACSL4, OCRL, LOC111770995, MTHFD2L, SMS, HPRT1, DGKK, LOC111767790, PFKFB1, MTMR1, PDE1C, MAOB, MAOA, NDUFB11, LOC111767504, LOC111767502, NTPCR, PLD1, FHIT, ACACA, MTM1, LOC102149219, LOC100147680, EBP, INPP5A, LOC111771135, PGK1, ST3GAL5, SMYD3, …	678	1614	9319	0.0177716
ecb04080	Neuroactive ligand-receptor interaction	40	GRIA1, GABRB3, CHRM3, PTGER2, GRIK4, HTR2C, GRIK2, LPAR4, GRPR, LOC111775272, BRS3, LOC111771137, P2RY8, CYSLTR1, GLRA2, PGRMC1, GLRA3, P2RY4, GRM7, TBXA2R, GABRE, GRIA3, GABRQ, LOC100055297, GRID2, LOC100060942, GABRA3, AVPR2, SCTR, LOC111775266, GPR50, LOC100072605, TSHR, APLN, LOC111773305, LOC100072611, LOC111769596, PARD3, AGTR2	678	381	9319	0.0179674
ecb04621	NOD-like receptor signaling pathway	23	LOC100061885, LOC100064612, CYBB, XIAP, DEFA22, DEFA11, BRCC3, DEFA20, DEFA35L, MAPK10, LOC100064172, LOC111768487, LOC100147174, PLCB4, DEFA36L, OAS1, DEFA26, DEFA16, MAPK1, TAB3, MNDA, IKBKG, TLR4	678	192	9319	0.0219459
ecb00562	Inositol phosphate metabolism	12	MTMR1, INPP5A, PLCB4, LOC111770385, PIP5KL1, ITPK1, LOC111767502, PIK3C3, OCRL, SYNJ2, MTM1	678	77	9319	0.0226179
ecb04914	Progesterone-mediated oocyte maturation	14	GNAI3, ARAF, CCNB3, MAPK10, RPS6KA3, LOC111768044, RPS6KA6, LOC111768045, LOC111767487, AKT3, MAPK1, KRAS, LOC111768043, MAD1L1	678	97	9319	0.0227408
ecb05132	Salmonella infection	29	CYFIP1, AHNAK, ARHGEF26, ARPC1B, LOC102150834, IRAK1, AKT3, TUBB1, LOC102148861, MAPK1, FLNA, IKBKG, PAK3, LOC111771616, DYNC2H1, DYNLT3, AHNAK2, LOC100056207, MAPK10, LOC111767791, PTPRC, VPS41, EXOC4, RAB9A, TAB3, PIK3C3, TLR4, RAB9B, TLR2	678	262	9319	0.0250137
GO:0034765	regulation of ion transmembrane transport	13	KCNG2, KCND1, KCNJ8, KCNC3, CACNA2D3, CACNA1B, CACNA1A, KCNAB1, CACNA1F, CACNG6, KCNQ1, KCNQ3, ASIC2	1159	88	15814	0.0264039
GO:0016573	histone acetylation	6	MECP2, MORF4L1, MORF4L2, MSL3, LOC111767506	1159	24	15814	0.027554
GO:1905606	regulation of presynapse assembly	6	SLITRK2, SLITRK4, IL1RAPL2, IL1RAPL1, WNT7A, GPC4	1159	24	15814	0.027554
GO:0008104	protein localization	9	MECP2, AMN, AKAP10, CCDC120, LRBA, PARD3, NR0B1, AKAP4, PARD3B	1159	50	15814	0.027704
ecb04730	Long-term depression	10	GRIA1, RYR1, GRID2, PLCB4, GNAI3, ARAF, MAPK1, CACNA1A, KRAS, GRIA3	678	60	9319	0.0281171
ecb05033	Nicotine addiction	8	GRIA1, GABRB3, GABRQ, GABRA3, CACNA1B, CACNA1A, GABRE, GRIA3	678	42	9319	0.0300698
ecb05169	Epstein-Barr virus infection	25	LOC100057298, LOC100064612, MHCB3, EQMHCB2, LOC100146643, NCOR2, MAPK10, LOC100147174, IRAK1, OAS1, DQB, DRB, DQA, AKT3, LOC100049798, BTK, IKBKG, LOC100056062, TLR2, MHCX1	678	224	9319	0.0351563
ecb04724	Glutamatergic synapse	15	GRIA1, HOMER1, GNAI3, SLC1A2, GRIK4, CACNA1A, GRIK2, PLD1, GRK3, PLCB4, GRM7, MAPK1, GRIA3, SHANK2	678	114	9319	0.0362669
ecb04068	FoxO signaling pathway	17	TGFB2, HOMER1, IRS4, ARAF, FOXO6, LOC111769802, FOXO4, CCNB3, MAPK10, LOC111769795, CCNG2, LOC111767499, AKT3, MAPK1, KRAS, LOC111771316	678	136	9319	0.0374192
GO:0010634	positive regulation of epithelial cell migration	6	TGFB2, LOC111775633, PRKCE, RREB1, HDAC6, CLASP1	1159	26	15814	0.0378102
GO:0002227	innate immune response in mucosa	6	DEFA35L, DEFA36L, DEFA26, DEFA16, DEFA22, RPL39	1159	26	15814	0.0378102
GO:0031507	heterochromatin assembly	8	LOC111771533, MECP2, MORF4L1, MORF4L2, MSL3, RBBP7, LOC111767506	1159	44	15814	0.0392908
GO:0002250	adaptive immune response	11	DQB, DRB, DQA, SH2D1A, BTK, BMX	1159	73	15814	0.0394069
ecb04142	Lysosome	17	ATP6AP1, SORT1, TCIRG1, IGF2R, LOC111775633, LAMP2, AP1S2, IDS, ARSG, AP3S1, AP1S3, LOC111770943, GLA, CTSD, LOC111770931, SPAM1, LOC111775628	678	137	9319	0.0396425
ecb00830	Retinol metabolism	12	LOC111772843, LOC102149219, CYP3A93, LOC111772842, LOC100065342, LOC100052562, AWAT2, LOC100061740, PNPLA4, UGT2A2, LOC111772845, LOC100146833	678	84	9319	0.0399102
GO:0051965	positive regulation of synapse assembly	8	LINGO2, GRID2, CUX2, SRPX2, SLITRK2, SLITRK4, LOC111770196, ASIC2	1159	45	15814	0.0437054
GO:0007276	gamete generation	5	DDX3X, LOC100061997, SPIN4, LOC100061670, LOC100061737	1159	19	15814	0.0457707
GO:0033564	anterior/posterior axon guidance	3	UNC5B, DCC, UNC5C	1159	5	15814	0.0461647
GO:0060816	random inactivation of X chromosome	3	LOC111771522, LOC100629390, RLIM	1159	5	15814	0.0461647
GO:2001044	regulation of integrin-mediated signaling pathway	3	LOC100069985, LOC102149794, TIMP1	1159	5	15814	0.0461647
GO:0098887	neurotransmitter receptor transport, endosome to postsynaptic membrane	3	ARHGAP44, GRIP1, GRIPAP1	1159	5	15814	0.0461647
