# Supplementary material for: Genome-wide copy number variation detection in a large cohort of diverse horse breeds by whole-genome sequencing
Source: Front Vet Sci. 2023 Nov 22;10:1296213. doi: 10.3389/fvets.2023.1296213 (PMC10710158; doi:10.3389/fvets.2023.1296213)
Supplement: Supplementary file 1 [file Data_Sheet_1.ZIP › Supplementary Figures and Tables_revised/Supplementary Table 4 Functional enrichment of KEGG pathways and GO biological process for the breed-specific CNVR-harboring genes.xlsx]

## Sheet: Sheet1
Supplementary Table 4. Functional enrichment of KEGG pathways and GO biological process for the breed-specific CNVR-harboring genes
Breed	ID	CNVRs-habouring gene functions
TB	ecb00565	Ether lipid metabolism
	GO:1902730	Positive regulation of proteoglycan biosynthetic process
	GO:0010172	Embryonic body morphogenesis
	ecb05150	Staphylococcus aureus infection
YAK	ecb04610	Complement and coagulation cascades
	GO:0006730	one-carbon metabolic process
QT	ecb05340	Primary immunodeficiency
	ecb04080	Neuroactive ligand-receptor interaction
	ecb00190	Oxidative phosphorylation
	GO:0007204	Positive regulation of cytosolic calcium ion concentration
	GO:0042542	Response to hydrogen peroxide
PRZ	GO:0006955	Immune response
	ecb04060	Cytokine-cytokine receptor interaction
	GO:0045840	Positive regulation of mitotic nuclear division
	GO:0043161	Proteasome-mediated ubiquitin-dependent protein catabolic process
	GO:0006529	Asparagine biosynthetic process
MG	GO:0001580	detection of chemical stimulus involved in sensory perception of bitter taste
	ecb04742	Taste transduction
	GO:0006954	inflammatory response
	ecb04062	Chemokine signaling pathway
JEJU	GO:0045669	Positive regulation of osteoblast differentiation
