# Supplementary material for: Genome-wide copy number variation detection in a large cohort of diverse horse breeds by whole-genome sequencing
Source: Front Vet Sci. 2023 Nov 22;10:1296213. doi: 10.3389/fvets.2023.1296213 (PMC10710158; doi:10.3389/fvets.2023.1296213)
Supplement: Supplementary file 1 [file Data_Sheet_1.ZIP › Supplementary Figures and Tables_revised/Supplementary Table 5 The population CNVRs after integration of 16 horse breeds.xlsx]

## Sheet: Sheet1
Supplementary Table 5. The population CNVRs after integration of 16 horse breeds
Chr	Start	End	Length	Type	Annotated Genes	Genetic Location	AB	AL	AT	CR	DB	FS	HAN	JEJU	MG	MON	PRZ	QT	ST	STD	TB	YAK
chr1	1	128500	128499	Mix	ENSECAG00000012421,ENSECAG00000017803	exonic	Dup	Mix	Mix	Del	Dup	Dup	Del	Dup	Mix	Del	Del	--	--	Mix	Mix	Mix
chr1	135001	144200	9199	Del	ENSECAG00000019088	exonic	Del	Del	Del	Del	Del	Del	Del	Del	Del	Del	Del	Del	Del	Del	Del	Del
chr1	147601	176500	28899	Mix	ENSECAG00000004229	exonic	Del	Del	Del	Del	Del	Del	Del	Dup	Del	Del	Del	Dup	Dup	Dup	Del	Del
chr1	176501	212400	35899	Mix	ENSECAG00000004510	exonic	Del	Dup	Del	Del	Del	Del	Del	Dup	Del	Del	Del	Del	Dup	Dup	--	Del
chr1	212401	233000	20599	Mix	ENSECAG00000004902(dist=422)	downstream	Del	Dup	Del	Del	Del	Dup	Del	Dup	Del	Del	Del	Dup	Del	Del	--	Del
chr1	233001	235300	2299	Mix	ENSECAG00000004902	exonic	Del	Del	Del	Del	Del	Del	Del	Del	Del	Del	Del	Dup	Del	Del	Del	Del
chr1	235301	249600	14299	Mix	ENSECAG00000004902(dist=866)	upstream	Del	Del	Del	Del	Del	Dup	Del	Dup	Dup	Dup	Del	Dup	Dup	Dup	--	Del
chr1	249801	252500	2699	Mix	ENSECAG00000004902(dist=15366),ENSECAG00000012458(dist=5390)	intergenic	Del	Dup	Del	Del	Dup	Dup	Del	Dup	Dup	Del	Del	Dup	Dup	Dup	Mix	Del
chr1	252501	256600	4099	Mix	ENSECAG00000004902(dist=18066),ENSECAG00000012458(dist=1290)	intergenic	Del	Dup	Del	Del	Dup	Dup	Del	Dup	Dup	Del	Del	Dup	Dup	Dup	Dup	Del
chr1	256801	261500	4699	Mix	ENSECAG00000012458	exonic	Del	Del	Del	Del	Del	Del	Del	Del	Dup	Del	Del	Del	Dup	Dup	--	Del
chr1	261501	269800	8299	Mix	ENSECAG00000001719,ENSECAG00000012458	exonic	Del	Dup	Del	Del	Del	Del	Del	Del	Del	Del	Del	Mix	Del	Del	Del	Del
chr1	270401	283200	12799	Mix	ENSECAG00000001719(dist=2384),ENSECAG00000001419(dist=8687)	intergenic	Del	Dup	Dup	Del	Dup	--	Del	Del	Dup	Del	Del	Del	Del	Del	--	Del
chr1	283901	296300	12399	Mix	ENSECAG00000001419	exonic	Dup	Mix	Del	Del	Del	Mix	Del	Del	Dup	Del	Del	Del	Del	Del	Del	Del
chr1	297401	299100	1699	Mix	ENSECAG00000001419(dist=4579),ENSECAG00000001094(dist=31386)	intergenic	Dup	Mix	Dup	Del	Dup	Dup	Del	Dup	Dup	Del	Del	Dup	Dup	Dup	Mix	Del
chr1	299101	306000	6899	Mix	ENSECAG00000001419(dist=6279),ENSECAG00000001094(dist=24486)	intergenic	Dup	Mix	Dup	Del	Dup	Dup	Del	Dup	Dup	Del	Del	Dup	Dup	Dup	Dup	Del
chr1	306001	310400	4399	Mix	ENSECAG00000001419(dist=13179),ENSECAG00000001094(dist=20086)	intergenic	Del	Del	Del	Del	Del	Dup	Del	Dup	Del	Del	Del	Dup	Del	Del	Del	Del
chr1	313201	324900	11699	Mix	ENSECAG00000001419(dist=20379),ENSECAG00000001094(dist=5586)	intergenic	Del	Del	Del	Del	Del	Del	Del	Del	Del	Del	Del	Dup	Del	Del	Del	Del
chr1	324901	336800	11899	Del	ENSECAG00000001094	exonic	Del	Del	Del	Del	Del	Del	Del	Del	Del	Del	Del	Del	Del	Del	Del	Del
chr1	337201	338400	1199	Mix	ENSECAG00000037986(dist=4262),ENSECAG00000009951(dist=9192)	intergenic	Mix	Dup	Del	Del	Dup	Dup	Del	Del	Dup	Del	Del	Dup	Del	Del	Mix	Del
chr1	338401	346100	7699	Mix	ENSECAG00000037986(dist=5462),ENSECAG00000009951(dist=1492)	intergenic	Mix	Dup	Del	Del	Dup	Dup	Del	Del	Dup	Del	Mix	Dup	Del	Del	Mix	Del
chr1	347101	367900	20799	Del	ENSECAG00000009951	exonic	--	Del	Del	Del	--	Del	Del	Del	Del	Del	--	Del	Del	Del	Del	Del
chr1	374901	437600	62699	Del	ENSECAG00000000101,ENSECAG00000002346,ENSECAG00000012703,ENSECAG00000014887,ENSECAG00000028030,ENSECAG00000031485	exonic	Del	Del	Del	Del	Del	Del	Del	Del	Del	Del	Del	Del	Del	Del	--	Del
chr1	446501	493700	47199	Mix	ENSECAG00000036610	exonic	Del	Del	Del	Del	Del	Del	Del	Del	Del	Del	Del	Mix	Del	Del	Del	Del
chr1	493701	507200	13499	Mix	ENSECAG00000032620	exonic	Del	Del	Del	Del	Dup	Dup	Del	Del	Del	Del	Del	Dup	Del	Del	Del	Del
chr1	507501	519200	11699	Mix	ENSECAG00000032620(dist=3470),ENSECAG00000018610(dist=3196)	intergenic	Del	Dup	Del	Del	Del	Dup	Del	Del	Dup	Del	Del	Dup	Del	Del	Del	Del
chr1	519201	525500	6299	Mix	ENSECAG00000018610	exonic	Del	Del	Del	Del	Del	Dup	Del	Del	Mix	Del	Del	Dup	Del	Del	Del	Del
chr1	525501	541900	16399	Del	ENSECAG00000018610,ENSECAG00000018844	exonic	Del	Del	Del	Del	Del	Del	Del	Del	Del	Del	Del	--	Del	Del	Del	Del
chr1	541901	547500	5599	Mix	ENSECAG00000018844	exonic	Del	Dup	Del	Del	Dup	Dup	Dup	Dup	Dup	Del	Del	Mix	Del	Del	Dup	Dup
chr1	548301	553500	5199	Mix	ENSECAG00000018844	exonic	Del	Del	Del	Del	Del	Del	Del	Del	Del	Del	Del	Mix	Del	Del	Del	Del
chr1	553501	603000	49499	Del	ENSECAG00000018844,ENSECAG00000028085,ENSECAG00000035387	exonic	Del	Del	Del	Del	Del	Del	Del	Del	Del	Del	Del	Del	Del	Del	Del	Del
chr1	603001	612100	9099	Mix	ENSECAG00000039888	exonic	Del	Del	Del	Del	Del	Del	Del	Del	Del	Del	Del	Mix	Del	Del	Del	Del
chr1	612101	628900	16799	Mix	ENSECAG00000020221,ENSECAG00000039888	exonic	Dup	Del	Del	Del	Del	Del	Del	Del	Del	Del	Mix	Del	--	Del	--	Del
chr1	628901	701900	72999	Mix	ENSECAG00000000065,ENSECAG00000020221	exonic	Dup	Del	Del	Del	Mix	Dup	Del	Del	Dup	Del	Mix	Del	--	Del	--	Del
chr1	701901	706100	4199	Mix	ENSECAG00000000065	intronic	Del	Del	Del	Del	Dup	Dup	Del	Del	Dup	Del	Del	Del	Del	Del	Del	Del
chr1	706101	901200	195099	Mix	ENSECAG00000000065	exonic	Del	Del	Del	Del	Mix	Mix	Del	Del	Del	Del	Del	Mix	Del	Del	Del	Del
chr1	902001	907100	5099	Del	ENSECAG00000029970(dist=32349),ENSECAG00000006777(dist=13197)	intergenic	Del	Del	Del	Del	Del	Del	Del	Del	Del	Del	Del	Del	Del	Del	Del	Del
chr1	907101	919000	11899	Mix	ENSECAG00000029970(dist=37449),ENSECAG00000006777(dist=1297)	intergenic	Del	Dup	Del	Del	Del	Mix	Del	Del	--	Del	Del	Dup	Del	Del	Del	Del
chr1	919201	941300	22099	Mix	ENSECAG00000006777	exonic	Del	Del	Del	Del	Del	Dup	Del	Del	--	Del	Dup	Dup	Dup	Del	--	Del
chr1	941301	968400	27099	Mix	ENSECAG00000006777	exonic	Del	Del	Del	Del	Del	Dup	Del	Del	Dup	Del	Del	Dup	Dup	Del	Del	Del
chr1	969301	980900	11599	Mix	ENSECAG00000006777	intronic	Del	Dup	Del	Del	Dup	Dup	Del	Dup	Dup	Del	Del	Dup	Mix	Dup	--	Del
chr1	980901	983900	2999	Mix	ENSECAG00000006777	exonic	Del	Dup	Del	Del	Dup	Dup	Del	Dup	Dup	Del	Del	Del	Mix	Dup	Mix	Del
chr1	984001	989500	5499	Mix	ENSECAG00000006777	exonic	Del	Dup	Del	Del	Del	Dup	Del	Dup	Dup	Del	Del	Del	Dup	Dup	--	Del
chr1	989501	1003100	13599	Mix	ENSECAG00000006777	exonic	Dup	Dup	Del	Del	Del	Dup	Del	Del	Dup	Del	Dup	Dup	Dup	Dup	Dup	Del
chr1	1003101	1007900	4799	Mix	ENSECAG00000006777	intronic	Dup	Dup	Del	Del	Del	Dup	Dup	Dup	Dup	Del	Dup	Dup	Dup	Dup	Dup	Dup
chr1	1008401	1011100	2699	Mix	ENSECAG00000006777	intronic	Del	Del	Del	Del	Del	Del	Dup	Del	Del	Del	Dup	Mix	Del	Del	Mix	Del
chr1	1011101	1070900	59799	Del	ENSECAG00000006777,ENSECAG00000029054	exonic	Del	Del	Del	Del	Del	Del	Del	Del	Del	Del	Del	--	Del	Del	Del	Del
chr1	1070901	1148800	77899	Del	ENSECAG00000015981,ENSECAG00000029054	exonic	Del	Del	Del	Del	Del	Del	Del	Del	Del	Del	Del	Del	--	--	Del	Del
chr1	1149201	1151700	2499	Mix	ENSECAG00000015981	intronic	Dup	Dup	Dup	Dup	Dup	Dup	Del	Dup	Dup	Del	Dup	Dup	Dup	Dup	Mix	Dup
chr1	1152701	1170600	17899	Mix	ENSECAG00000015981	exonic	Dup	Dup	Dup	Dup	Dup	Del	Del	Dup	Dup	Dup	Dup	--	Dup	Dup	Dup	Dup
chr1	1177701	1190100	12399	Del	ENSECAG00000015981	intronic	Del	Del	Del	Del	Del	Del	Del	Del	Del	Del	Del	Del	Del	Del	Del	Del
chr1	1190101	1194500	4399	Mix	ENSECAG00000015981	intronic	Del	Del	Del	Del	Del	Del	Del	Del	Dup	Del	Del	Dup	Del	Del	Del	Del
chr1	1194501	1206000	11499	Mix	ENSECAG00000015981	intronic	Del	Del	Del	Del	Del	Del	Del	Del	Dup	Del	Del	Del	Del	Del	Del	Del
chr1	1206701	1213800	7099	Mix	ENSECAG00000015981	exonic	Del	Del	Del	Del	Del	Del	Del	Del	Del	Del	Del	Dup	Del	Del	Del	Del
chr1	1219901	1223100	3199	Del	ENSECAG00000015981	intronic	Del	Del	Del	Del	Del	Del	Del	Del	Del	Del	Del	Del	Del	Del	Del	Del
chr1	1229301	1236800	7499	Del	ENSECAG00000015981	intronic	Del	Del	Del	Del	Del	Del	Del	Del	Del	Del	Del	Del	Del	Del	Del	Del
chr1	1239901	1270500	30599	Mix	ENSECAG00000015981	exonic	Del	Dup	Del	Del	Dup	Dup	Del	Del	Dup	Del	Del	Dup	Del	Del	Del	Del
chr1	1291301	1293300	1999	Mix	ENSECAG00000015981	intronic	Del	Del	Del	Del	Del	Dup	Del	Del	Del	Del	Del	Dup	Del	Del	Del	Del
chr1	1307501	1474500	166999	Mix	ENSECAG00000000671,ENSECAG00000002362,ENSECAG00000015981	exonic	Del	Del	Del	Dup	Mix	Mix	Del	Del	Mix	Del	Del	--	Del	Del	Del	Del
chr1	1474601	1611500	136899	Mix	ENSECAG00000000671,ENSECAG00000009210	exonic	Del	Dup	Del	Dup	Dup	Dup	Del	Del	Mix	Del	Del	--	Del	Del	Del	Del
chr1	1611501	1617200	5699	Mix	ENSECAG00000009210	intronic	Del	Del	Del	Del	Del	Del	Del	Del	Dup	Del	Del	Dup	Del	Del	Del	Del
chr1	1617201	1753800	136599	Mix	ENSECAG00000009210,ENSECAG00000015234,ENSECAG00000017084	exonic	Del	Del	Del	Del	Del	Dup	Del	Del	Mix	Del	Del	Del	Mix	Mix	Del	Del
chr1	1753801	1759200	5399	Mix	ENSECAG00000015234(dist=18759),ENSECAG00000017458(dist=71188)	intergenic	Del	Dup	Del	Del	Dup	Dup	Del	Del	Dup	Del	Del	Del	Dup	Dup	Del	Del
chr1	1759201	1780500	21299	Mix	ENSECAG00000015234(dist=24159),ENSECAG00000017458(dist=49888)	intergenic	Del	Del	Del	Del	Dup	Del	Del	Del	Dup	Del	Del	Mix	Del	Del	Del	Del
chr1	1780501	1790000	9499	Del	ENSECAG00000015234(dist=45459),ENSECAG00000017458(dist=40388)	intergenic	Del	Del	Del	Del	Del	Del	Del	Del	Del	Del	Del	Del	Del	Del	Del	Del
chr1	1790001	1808600	18599	Mix	ENSECAG00000015234(dist=54959),ENSECAG00000017458(dist=21788)	intergenic	Dup	Del	Del	Del	Del	Del	Del	Del	Del	Del	Del	Mix	Del	Del	Del	Del
chr1	1818101	1826100	7999	Mix	ENSECAG00000015234(dist=83059),ENSECAG00000017458(dist=4288)	intergenic	Del	Del	Del	Del	Del	Del	Del	Del	Del	Del	Del	Dup	Del	Del	Del	Del
chr1	1830301	1836700	6399	Del	ENSECAG00000017458	exonic	Del	Del	Del	Del	Del	Del	Del	Del	Del	Del	Del	Del	Del	Del	Del	Del
chr1	1843601	1898900	55299	Mix	ENSECAG00000024456	exonic	Del	Del	Del	Dup	Dup	Del	Del	Del	Dup	Del	Mix	Mix	Del	Del	Del	Del
chr1	1898901	1901800	2899	Mix	ENSECAG00000024456	intronic	Del	Del	Del	Del	Dup	Del	Del	Del	Dup	Del	Mix	Del	Del	Del	Del	Del
chr1	1902301	1904800	2499	Del	ENSECAG00000024456	exonic	Del	Del	Del	Del	Del	Del	Del	Del	Del	Del	--	Del	Del	Del	Del	Del
chr1	1907901	1910900	2999	Mix	ENSECAG00000024456(dist=4638),ENSECAG00000037401(dist=69434)	intergenic	Del	Dup	Del	Del	Del	Del	Del	Del	Dup	Del	Del	Del	Del	Del	Dup	Del
chr1	1910901	1915500	4599	Mix	ENSECAG00000024456(dist=7638),ENSECAG00000037401(dist=64834)	intergenic	Del	Dup	Del	Del	Del	Dup	Dup	Del	Dup	Del	Del	Del	Dup	Del	Dup	Del
chr1	1942101	1945700	3599	Mix	ENSECAG00000024456(dist=38838),ENSECAG00000037401(dist=34634)	intergenic	Del	Dup	Del	Del	Del	Del	Del	Del	Del	Del	Del	Del	Del	Del	Del	Del
chr1	1969501	1975900	6399	Mix	ENSECAG00000024456(dist=66238),ENSECAG00000037401(dist=4434)	intergenic	Dup	Dup	Del	Del	Dup	Dup	Del	Del	Dup	Del	Del	Dup	Del	Del	Del	Dup
chr1	1991101	1994400	3299	Del	ENSECAG00000037401(dist=8687),ENSECAG00000024936(dist=427745)	intergenic	Del	Del	Del	Del	Del	Del	Del	Del	Del	Del	Del	Del	Del	Del	Del	Del
chr1	1995801	2034300	38499	Mix	ENSECAG00000037401(dist=13387),ENSECAG00000024936(dist=387845)	intergenic	Del	Del	Del	Del	Dup	Dup	Del	Del	Del	Del	Del	Dup	Del	Del	Del	Del
chr1	2034301	2036200	1899	Del	ENSECAG00000037401(dist=51887),ENSECAG00000024936(dist=385945)	intergenic	Del	Del	Del	Del	Del	Del	Del	Del	Del	Del	Del	Del	Del	Del	Del	Del
chr1	2075601	2079200	3599	Del	ENSECAG00000037401(dist=93187),ENSECAG00000024936(dist=342945)	intergenic	Del	Del	Del	Del	Del	Del	Del	Del	Del	Del	Del	Del	Del	Del	Del	Del
chr1	2088101	2092100	3999	Mix	ENSECAG00000037401(dist=105687),ENSECAG00000024936(dist=330045)	intergenic	Del	Dup	Del	Del	Dup	Del	Del	Del	Dup	Del	Del	Del	Del	Del	Del	Del
chr1	2092101	2107300	15199	Mix	ENSECAG00000037401(dist=109687),ENSECAG00000024936(dist=314845)	intergenic	Del	Del	Del	Del	Del	Del	Del	Del	Dup	Del	Del	Del	Del	Del	Del	Del
chr1	2125101	2129600	4499	Del	ENSECAG00000037401(dist=142687),ENSECAG00000024936(dist=292545)	intergenic	Del	Del	Del	Del	Del	Del	Del	Del	Del	Del	Del	Del	Del	Del	Del	Del
chr1	2167701	2171200	3499	Mix	ENSECAG00000037401(dist=185287),ENSECAG00000024936(dist=250945)	intergenic	Dup	Del	Del	Del	Del	Del	Del	Del	Del	Del	Del	Dup	Del	Del	Del	Del
chr1	2171201	2199800	28599	Mix	ENSECAG00000037401(dist=188787),ENSECAG00000024936(dist=222345)	intergenic	Dup	Del	Del	Del	Dup	Dup	Del	Del	Del	Del	Del	--	Del	Del	Mix	Del
chr1	2199801	2387700	187899	Mix	ENSECAG00000037401(dist=217387),ENSECAG00000024936(dist=34445)	intergenic	Del	Del	Del	Del	Dup	Mix	Del	Del	Mix	Del	Mix	--	Del	Del	Dup	Del
chr1	2387701	2397200	9499	Mix	ENSECAG00000037401(dist=405287),ENSECAG00000024936(dist=24945)	intergenic	Del	Del	Del	Del	Del	Del	Del	Del	Del	Del	Del	Mix	Del	Del	Del	Del
chr1	2397201	2451500	54299	Mix	ENSECAG00000024936	exonic	Del	Dup	Del	Del	Dup	Dup	Dup	Dup	Dup	Del	Del	--	Mix	Mix	Dup	Del
chr1	2480501	2483800	3299	Del	ENSECAG00000024936	intronic	Del	Del	Del	Del	Del	Del	Del	Del	Del	Del	Del	Del	Del	Del	Del	Del
chr1	2499601	2507400	7799	Mix	ENSECAG00000024936	intronic	Del	Del	Del	Dup	Dup	Del	Del	Dup	Del	Del	Del	Dup	Dup	Dup	Dup	Del
chr1	2510801	2517900	7099	Del	ENSECAG00000024936	intronic	Del	Del	Del	Del	Del	Del	Del	Del	Del	Del	Del	Del	Del	Del	Del	Del
chr1	2529501	2531700	2199	Del	ENSECAG00000024936	intronic	Del	Del	Del	Del	Del	Del	Del	Del	Del	Del	Del	Del	Del	Del	Del	Del
chr1	2564801	2567700	2899	Del	ENSECAG00000024936	intronic	Del	Del	Del	Del	Del	Del	Del	Del	Del	Del	Del	Del	Del	Del	Del	Del
chr1	2592901	2595700	2799	Del	ENSECAG00000024936	intronic	Del	Del	Del	Del	Del	Del	Del	Del	Del	Del	Del	Del	Del	Del	Del	Del
chr1	2596501	2600600	4099	Mix	ENSECAG00000024936	intronic	Del	Del	Del	Del	Del	Del	Del	Del	Del	Del	Del	Del	Dup	Dup	Del	Del
chr1	2689001	2697500	8499	Mix	ENSECAG00000024936(dist=43123),ENSECAG00000034216(dist=77011)	intergenic	Del	Del	Del	Del	Del	Dup	Del	Del	Del	Del	Del	Del	Del	Del	Dup	Dup
chr1	2705301	2708300	2999	Del	ENSECAG00000024936(dist=59423),ENSECAG00000034216(dist=66211)	intergenic	Del	Del	Del	Del	Del	Del	Del	Del	Del	Del	Del	Del	Del	Del	Del	Del
chr1	2719701	2722400	2699	Del	ENSECAG00000024936(dist=73823),ENSECAG00000034216(dist=52111)	intergenic	Del	Del	Del	Del	Del	Del	Del	Del	Del	Del	Del	Del	Del	Del	Del	Del
chr1	2722401	2727100	4699	Mix	ENSECAG00000024936(dist=76523),ENSECAG00000034216(dist=47411)	intergenic	Del	Del	Del	Del	Del	Del	Del	Del	Del	Del	Del	Del	Dup	Dup	Del	Del
chr1	2754301	2762600	8299	Mix	ENSECAG00000024936(dist=108423),ENSECAG00000034216(dist=11911)	intergenic	Del	Dup	Del	Del	Dup	Del	Del	Del	Del	Del	Del	Del	Del	Del	Del	Del
chr1	2792401	2796800	4399	Del	ENSECAG00000034216(dist=15774),ENSECAG00000031693(dist=75256)	intergenic	Del	Del	Del	Del	Del	Del	Del	Del	Del	Del	Del	Del	Del	Del	Del	Del
chr1	2800201	2805200	4999	Del	ENSECAG00000034216(dist=23574),ENSECAG00000031693(dist=66856)	intergenic	Del	Del	Del	Del	Del	Del	Del	Del	Del	Del	Del	Del	Del	Del	Del	Del
chr1	2810601	2827200	16599	Mix	ENSECAG00000034216(dist=33974),ENSECAG00000031693(dist=44856)	intergenic	Del	Dup	Del	Del	Del	Del	Del	Dup	Dup	Del	Del	Del	Del	Del	Dup	Del
chr1	2848601	2852700	4099	Del	ENSECAG00000034216(dist=71974),ENSECAG00000031693(dist=19356)	intergenic	Del	Del	Del	Del	Del	Del	Del	Del	Del	Del	Del	Del	Del	Del	Del	Del
chr1	2853401	2863300	9899	Mix	ENSECAG00000034216(dist=76774),ENSECAG00000031693(dist=8756)	intergenic	Del	Del	Del	Del	Del	Dup	Del	Del	Del	Del	Dup	Del	Del	Del	Del	Del
chr1	2878501	2892600	14099	Mix	ENSECAG00000031693(dist=2307),ENSECAG00000036313(dist=96501)	intergenic	Del	Dup	Del	Dup	Del	Dup	Del	Del	Dup	Del	Del	Del	Del	Del	Del	Del
chr1	2902901	2971400	68499	Del	ENSECAG00000031693(dist=26707),ENSECAG00000036313(dist=17701)	intergenic	Del	Del	Del	Del	Del	Del	Del	Del	Del	Del	Del	--	Del	Del	Del	Del
chr1	3218701	3314900	96199	Mix	ENSECAG00000043608(dist=135920),ENSECAG00000000306(dist=136370)	intergenic	Del	Dup	Del	Del	Dup	Mix	Del	Del	--	Del	Dup	--	Del	Del	Mix	Del
chr1	3314901	3355200	40299	Mix	ENSECAG00000043608(dist=232120),ENSECAG00000000306(dist=96070)	intergenic	Del	Dup	Del	Dup	Dup	Dup	Del	Del	Mix	Del	Del	--	Del	Del	Dup	Del
chr1	3388601	3389900	1299	Del	ENSECAG00000043608(dist=305820),ENSECAG00000000306(dist=61370)	intergenic	Del	Del	Del	Del	Del	Del	Del	Del	Del	Del	Del	Del	Del	Del	Del	Del
chr1	3396801	3402900	6099	Del	ENSECAG00000043608(dist=314020),ENSECAG00000000306(dist=48370)	intergenic	Del	Del	Del	Del	Del	Del	Del	Del	Del	Del	Del	Del	Del	Del	Del	Del
chr1	3430101	3442200	12099	Del	ENSECAG00000043608(dist=347320),ENSECAG00000000306(dist=9070)	intergenic	Del	Del	Del	Del	Del	Del	Del	Del	Del	Del	Del	Del	Del	Del	Del	Del
chr1	3442301	3443700	1399	Del	ENSECAG00000043608(dist=359520),ENSECAG00000000306(dist=7570)	intergenic	Del	Del	Del	Del	Del	Del	Del	Del	Del	Del	Del	Del	Del	Del	Del	Del
chr1	3443701	3619500	175799	Mix	ENSECAG00000000306,ENSECAG00000034734,ENSECAG00000038771	exonic	Del	Del	Del	Del	Del	Mix	Del	Mix	--	Del	Mix	--	Del	Del	Mix	Del
chr1	3619501	3626400	6899	Mix	ENSECAG00000034734	exonic	Del	Del	Del	Del	Del	Dup	Del	Del	--	Del	Del	Del	Del	Del	Del	Del
chr1	3638701	3654500	15799	Del	ENSECAG00000034734	intronic	Del	Del	Del	Del	Del	Del	Del	Del	Del	Del	Del	Del	Del	Del	Del	Del
chr1	3702001	3706700	4699	Del	ENSECAG00000034734	exonic	Del	Del	Del	Del	Del	Del	Del	Del	Del	Del	Del	Del	Del	Del	Del	Del
chr1	3706801	3726000	19199	Mix	ENSECAG00000034734	exonic	Del	Del	Del	Del	Del	Del	Del	Del	Del	Del	Del	Dup	Del	Del	Del	Del
chr1	3729101	3919400	190299	Mix	ENSECAG00000026858,ENSECAG00000034734	exonic	Dup	Dup	Del	Mix	Dup	Mix	Del	Dup	Dup	Del	Dup	Dup	Mix	Mix	Mix	Dup
chr1	3920301	3957700	37399	Mix	ENSECAG00000026858	intronic	Del	Dup	Del	Del	Del	Dup	Del	Dup	Del	Del	Del	Dup	Dup	Dup	Dup	Del
chr1	3958401	3964000	5599	Del	ENSECAG00000026858	intronic	Del	Del	Del	Del	Del	Del	Del	Del	Del	Del	Del	Del	Del	Del	Del	Del
chr1	3966001	3973100	7099	Mix	ENSECAG00000026858	intronic	Del	Del	Del	Del	Del	Del	Del	Del	Del	Del	Del	Dup	Del	Del	Del	Del
chr1	3980401	3991300	10899	Mix	ENSECAG00000026858	exonic	Del	Del	Del	Del	Del	Del	Del	Del	Del	Del	Del	Dup	Del	Del	Dup	Del
chr1	3991301	3994000	2699	Del	ENSECAG00000026858	intronic	Del	Del	Del	Del	Del	Del	Del	Del	Del	Del	Del	Del	Del	Del	Del	Del
chr1	3994001	4007800	13799	Mix	ENSECAG00000026858	intronic	Dup	Del	Del	Del	Del	Dup	Dup	Dup	Del	Del	Del	Dup	Del	Del	Dup	Del
chr1	4007801	4013400	5599	Del	ENSECAG00000026858	intronic	Del	Del	Del	Del	Del	Del	Del	Del	Del	Del	Del	Del	Del	Del	Del	Del
chr1	4014801	4040300	25499	Mix	ENSECAG00000026858	exonic	Del	Del	Del	Del	Del	Del	Del	Del	Del	Del	Del	Dup	Del	Del	Del	Del
chr1	4040701	4057800	17099	Del	ENSECAG00000026858	intronic	Del	Del	Del	Del	Del	Del	Del	Del	Del	Del	Del	Del	Del	Del	Del	Del
chr1	4058901	4220900	161999	Mix	ENSECAG00000026858	exonic	Del	Dup	Del	Del	Del	Del	Del	Del	Mix	Del	Del	Dup	Mix	Mix	Del	Del
chr1	4369701	4374600	4899	Mix	ENSECAG00000029963(dist=52288),ENSECAG00000036080(dist=164804)	intergenic	Del	Del	Del	Del	Del	Del	Del	Del	Del	Del	Dup	Del	Del	Del	Del	Del
chr1	4456601	4466700	10099	Mix	ENSECAG00000029963(dist=139188),ENSECAG00000036080(dist=72704)	intergenic	Del	Del	Del	Del	Dup	Dup	Del	Del	Del	Del	Del	Del	Del	Del	Del	Del
chr1	4507901	4519500	11599	Mix	ENSECAG00000029963(dist=190488),ENSECAG00000036080(dist=19904)	intergenic	Del	Del	Del	Del	Del	Del	Del	Del	Del	Del	Del	Dup	Del	Del	Del	Del
chr1	4640001	4647900	7899	Mix	ENSECAG00000038483(dist=2100),ENSECAG00000038333(dist=209719)	intergenic	Del	Del	Del	Del	Del	Del	Del	Del	Del	Del	Del	Del	Del	Del	Del	Dup
chr1	4668501	4765200	96699	Mix	ENSECAG00000038483(dist=30600),ENSECAG00000038333(dist=92419)	intergenic	Del	Del	Del	Dup	Dup	Del	Dup	Del	Dup	Del	Del	Dup	Dup	Dup	Dup	Del
chr1	4767701	4850100	82399	Mix	ENSECAG00000038483(dist=129800),ENSECAG00000038333(dist=7519)	intergenic	Del	Del	Del	Del	Del	Del	Del	Del	Dup	Del	Del	Dup	Dup	Dup	Dup	Del
chr1	4906901	4919400	12499	Mix	ENSECAG00000038333(dist=16532),ENSECAG00000042436(dist=10245)	intergenic	Del	Del	Del	Dup	Del	Del	Del	Del	Del	Del	Del	Del	Del	Del	Dup	Dup
chr1	4924901	4926200	1299	Del	ENSECAG00000038333(dist=34532),ENSECAG00000042436(dist=3445)	intergenic	Del	Del	Del	Del	Del	Del	Del	Del	Del	Del	Del	Del	Del	Del	Del	Del
chr1	4959801	4970300	10499	Mix	ENSECAG00000042436(dist=11767),ENSECAG00000034588(dist=53098)	intergenic	Del	Del	Del	Del	Del	Del	Del	Del	Del	Del	Del	Del	Del	Del	Mix	Del
chr1	5010901	5013500	2599	Del	ENSECAG00000042436(dist=62867),ENSECAG00000034588(dist=9898)	intergenic	Del	Del	Del	Del	Del	Del	Del	Del	Del	Del	Del	Del	Del	Del	Del	Del
chr1	5048201	5069200	20999	Mix	ENSECAG00000034588(dist=8278),ENSECAG00000042355(dist=112545)	intergenic	Del	Del	Del	Del	Del	Del	Del	Del	Dup	Del	Del	Del	Dup	Dup	Mix	Dup
chr1	5078401	5128900	50499	Mix	ENSECAG00000034588(dist=38478),ENSECAG00000042355(dist=52845)	intergenic	Del	Del	Del	Del	Del	Del	Del	Del	Del	Del	Del	Dup	Del	Del	Del	Del
chr1	5135201	5146200	10999	Mix	ENSECAG00000034588(dist=95278),ENSECAG00000042355(dist=35545)	intergenic	Dup	Del	Del	Del	Dup	Del	Del	Dup	Dup	Dup	Dup	Del	Dup	Dup	Dup	Dup
chr1	5146701	5162700	15999	Mix	ENSECAG00000034588(dist=106778),ENSECAG00000042355(dist=19045)	intergenic	Del	Del	Del	Del	Del	Del	Del	Del	Dup	Del	Del	Del	Dup	Dup	Dup	Del
chr1	5271101	5386600	115499	Mix	ENSECAG00000008876,ENSECAG00000036105	exonic	Del	Del	Del	Del	Del	Del	Del	Del	Mix	Del	Dup	Dup	Del	Del	Del	Del
chr1	5387001	5399800	12799	Del	ENSECAG00000008876	exonic	Del	Del	Del	Del	Del	Del	Del	Del	Del	Del	Del	Del	Del	Del	Del	Del
chr1	5421901	5435300	13399	Mix	ENSECAG00000008876	intronic	Del	Dup	Del	Dup	Del	Dup	Del	Dup	Dup	Del	Dup	Dup	Dup	Dup	Dup	Del
chr1	5438401	5441500	3099	Del	ENSECAG00000008876	intronic	Del	Del	Del	Del	Del	Del	Del	Del	Del	Del	Del	Del	Del	Del	Del	Del
chr1	5462301	5463600	1299	Del	ENSECAG00000008876	intronic	Del	Del	Del	Del	Del	Del	Del	Del	Del	Del	Del	Del	Del	Del	Del	Del
chr1	5504001	5507900	3899	Mix	ENSECAG00000008876	intronic	Del	Dup	Del	Del	Del	Del	Del	Del	Del	Del	Del	Dup	Del	Del	Dup	Del
chr1	5509501	5512500	2999	Del	ENSECAG00000008876	intronic	Del	Del	Del	Del	Del	Del	Del	Del	Del	Del	Del	Del	Del	Del	Del	Del
chr1	5516601	5547300	30699	Mix	ENSECAG00000008876	exonic	Del	Del	Del	Del	Del	Del	Del	Del	Del	Del	Del	Dup	Del	Del	Del	Del
chr1	5548501	5554900	6399	Mix	ENSECAG00000023786	exonic	Dup	Del	Del	Del	Del	Del	Del	Del	Del	Del	Del	Del	Del	Del	Del	Del
chr1	5571801	5577300	5499	Mix	ENSECAG00000023786(dist=5848),ENSECAG00000029047(dist=80946)	intergenic	Del	Del	Del	Del	Del	Del	Del	Del	Del	Del	Dup	Del	Del	Del	Del	Del
chr1	5577301	5594200	16899	Del	ENSECAG00000023786(dist=11348),ENSECAG00000029047(dist=64046)	intergenic	Del	Del	Del	Del	Del	Del	Del	Del	Del	Del	Del	Del	Del	Del	Del	Del
chr1	5609201	5627800	18599	Mix	ENSECAG00000023786(dist=43248),ENSECAG00000029047(dist=30446)	intergenic	Del	Del	Del	Del	Del	Del	Del	Del	Del	Dup	Del	Dup	Del	Del	Del	Del
chr1	5657901	5669300	11399	Del	ENSECAG00000029047	exonic	Del	Del	Del	Del	Del	Del	Del	Del	Del	Del	Del	Del	Del	Del	Del	Del
chr1	5828701	5832100	3399	Del	ENSECAG00000034244(dist=9136),ENSECAG00000023813(dist=67651)	intergenic	Del	Del	Del	Del	Del	Del	Del	Del	Del	Del	Del	Del	Del	Del	Del	Del
chr1	5842901	5953700	110799	Mix	ENSECAG00000023813	exonic	Del	Del	Del	Del	Del	Del	Del	Del	Del	Del	Del	Mix	Del	Del	Del	Del
chr1	5953701	5959100	5399	Del	ENSECAG00000023813	exonic	Del	Del	Del	Del	Del	Del	Del	Del	Del	Del	Del	Del	Del	Del	Del	Del
chr1	5975801	6031800	55999	Mix	ENSECAG00000023813	exonic	Del	Del	Del	Del	Del	Del	Del	Del	Dup	Del	Del	Del	Del	Del	Del	Del
chr1	6032001	6142600	110599	Mix	ENSECAG00000023813	exonic	Del	Del	Del	Del	Del	Dup	Del	Dup	Mix	Del	Del	Mix	Del	Del	Mix	Del
chr1	6142601	6385700	243099	Mix	ENSECAG00000005053,ENSECAG00000023813	exonic	Del	Del	Del	Del	Del	Dup	Del	Del	--	Del	Mix	--	Mix	Mix	Del	Del
chr1	6399301	6404400	5099	Del	ENSECAG00000023813	exonic	Del	Del	Del	Del	Del	Del	Del	Del	Del	Del	Del	Del	Del	Del	Del	Del
chr1	6411701	6416700	4999	Del	ENSECAG00000023813(dist=9394),ENSECAG00000033250(dist=15828)	intergenic	Del	Del	Del	Del	Del	Del	Del	Del	Del	Del	Del	Del	Del	Del	Del	Del
chr1	6461301	6476100	14799	Mix	ENSECAG00000033250(dist=13607),ENSECAG00000030439(dist=23712)	intergenic	Del	Del	Del	Del	Del	Del	Del	Del	Del	Del	Del	Dup	Dup	Dup	Dup	Del
chr1	6551601	6559900	8299	Mix	ENSECAG00000030439(dist=50102),ENSECAG00000010056(dist=21396)	intergenic	Dup	Del	Del	Del	Dup	Del	Del	Dup	Dup	Del	Dup	Del	Del	Del	Dup	Del
chr1	6569101	6573900	4799	Mix	ENSECAG00000030439(dist=67602),ENSECAG00000010056(dist=7396)	intergenic	Del	Del	Del	Del	Del	Del	Del	Del	Del	Del	Dup	Del	Del	Del	Del	Del
chr1	6592001	6597700	5699	Mix	ENSECAG00000010056	intronic	Del	Dup	Del	Del	Del	Del	Del	Del	Del	Del	Del	Del	Del	Del	Del	Del
chr1	6640901	6648400	7499	Del	ENSECAG00000010056	intronic	Del	Del	Del	Del	Del	Del	Del	Del	Del	Del	Del	Del	Del	Del	Del	Del
chr1	6662201	6664500	2299	Mix	ENSECAG00000010056	intronic	Del	Del	Del	Del	Dup	Del	Del	Del	Del	Del	Del	Del	Del	Del	Del	Del
chr1	6675001	6758700	83699	Mix	ENSECAG00000010056	exonic	Del	Dup	Del	Del	Del	Del	Del	Del	Dup	Del	Del	Dup	Dup	Dup	Del	Del
chr1	6758701	6950600	191899	Mix	ENSECAG00000010056,ENSECAG00000012744	exonic	Dup	Dup	Dup	Del	Dup	Dup	Dup	Dup	Mix	Mix	Del	--	Mix	Mix	Mix	Dup
chr1	6952801	6960300	7499	Mix	ENSECAG00000012744	intronic	Del	Del	Del	Del	Del	Del	Del	Del	Del	Del	Del	Mix	Del	Del	Del	Del
chr1	6960301	7308600	348299	Mix	ENSECAG00000006524,ENSECAG00000012744	exonic	Del	Del	Del	Del	Del	Del	Del	Del	Del	Del	Mix	Mix	Del	Del	Del	Del
chr1	7308601	7312700	4099	Mix	ENSECAG00000006524	intronic	Del	Del	Del	Del	Del	Del	Del	Del	Del	Del	Del	Dup	Del	Del	Del	Del
chr1	7324501	7504600	180099	Mix	ENSECAG00000000156,ENSECAG00000000346,ENSECAG00000006524,ENSECAG00000012266,ENSECAG00000014298,ENSECAG00000017285	exonic	Del	Del	Del	Del	Del	Del	Del	Del	Del	Del	Del	Mix	Del	Del	Mix	Del
chr1	7520501	7544100	23599	Mix	ENSECAG00000000346	exonic	Del	Del	Del	Del	Del	Del	Del	Del	Del	Del	Del	Dup	Del	Del	Del	Del
chr1	7545101	7552100	6999	Mix	ENSECAG00000000346(dist=18266),ENSECAG00000020373(dist=14666)	intergenic	Del	Del	Dup	Del	Dup	Dup	Del	Del	Dup	Dup	Del	Dup	Del	Del	Dup	Del
chr1	7573301	7575700	2399	Mix	ENSECAG00000020373	intronic	Del	Del	Del	Dup	Del	Del	Del	Del	Del	Del	Del	Del	Del	Del	Del	Del
chr1	7577401	7581200	3799	Mix	ENSECAG00000020373	exonic	Del	Del	Del	Dup	Del	Del	Del	Del	Del	Del	Del	Del	Del	Del	Del	Del
chr1	7597701	7601100	3399	Del	ENSECAG00000020373(dist=19794),ENSECAG00000040415(dist=64680)	intergenic	Del	Del	Del	Del	Del	Del	Del	Del	Del	Del	Del	Del	Del	Del	Del	Del
chr1	7601201	7612400	11199	Mix	ENSECAG00000020373(dist=23294),ENSECAG00000040415(dist=53380)	intergenic	Del	Del	Dup	Del	Del	Dup	Del	Dup	Del	Del	Del	Dup	Del	Del	Dup	Del
chr1	7612801	7623800	10999	Mix	ENSECAG00000020373(dist=34894),ENSECAG00000040415(dist=41980)	intergenic	Del	Del	Dup	Del	Del	Del	Del	Del	Del	Del	Del	Del	Del	Del	--	Del
chr1	7717101	7721600	4499	Mix	ENSECAG00000026625(dist=15985),ENSECAG00000039899(dist=42613)	intergenic	Del	Del	Del	Del	Del	Del	Del	Del	Dup	Del	Del	Del	Del	Del	Del	Del
chr1	7734501	7741400	6899	Mix	ENSECAG00000026625(dist=33385),ENSECAG00000039899(dist=22813)	intergenic	Del	Del	Del	Del	Del	Del	Del	Del	Dup	Del	Del	Del	Del	Del	Del	Del
chr1	7768301	7869000	100699	Mix	ENSECAG00000039899(dist=2458),ENSECAG00000029089(dist=48656)	intergenic	Del	Del	Del	Del	Del	Del	Del	Del	Del	Del	Dup	Mix	Mix	Mix	Mix	Del
chr1	7869001	7870800	1799	Del	ENSECAG00000039899(dist=103158),ENSECAG00000029089(dist=46856)	intergenic	Del	Del	Del	Del	Del	Del	Del	Del	Del	Del	Del	Del	Del	Del	Del	Del
chr1	7870801	7889000	18199	Mix	ENSECAG00000039899(dist=104958),ENSECAG00000029089(dist=28656)	intergenic	Del	Del	Del	Del	Del	Del	Del	Del	Dup	Del	Del	Mix	Del	Del	Dup	Del
chr1	7930901	7948600	17699	Mix	ENSECAG00000029089(dist=12621),ENSECAG00000022504(dist=58113)	intergenic	Del	Del	Del	Del	Dup	Dup	Del	Del	Del	Del	Del	Dup	Del	Del	Del	Del
chr1	7957301	7963800	6499	Mix	ENSECAG00000029089(dist=39021),ENSECAG00000022504(dist=42913)	intergenic	Del	Del	Del	Del	Del	Del	Del	Del	Del	Del	Dup	Del	Del	Del	Del	Del
chr1	7978501	7982100	3599	Del	ENSECAG00000029089(dist=60221),ENSECAG00000022504(dist=24613)	intergenic	Del	Del	Del	Del	Del	Del	Del	Del	Del	Del	Del	Del	Del	Del	Del	Del
chr1	7997201	8022600	25399	Del	ENSECAG00000022504(ENSECAT00000060371:c.-112336_-111675delins0)	UTR5	Del	Del	Del	Del	Del	Del	Del	Del	Del	Del	Del	Del	Del	Del	Del	Del
chr1	8030201	8033100	2899	Del	ENSECAG00000022504	intronic	Del	Del	Del	Del	Del	Del	Del	Del	Del	Del	Del	Del	Del	Del	Del	Del
chr1	8034501	8037900	3399	Del	ENSECAG00000022504	intronic	Del	Del	Del	Del	Del	Del	Del	Del	Del	Del	Del	Del	Del	Del	Del	Del
chr1	8047401	8282700	235299	Mix	ENSECAG00000017587,ENSECAG00000022504	exonic	Del	Del	Del	Del	Del	Del	Del	Del	Dup	Del	Mix	Dup	Mix	Mix	Del	Dup
chr1	8287601	8316800	29199	Mix	ENSECAG00000023340	exonic	Del	Del	Del	Del	Del	Del	Del	Del	Del	Del	Del	Dup	Del	Del	Del	Del
chr1	8319001	8324800	5799	Mix	ENSECAG00000023340	exonic	Del	Del	Del	Del	Del	Del	Del	Del	Del	Del	Del	Del	Del	Del	Dup	Del
chr1	8331901	8333700	1799	Del	ENSECAG00000007838	exonic	Del	Del	Del	Del	Del	Del	Del	Del	Del	Del	Del	Del	Del	Del	Del	Del
chr1	8333701	8353800	20099	Mix	ENSECAG00000007838	exonic	Del	Del	Del	Del	Del	Del	Del	Del	Del	Del	Del	Dup	Del	Del	Dup	Del
chr1	8353801	8364700	10899	Mix	ENSECAG00000007838	exonic	Del	Del	Del	Del	Del	Del	Del	Del	Del	Del	Del	Del	Del	Del	Dup	Del
chr1	8364701	8370600	5899	Mix	ENSECAG00000035894	intronic	Del	Del	Del	Del	Del	Del	Del	Del	Del	Del	Del	Dup	Del	Del	Dup	Del
chr1	8370601	8372400	1799	Mix	ENSECAG00000035894	intronic	Del	Del	Del	Del	Del	Del	Del	Del	Del	Del	Del	Mix	Del	Del	Del	Del
chr1	8453401	8457300	3899	Del	ENSECAG00000035894	intronic	Del	Del	Del	Del	Del	Del	Del	Del	Del	Del	Del	Del	Del	Del	Del	Del
chr1	8472401	8570300	97899	Mix	ENSECAG00000035894,ENSECAG00000037483	exonic	Del	Del	Del	Del	Del	Del	Del	Del	Del	Del	Del	Mix	Del	Del	Del	Del
chr1	8586001	8601900	15899	Mix	ENSECAG00000037483	exonic	Del	Del	Del	Del	Dup	Dup	Del	Del	Dup	Del	Del	Del	Del	Del	Del	Del
chr1	8643201	8647300	4099	Del	ENSECAG00000039629	exonic	Del	Del	Del	Del	Del	Del	Del	Del	Del	Del	Del	Del	Del	Del	Del	Del
chr1	8647301	8734500	87199	Mix	ENSECAG00000014873	exonic	Dup	Del	Del	Del	Dup	Dup	Del	Del	Dup	Del	Mix	Mix	Del	Del	Mix	Del
chr1	8738201	8782900	44699	Mix	ENSECAG00000014873	intronic	Del	Dup	Del	Dup	Dup	Dup	Del	Del	Dup	Del	Del	Dup	Del	Del	Mix	Del
chr1	8783501	8791200	7699	Mix	ENSECAG00000014873	intronic	Del	Dup	Del	Del	Dup	Dup	Del	Dup	Dup	Del	Del	Del	Dup	Dup	Dup	Dup
chr1	8792401	8809300	16899	Mix	ENSECAG00000014873	exonic	Del	Del	Del	Del	Del	Del	Del	Del	Del	Del	Del	Del	Dup	Dup	--	Del
chr1	8810001	8822300	12299	Mix	ENSECAG00000014873(dist=471)	downstream	Del	Dup	Del	Del	Dup	Dup	Del	Del	Dup	Del	Del	Dup	Dup	Dup	Dup	Dup
chr1	8822501	8825900	3399	Del	ENSECAG00000014873(dist=12971),ENSECAG00000034489(dist=122328)	intergenic	Del	Del	Del	Del	Del	Del	Del	Del	Del	Del	Del	Del	Del	Del	Del	Del
chr1	8852201	8874600	22399	Mix	ENSECAG00000014873(dist=42671),ENSECAG00000034489(dist=73628)	intergenic	Del	Del	Del	Del	Del	Dup	Del	Del	Del	Del	Del	Del	Del	Del	Del	Del
chr1	8915201	8918200	2999	Mix	ENSECAG00000014873(dist=105671),ENSECAG00000034489(dist=30028)	intergenic	Dup	Dup	Dup	Del	Dup	Dup	Del	Del	Dup	Del	Del	Dup	Dup	Dup	Mix	Del
chr1	8918201	8927900	9699	Mix	ENSECAG00000014873(dist=108671),ENSECAG00000034489(dist=20328)	intergenic	Dup	Dup	Dup	Dup	Dup	Dup	Dup	Dup	Dup	Del	Del	Dup	Dup	Dup	--	Del
chr1	8927901	8933500	5599	Mix	ENSECAG00000014873(dist=118371),ENSECAG00000034489(dist=14728)	intergenic	Dup	Dup	Dup	Del	Dup	Dup	Del	Del	Dup	Del	Del	Dup	Del	Del	Mix	Del
chr1	8955501	8960400	4899	Del	ENSECAG00000034489(dist=649)	downstream	Del	Del	Del	Del	Del	Del	Del	Del	Del	Del	Del	Del	Del	Del	Del	Del
chr1	8962701	8970900	8199	Mix	ENSECAG00000034489(dist=7849),ENSECAG00000022078(dist=4362)	intergenic	Del	Del	Del	Del	Del	Del	Del	Del	Del	Del	Del	Dup	Del	Del	Del	Del
chr1	8970901	8977100	6199	Del	ENSECAG00000022078(ENSECAT00000066934:c.-40951_-40719delins0)	UTR5	Del	Del	Del	Del	Del	Del	Del	Del	Del	Del	Del	Del	Del	Del	Del	Del
chr1	9016001	9018900	2899	Del	ENSECAG00000022078	exonic	Del	Del	Del	Del	Del	Del	Del	Del	Del	Del	Del	Del	Del	Del	Del	Del
chr1	9051101	9057300	6199	Del	ENSECAG00000022078(dist=2410),ENSECAG00000040314(dist=34924)	intergenic	Del	Del	Del	Del	Del	Del	Del	Del	Del	Del	Del	Del	Del	Del	Del	Del
chr1	9058101	9061200	3099	Del	ENSECAG00000022078(dist=9410),ENSECAG00000040314(dist=31024)	intergenic	Del	Del	Del	Del	Del	Del	Del	Del	Del	Del	Del	Del	Del	Del	Del	Del
chr1	9061901	9067600	5699	Mix	ENSECAG00000022078(dist=13210),ENSECAG00000040314(dist=24624)	intergenic	Dup	Del	Del	Del	Del	Del	Del	Del	Del	Del	Del	Del	Del	Del	Del	Del
chr1	9070501	9071700	1199	Del	ENSECAG00000022078(dist=21810),ENSECAG00000040314(dist=20524)	intergenic	Del	Del	Del	Del	Del	Del	Del	Del	Del	Del	Del	Del	Del	Del	Del	Del
chr1	9081701	9083800	2099	Del	ENSECAG00000022078(dist=33010),ENSECAG00000040314(dist=8424)	intergenic	Del	Del	Del	Del	Del	Del	Del	Del	Del	Del	Del	Del	Del	Del	Del	Del
chr1	9123201	9125800	2599	Mix	ENSECAG00000043552(dist=12391),ENSECAG00000024631(dist=5793)	intergenic	Del	Del	Del	Del	Del	Del	Del	Del	Del	Del	Dup	Del	Del	Del	Del	Del
chr1	9129101	9134300	5199	Del	ENSECAG00000024631	exonic	Del	Del	Del	Del	Del	Del	Del	Del	Del	Del	Del	Del	Del	Del	Del	Del
chr1	9159301	9188600	29299	Mix	ENSECAG00000024631	exonic	Del	Dup	Del	Del	Del	Dup	Del	Del	Dup	Del	Del	Dup	Del	Del	Dup	Del
chr1	9188601	9294300	105699	Mix	ENSECAG00000024631	exonic	Mix	Dup	Dup	Dup	Dup	Dup	Mix	Dup	Dup	Del	Del	Dup	--	--	Dup	Dup
chr1	9294301	9322500	28199	Mix	ENSECAG00000008245	exonic	Dup	Dup	Dup	Dup	Dup	Dup	Dup	Del	Dup	Del	Del	Dup	--	--	Mix	Dup
chr1	9325701	9402100	76399	Mix	ENSECAG00000008245	exonic	Del	Del	Del	Del	Mix	Del	Dup	Del	Mix	Del	Mix	Dup	Del	Del	Del	Del
chr1	9416101	9422200	6099	Mix	ENSECAG00000008245(dist=76061),ENSECAG00000038702(dist=2481)	intergenic	Del	Dup	Del	Del	Del	Del	Del	Dup	Del	Del	Del	Del	Del	Del	Dup	Del
chr1	9454401	9463600	9199	Mix	ENSECAG00000038702(dist=17756),ENSECAG00000037997(dist=24335)	intergenic	Del	Dup	Del	Del	Dup	Del	Del	Dup	Del	Del	Del	Del	Dup	Dup	Dup	Del
chr1	9536601	9547300	10699	Mix	ENSECAG00000037997(dist=7387),ENSECAG00000042832(dist=24686)	intergenic	Del	Del	Del	Del	Del	Del	Del	Del	Del	Del	Dup	Del	Del	Del	Del	Del
chr1	9763201	9794800	31599	Mix	ENSECAG00000010047	exonic	Del	Del	Del	Del	Del	Dup	Del	Del	Del	Del	Del	Del	Del	Del	Del	Del
chr1	9798001	9826800	28799	Mix	ENSECAG00000012690,ENSECAG00000037274	exonic	Del	Del	Del	Del	Del	Dup	Del	Del	Del	Del	Del	Del	Del	Del	Del	Del
chr1	9878101	9882700	4599	Del	ENSECAG00000037274(dist=63816),ENSECAG00000017638(dist=4269)	intergenic	Del	Del	Del	Del	Del	Del	Del	Del	Del	Del	Del	Del	Del	Del	Del	Del
chr1	9897601	9905300	7699	Mix	ENSECAG00000017638	exonic	Del	Del	Del	Del	Del	Del	Dup	Del	Del	Dup	Del	Del	Dup	Dup	Del	Del
chr1	9935401	9946000	10599	Mix	ENSECAG00000000055	exonic	Dup	Del	Del	Dup	Dup	Del	Del	Del	Del	Del	Del	Mix	Del	Del	Dup	Del
chr1	9946001	9985900	39899	Mix	ENSECAG00000006987,ENSECAG00000011238,ENSECAG00000017638,ENSECAG00000043718	exonic	Dup	Dup	Dup	Dup	Dup	Dup	Dup	Dup	Dup	Dup	Dup	--	Mix	Mix	Mix	Dup
chr1	9985901	9987600	1699	Mix	ENSECAG00000011238(dist=364)	upstream	Del	Del	Del	Del	Del	Del	Del	Del	Del	Del	Dup	Del	Del	Del	Del	Del
chr1	9987601	10005900	18299	Mix	ENSECAG00000012505(dist=559)	upstream	Del	Del	Del	Del	Del	Del	Del	Del	Del	Del	Dup	Mix	Del	Del	Del	Del
chr1	10006801	10050700	43899	Mix	ENSECAG00000012505,ENSECAG00000040992	exonic	Dup	Del	Del	Dup	Del	Del	Dup	Dup	Del	Del	Dup	Mix	Del	Del	Dup	Del
chr1	10051801	10056100	4299	Mix	ENSECAG00000040992(dist=16074),ENSECAG00000013380(dist=5888)	intergenic	Del	Del	Dup	Del	Del	Del	Del	Del	Del	Del	Del	Del	Del	Del	Del	Del
chr1	10065001	10079200	14199	Mix	ENSECAG00000013380	exonic	Del	Del	Del	Del	Del	Del	Del	Del	Del	Del	Del	Dup	Del	Del	Del	Del
chr1	10079201	10162400	83199	Mix	ENSECAG00000014886,ENSECAG00000014944,ENSECAG00000019510,ENSECAG00000042520	exonic	Del	Dup	Del	Del	Dup	Dup	Del	Dup	Del	Del	Del	Dup	Dup	Dup	Mix	Del
chr1	10162401	10167700	5299	Del	ENSECAG00000019510	exonic	Del	Del	Del	Del	Del	Del	Del	Del	Del	Del	Del	Del	Del	Del	Del	Del
chr1	10171401	10285200	113799	Mix	ENSECAG00000002143,ENSECAG00000009186	exonic	Del	Del	Del	Del	Del	Del	Del	Del	Dup	Del	Del	Mix	Del	Del	Del	Del
chr1	10285201	10292800	7599	Mix	ENSECAG00000009186	intronic	Del	Del	Del	Del	Del	Del	Del	Del	Dup	Del	Del	Mix	Del	Del	Del	Del
chr1	10292801	10322200	29399	Mix	ENSECAG00000009186	intronic	Del	Del	Del	Del	--	Mix	Del	Del	Del	Del	Del	--	Del	Del	Del	Del
chr1	10322201	10372200	49999	Mix	ENSECAG00000006313,ENSECAG00000009186	exonic	Mix	Del	Dup	Mix	Mix	Del	Mix	Del	--	Mix	Del	Dup	Del	Del	Del	Mix
chr1	10373201	10374600	1399	Mix	ENSECAG00000009186	intronic	Dup	Del	Del	Del	Del	Del	Mix	Del	Del	Mix	Del	Mix	Del	Del	Del	Del
chr1	10374601	10375700	1099	Mix	ENSECAG00000009186	intronic	Del	Del	Del	Del	Del	Del	Mix	Del	Del	Mix	Del	Mix	Mix	Del	Del	Del
chr1	10376801	10384100	7299	Mix	ENSECAG00000009186	exonic	Del	Del	Del	Del	Del	Del	Del	Del	Del	Mix	Del	Del	Del	Del	Del	Del
chr1	10384801	10390900	6099	Mix	ENSECAG00000009186(dist=4464),ENSECAG00000042126(dist=3019)	intergenic	Dup	Del	Del	Del	Mix	Del	Del	Del	Del	Mix	Del	Mix	Del	Del	Del	Del
chr1	10414301	10425400	11099	Mix	ENSECAG00000042126(dist=19144),ENSECAG00000009596(dist=10402)	intergenic	Del	Del	Del	Del	Del	Del	Del	Del	--	Del	Del	Del	--	Mix	Del	Del
chr1	10426601	10435200	8599	Mix	ENSECAG00000009596(dist=602)	upstream	Dup	Dup	Dup	Del	Dup	Dup	Dup	Dup	Dup	Dup	Dup	Dup	Dup	Dup	Dup	Mix
chr1	10435201	10442600	7399	Mix	ENSECAG00000009596	exonic	Del	Del	Del	Del	Del	Del	Del	Dup	Del	Del	Del	Del	Del	Del	Del	Del
chr1	10442601	10450500	7899	Mix	ENSECAG00000009596(dist=14)	downstream	Del	Del	Del	Del	Dup	Del	Del	Dup	Del	Del	Del	Del	Del	Del	Dup	Del
chr1	10456701	10463700	6999	Mix	ENSECAG00000009596(dist=14114),ENSECAG00000009990(dist=89501)	intergenic	Del	Del	Del	Del	Del	Del	Del	Dup	Del	Del	Del	Del	Del	Del	Del	Del
chr1	10471901	10496300	24399	Del	ENSECAG00000009596(dist=29314),ENSECAG00000009990(dist=56901)	intergenic	Del	Del	Del	Del	Del	Del	Del	Del	Del	Del	Del	--	Del	Del	Del	Del
chr1	10496301	10498000	1699	Mix	ENSECAG00000009596(dist=53714),ENSECAG00000009990(dist=55201)	intergenic	Del	Del	Del	Del	Del	Del	Del	Del	Del	Del	Del	Mix	Del	Del	Del	Del
chr1	10498201	10501000	2799	Mix	ENSECAG00000009596(dist=55614),ENSECAG00000009990(dist=52201)	intergenic	Del	Dup	Dup	Del	Mix	Del	Mix	Del	Mix	Del	Del	Mix	Del	Del	Mix	Del
chr1	10501201	10696400	195199	Mix	ENSECAG00000009990,ENSECAG00000014908	exonic	Del	Del	Del	Del	Del	Del	--	Del	Mix	Del	Del	Mix	Del	Del	Mix	Del
chr1	10702901	10707000	4099	Mix	ENSECAG00000014908(dist=33155),ENSECAG00000008814(dist=12164)	intergenic	Del	Dup	Del	Del	Del	Dup	Del	Del	Del	Del	Del	Del	Del	Del	Del	Del
chr1	10745701	10749000	3299	Del	ENSECAG00000008814	intronic	Del	Del	Del	Del	Del	Del	Del	Del	Del	Del	Del	Del	Del	Del	Del	Del
chr1	10826001	10837100	11099	Mix	ENSECAG00000018280	intronic	Del	Del	Del	Del	Del	Dup	Del	Del	Del	Del	Del	Del	Del	Del	Del	Del
chr1	10871401	10878200	6799	Del	ENSECAG00000018280	exonic	Del	Del	Del	Del	Del	Del	Del	Del	Del	Del	Del	Del	Del	Del	Del	Del
chr1	10908501	10911600	3099	Del	ENSECAG00000018280	intronic	Del	Del	Del	Del	Del	Del	Del	Del	Del	Del	Del	Del	Del	Del	Del	Del
chr1	10918601	10927800	9199	Del	ENSECAG00000018280	exonic	Del	Del	Del	Del	Del	Del	Del	Del	Del	Del	Del	Del	Del	Del	Del	Del
chr1	10930401	10946900	16499	Mix	ENSECAG00000018280	exonic	Del	Del	Del	Del	Del	Del	Del	Del	Del	Del	Del	Mix	Del	Del	Del	Del
chr1	11007701	11008800	1099	Del	ENSECAG00000016651	exonic	Del	Del	Del	Del	Del	Del	Del	Del	Del	Del	Del	Del	Del	Del	Del	Del
chr1	11026401	11039300	12899	Mix	ENSECAG00000012341	exonic	Del	Del	Dup	Del	Del	Del	Del	Del	Del	Del	Del	Del	Del	Del	Dup	Del
chr1	11039301	11046800	7499	Mix	ENSECAG00000012341(dist=10169),ENSECAG00000012383(dist=1311)	intergenic	Del	Del	Del	Del	Del	Del	Del	Del	Dup	Del	Del	Del	Del	Del	Dup	Del
chr1	11048101	11049300	1199	Del	ENSECAG00000012383	exonic	Del	Del	Del	Del	Del	Del	Del	Del	Del	Del	Del	Del	Del	Del	Del	Del
chr1	11072701	11076200	3499	Del	ENSECAG00000012383	intronic	Del	Del	Del	Del	Del	Del	Del	Del	Del	Del	Del	Del	Del	Del	Del	Del
chr1	11096401	11113200	16799	Mix	ENSECAG00000012383	exonic	Del	Del	Del	Del	Del	Del	Del	Del	Del	Del	Dup	Del	Del	Del	Dup	Del
chr1	11164501	11170100	5599	Mix	ENSECAG00000012383	exonic	Del	Del	Del	Del	Del	Del	Del	Del	Del	Del	Del	Del	Del	Del	Dup	Del
chr1	11220201	11224300	4099	Del	ENSECAG00000012383	intronic	Del	Del	Del	Del	Del	Del	Del	Del	Del	Del	Del	Del	Del	Del	Del	Del
chr1	11263001	11276200	13199	Del	ENSECAG00000012383(dist=26483),ENSECAG00000013960(dist=47658)	intergenic	Del	Del	Del	Del	Del	Del	Del	Del	Del	Del	Del	Del	Del	Del	Del	Del
chr1	11284701	11289300	4599	Del	ENSECAG00000012383(dist=48183),ENSECAG00000013960(dist=34558)	intergenic	Del	Del	Del	Del	Del	Del	Del	Del	Del	Del	Del	Del	Del	Del	Del	Del
chr1	11302101	11304100	1999	Del	ENSECAG00000012383(dist=65583),ENSECAG00000013960(dist=19758)	intergenic	Del	Del	Del	Del	Del	Del	Del	Del	Del	Del	Del	Del	Del	Del	Del	Del
chr1	11306301	11312400	6099	Del	ENSECAG00000012383(dist=69783),ENSECAG00000013960(dist=11458)	intergenic	Del	Del	Del	Del	Del	Del	Del	Del	Del	Del	Del	Del	Del	Del	Del	Del
chr1	11316401	11326300	9899	Del	ENSECAG00000013960(ENSECAT00000015845:c.-4259_-4003delins0,ENSECAT00000056823:c.-4259_-4003delins0,ENSECAT00000015803:c.-4259_-4003delins0,ENSECAT00000035982:c.-4259_-4003delins0,ENSECAT00000015704:c.-4259_-4003delins0)	UTR5	Del	Del	Del	Del	Del	Del	Del	Del	Del	Del	Del	Del	Del	Del	Del	Del
chr1	11340301	11342700	2399	Del	ENSECAG00000013960	intronic	Del	Del	Del	Del	Del	Del	Del	Del	Del	Del	Del	Del	Del	Del	Del	Del
chr1	11415901	11419700	3799	Mix	ENSECAG00000013960	exonic	Del	Del	Del	Del	Del	Del	Del	Del	Del	Del	Del	Dup	Del	Del	Del	Del
chr1	11433301	11438400	5099	Del	ENSECAG00000013960	intronic	Del	Del	Del	Del	Del	Del	Del	Del	Del	Del	Del	Del	Del	Del	Del	Del
chr1	11453301	11455900	2599	Del	ENSECAG00000013960(dist=542)	downstream	Del	Del	Del	Del	Del	Del	Del	Del	Del	Del	Del	Del	Del	Del	Del	Del
chr1	11492101	11500400	8299	Mix	ENSECAG00000013960(dist=39342),ENSECAG00000028603(dist=23230)	intergenic	Del	Dup	Del	Del	Del	Del	Del	Del	Dup	Del	Del	Del	Del	Del	Mix	Del
chr1	11500401	11501800	1399	Del	ENSECAG00000013960(dist=47642),ENSECAG00000028603(dist=21830)	intergenic	Del	Del	Del	Del	Del	Del	Del	Del	Del	Del	Del	Del	Del	Del	Del	Del
chr1	11899801	11903800	3999	Del	ENSECAG00000042203(dist=1763),ENSECAG00000037208(dist=11382)	intergenic	Del	Del	Del	Del	Del	Del	Del	Del	Del	Del	Del	Del	Del	Del	Del	Del
chr1	11904101	12103300	199199	Mix	ENSECAG00000019673	exonic	Del	Del	Dup	Del	Del	Del	Del	Del	Del	Del	Dup	Dup	Del	Del	Mix	Del
chr1	12156101	12160800	4699	Del	ENSECAG00000032775(dist=346)	upstream	Del	Del	Del	Del	Del	Del	Del	Del	Del	Del	Del	Del	Del	Del	Del	Del
chr1	12160801	12404800	243999	Mix	ENSECAG00000023526	exonic	Dup	Dup	Mix	Del	Del	Dup	Del	Mix	--	Mix	Mix	Mix	Dup	Dup	Mix	Del
chr1	12482801	12493600	10799	Mix	ENSECAG00000032929(dist=5701),ENSECAG00000028790(dist=11557)	intergenic	Del	Del	Del	Del	Del	Del	Del	Del	Del	Del	Del	Dup	Del	Del	Del	Del
chr1	12525701	12529500	3799	Del	ENSECAG00000028790(dist=18145),ENSECAG00000033221(dist=38725)	intergenic	Del	Del	Del	Del	Del	Del	Del	Del	Del	Del	Del	Del	Del	Del	Del	Del
chr1	12746801	12864600	117799	Mix	ENSECAG00000000536,ENSECAG00000014941,ENSECAG00000015061,ENSECAG00000032636	exonic	Del	Dup	Del	Del	Del	Del	Del	Del	Del	Del	Mix	Mix	Del	Del	Del	Del
chr1	12875301	12919000	43699	Mix	ENSECAG00000014941	exonic	Del	Del	Del	Del	Del	Del	Del	Del	Del	Del	Del	Dup	Del	Del	Del	Del
chr1	12920001	12988300	68299	Mix	ENSECAG00000005267	exonic	Del	Del	Del	Del	Del	Del	Del	Del	Del	Del	Del	Mix	Del	Del	Del	Del
chr1	12988301	13028000	39699	Mix	ENSECAG00000005267	exonic	Del	Del	Del	Del	Del	Dup	Del	Del	Del	Del	Del	Mix	Del	Del	Del	Del
chr1	13028001	13030500	2499	Del	ENSECAG00000009970	exonic	Del	Del	Del	Del	Del	Del	Del	Del	Del	Del	Del	Del	Del	Del	Del	Del
chr1	13030601	13047600	16999	Mix	ENSECAG00000009970	exonic	Del	Dup	Del	Del	Dup	Del	Del	Del	Dup	Del	Del	Del	Del	Del	Mix	Del
chr1	13047901	13049000	1099	Mix	ENSECAG00000009970	exonic	Del	Del	Del	Del	Del	Del	Del	Del	Del	Del	Dup	Del	Del	Del	Del	Del
chr1	13049301	13070400	21099	Mix	ENSECAG00000009970(dist=47)	downstream	Del	Del	Del	Del	Mix	Del	Del	Del	Del	Del	Dup	Mix	Mix	Mix	Del	Del
chr1	13070501	13073400	2899	Del	ENSECAG00000023632	exonic	Del	Del	Del	Del	Del	Del	Del	Del	Del	Del	Del	Del	Del	Del	Del	Del
chr1	13132501	13140400	7899	Del	ENSECAG00000023764	exonic	Del	Del	Del	Del	Del	Del	Del	Del	Del	Del	Del	Del	Del	Del	Del	Del
chr1	13157901	13166300	8399	Del	ENSECAG00000023764	exonic	Del	Del	Del	Del	Del	Del	Del	Del	Del	Del	Del	Del	Del	Del	Del	Del
chr1	13242901	13248900	5999	Mix	ENSECAG00000023764(ENSECAT00000039682:c.437_383delins0)	UTR5	Dup	Del	Del	Del	Del	Del	Del	Del	Dup	Del	Del	Del	Del	Del	Del	Del
chr1	13281501	13282800	1299	Del	ENSECAG00000023764	intronic	Del	Del	Del	Del	Del	Del	Del	Del	Del	Del	Del	Del	Del	Del	Del	Del
chr1	13304601	13306500	1899	Del	ENSECAG00000023764	intronic	Del	Del	Del	Del	Del	Del	Del	Del	Del	Del	Del	Del	Del	Del	Del	Del
chr1	13322601	13328700	6099	Del	ENSECAG00000023764	intronic	Del	Del	Del	Del	Del	Del	Del	Del	--	Del	Del	Del	Del	Del	Del	Del
chr1	13328701	13333400	4699	Mix	ENSECAG00000023764	intronic	Del	Del	Del	Del	Del	Del	Del	Del	Mix	Del	Del	Del	Del	Del	Del	Del
chr1	13334101	13337400	3299	Del	ENSECAG00000023764	intronic	Del	Del	Del	Del	Del	Del	Del	Del	Del	Del	Del	Del	Del	Del	Del	Del
chr1	13347201	13348300	1099	Del	ENSECAG00000023764	intronic	Del	Del	Del	Del	Del	Del	Del	Del	Del	Del	Del	Del	Del	Del	Del	Del
chr1	13361801	13376600	14799	Mix	ENSECAG00000023764	exonic	Del	Del	Del	Del	Del	Dup	Del	Del	Del	Del	Del	Mix	Del	Del	Del	Del
chr1	13376601	13457300	80699	Mix	ENSECAG00000012309,ENSECAG00000013713,ENSECAG00000017026	exonic	Del	Del	Del	Del	Mix	Del	Del	Mix	Del	Del	Mix	--	Mix	Mix	--	Mix
chr1	13457301	13474500	17199	Mix	ENSECAG00000013713,ENSECAG00000021880	exonic	Del	Del	Del	Del	Del	Del	Del	Dup	Del	Del	Dup	--	Del	Del	Mix	Del
chr1	13474501	13506400	31899	Mix	ENSECAG00000021880	exonic	Del	Del	Del	Del	Del	Del	Dup	Dup	Del	Del	Dup	Dup	Del	Del	Del	Del
chr1	13510201	13520000	9799	Mix	ENSECAG00000003656	exonic	Del	Del	Del	Del	Del	Dup	Del	Del	Del	Del	Del	Del	--	--	Del	Del
chr1	13520401	13528000	7599	Mix	ENSECAG00000003656(dist=7926),ENSECAG00000013139(dist=180981)	intergenic	Del	Del	Del	Del	Del	Dup	Del	Del	Del	Del	Del	Del	Dup	Dup	Mix	Del
chr1	13528601	13539200	10599	Del	ENSECAG00000003656(dist=16126),ENSECAG00000013139(dist=169781)	intergenic	Del	Del	Del	Del	Del	Del	Del	Del	Del	Del	Del	Del	Del	Del	Del	Del
chr1	13544001	13548600	4599	Del	ENSECAG00000003656(dist=31526),ENSECAG00000013139(dist=160381)	intergenic	Del	Del	Del	Del	Del	Del	Del	Del	Del	Del	Del	Del	Del	Del	Del	Del
chr1	13552801	13691100	138299	Mix	ENSECAG00000003656(dist=40326),ENSECAG00000013139(dist=17881)	intergenic	Del	Del	Del	Del	Dup	Del	Del	Del	Del	Del	Mix	Mix	Mix	Mix	Del	Del
chr1	13693101	13695500	2399	Del	ENSECAG00000003656(dist=180626),ENSECAG00000013139(dist=13481)	intergenic	Del	Del	Del	Del	Del	Del	Del	Del	Del	Del	Del	Del	Del	Del	Del	Del
chr1	13699401	13708700	9299	Mix	ENSECAG00000013139(dist=281)	upstream	Del	Del	Del	Del	Del	Del	Del	Del	Del	Del	Del	Del	Del	Del	Dup	Del
chr1	13713001	13717300	4299	Mix	ENSECAG00000013139	intronic	Del	Del	Del	Del	Del	Del	Del	Del	Del	Del	Del	Del	Del	Del	Dup	Del
chr1	13731301	13739500	8199	Mix	ENSECAG00000013139	exonic	Del	Del	Del	Del	Del	Del	Del	Del	Del	Del	Dup	Del	Del	Del	Del	Del
chr1	13754601	13756600	1999	Del	ENSECAG00000013139	exonic	Del	Del	Del	Del	Del	Del	Del	Del	Del	Del	Del	Del	Del	Del	Del	Del
chr1	13835201	13839200	3999	Mix	ENSECAG00000028012(dist=31180),ENSECAG00000003701(dist=13087)	intergenic	Del	Del	Del	Del	Del	Del	Del	Dup	Del	Del	Del	Del	Del	Del	Dup	Del
chr1	13850201	13853700	3499	Del	ENSECAG00000003701	exonic	Del	Del	Del	Del	Del	Del	Del	Del	Del	Del	Del	Del	Del	Del	Del	Del
chr1	13858601	13868100	9499	Del	ENSECAG00000003701(dist=5202),ENSECAG00000042189(dist=95445)	intergenic	Del	Del	Del	Del	Del	Del	Del	Del	Del	Del	Del	Del	Del	Del	Del	Del
chr1	13870101	13886000	15899	Mix	ENSECAG00000003701(dist=16702),ENSECAG00000042189(dist=77545)	intergenic	Del	Del	Dup	Del	Dup	Dup	Del	Dup	Dup	Del	Del	Del	Dup	Dup	Dup	Dup
chr1	13888101	13892900	4799	Del	ENSECAG00000003701(dist=34702),ENSECAG00000042189(dist=70645)	intergenic	Del	Del	Del	Del	Del	Del	Del	Del	Del	Del	Del	Del	Del	Del	Del	Del
chr1	13893001	13903400	10399	Mix	ENSECAG00000003701(dist=39602),ENSECAG00000042189(dist=60145)	intergenic	Del	Del	Del	Del	Del	Del	Del	Dup	Dup	Del	Del	Del	Del	Del	Dup	Del
chr1	13909401	13911900	2499	Del	ENSECAG00000003701(dist=56002),ENSECAG00000042189(dist=51645)	intergenic	Del	Del	Del	Del	Del	Del	Del	Del	Del	Del	Del	Del	Del	Del	Del	Del
chr1	13922101	13929700	7599	Mix	ENSECAG00000003701(dist=68702),ENSECAG00000042189(dist=33845)	intergenic	Del	Del	Del	Del	Dup	Dup	Del	Del	Del	Del	Del	Del	Del	Del	Del	Del
chr1	14037101	14041400	4299	Mix	ENSECAG00000032079(dist=22025),ENSECAG00000019024(dist=44026)	intergenic	Del	Del	Del	Del	Del	Del	Del	Dup	Del	Del	Del	Del	Del	Del	Del	Del
chr1	14096101	14101400	5299	Del	ENSECAG00000019024	intronic	Del	Del	Del	Del	Del	Del	Del	Del	Del	Del	Del	Del	Del	Del	Del	Del
chr1	14144601	14152300	7699	Del	ENSECAG00000019024(dist=26729),ENSECAG00000039419(dist=157245)	intergenic	Del	Del	Del	Del	Del	Del	Del	Del	Del	Del	Del	Del	Del	Del	Del	Del
chr1	14179201	14183100	3899	Del	ENSECAG00000019024(dist=61329),ENSECAG00000039419(dist=126445)	intergenic	Del	Del	Del	Del	Del	Del	Del	Del	Del	Del	Del	Del	Del	Del	Del	Del
chr1	14225901	14231700	5799	Mix	ENSECAG00000019024(dist=108029),ENSECAG00000039419(dist=77845)	intergenic	Del	Del	Del	Del	Del	Del	Del	Del	Del	Del	Del	Dup	Del	Del	Dup	Del
chr1	14231701	14233900	2199	Del	ENSECAG00000019024(dist=113829),ENSECAG00000039419(dist=75645)	intergenic	Del	Del	Del	Del	Del	Del	Del	Del	Del	Del	Del	Del	Del	Del	Del	Del
chr1	14303001	14306800	3799	Mix	ENSECAG00000019024(dist=185129),ENSECAG00000039419(dist=2745)	intergenic	Del	Del	Del	Del	Del	Del	Del	Del	Del	Del	Del	Dup	Del	Del	Del	Del
chr1	14360301	14363100	2799	Del	ENSECAG00000019791	exonic	Del	Del	Del	Del	Del	Del	Del	Del	Del	Del	Del	Del	Del	Del	Del	Del
chr1	14366401	14378800	12399	Mix	ENSECAG00000019791	exonic	Del	Del	Del	Del	Del	Del	Del	Del	Del	Del	Del	Del	Del	Del	Dup	Del
chr1	14478701	14488500	9799	Mix	ENSECAG00000019791(dist=77704),ENSECAG00000043009(dist=6281)	intergenic	Del	Del	Del	Del	Del	Del	Del	Del	Del	Del	Dup	Del	Del	Del	Del	Del
chr1	14571601	14576400	4799	Del	ENSECAG00000036555(dist=17480),ENSECAG00000041038(dist=35765)	intergenic	Del	Del	Del	Del	Del	Del	Del	Del	Del	Del	Del	Del	Del	Del	Del	Del
chr1	14704201	14706400	2199	Del	ENSECAG00000041038(dist=65689),ENSECAG00000031152(dist=100749)	intergenic	Del	Del	Del	Del	Del	Del	Del	Del	Del	Del	Del	Del	Del	Del	Del	Del
chr1	14714301	14722300	7999	Mix	ENSECAG00000041038(dist=75789),ENSECAG00000031152(dist=84849)	intergenic	Del	Del	Del	Del	Dup	Del	Del	Del	Del	Del	Del	Del	Del	Del	Dup	Del
chr1	14735101	14737500	2399	Del	ENSECAG00000041038(dist=96589),ENSECAG00000031152(dist=69649)	intergenic	Del	Del	Del	Del	Del	Del	Del	Del	Del	Del	Del	Del	Del	Del	Del	Del
chr1	14737501	14756300	18799	Mix	ENSECAG00000041038(dist=98989),ENSECAG00000031152(dist=50849)	intergenic	Del	Del	Del	Del	Del	Dup	Del	Del	Del	Del	Del	--	Del	Del	Del	Del
chr1	14764501	14778700	14199	Mix	ENSECAG00000041038(dist=125989),ENSECAG00000031152(dist=28449)	intergenic	Del	Del	Del	Del	Del	Del	Del	Del	Dup	Del	Dup	Del	Dup	Dup	Dup	Del
chr1	14780601	14827900	47299	Del	ENSECAG00000031152	exonic	Del	Del	Del	Del	Del	Del	Del	Del	Del	Del	Del	Del	Del	Del	Del	Del
chr1	14937401	15053600	116199	Mix	ENSECAG00000023468,ENSECAG00000024054	exonic	Del	Del	Del	Del	Del	Del	Del	Dup	Dup	Del	--	--	Mix	Mix	--	Del
chr1	15053601	15067900	14299	Mix	ENSECAG00000024054	exonic	Del	Del	Del	Del	Del	Del	Del	Del	Del	Del	Del	Dup	Mix	Mix	Del	Del
chr1	15086401	15169300	82899	Mix	ENSECAG00000037881	exonic	Del	Del	Del	Del	Del	Dup	Del	Del	Mix	Del	Del	Mix	Del	Del	Mix	Del
chr1	15169301	15173400	4099	Del	ENSECAG00000023955	exonic	Del	Del	Del	Del	Del	Del	Del	Del	Del	Del	Del	Del	Del	Del	Del	Del
chr1	15173401	15180000	6599	Mix	ENSECAG00000023955	exonic	Del	Del	Del	Del	Del	Del	Del	Del	Del	Del	Del	Mix	Del	Del	Del	Del
chr1	15278101	15294900	16799	Mix	ENSECAG00000007373	exonic	Del	Del	Del	Del	Del	Del	Del	Del	Del	Del	Del	Dup	Del	Del	Del	Del
chr1	15322401	15327900	5499	Mix	ENSECAG00000007373	exonic	Del	Del	Del	Del	Del	Del	Del	Del	Del	Del	Dup	Del	Del	Del	Del	Del
chr1	15370001	15445400	75399	Mix	ENSECAG00000007373,ENSECAG00000013196,ENSECAG00000016231	exonic	Dup	Dup	Dup	Dup	Dup	Del	Dup	Del	Del	Mix	Del	--	Del	Del	Dup	Dup
chr1	15469401	15471000	1599	Del	ENSECAG00000016231	intronic	Del	Del	Del	Del	Del	Del	Del	Del	Del	Del	Del	Del	Del	Del	Del	Del
chr1	15478901	15481200	2299	Del	ENSECAG00000016231	intronic	Del	Del	Del	Del	Del	Del	Del	Del	Del	Del	Del	Del	Del	Del	Del	Del
chr1	15482701	15487100	4399	Del	ENSECAG00000016231	intronic	Del	Del	Del	Del	Del	Del	Del	Del	Del	Del	Del	Del	Del	Del	Del	Del
chr1	15500201	15516300	16099	Del	ENSECAG00000016231	exonic	Del	Del	Del	Del	Del	Del	Del	Del	Del	Del	Del	Del	Del	Del	Del	Del
chr1	15544601	15557000	12399	Del	ENSECAG00000016231	exonic	Del	Del	Del	Del	Del	Del	Del	Del	Del	Del	Del	Del	Del	Del	Del	Del
chr1	15557001	15766700	209699	Mix	ENSECAG00000000731,ENSECAG00000008197,ENSECAG00000009446,ENSECAG00000016231,ENSECAG00000016567,ENSECAG00000024805	exonic	Del	Del	Del	Del	Del	Del	Del	Del	Del	Del	Del	Mix	Mix	Mix	Del	Del
chr1	15806801	15829400	22599	Mix	ENSECAG00000024829	exonic	Del	Del	Del	Del	Del	Del	Del	Del	Del	Del	Del	Dup	Del	Del	Del	Del
chr1	15855301	15859800	4499	Mix	ENSECAG00000024829	intronic	Del	Del	Del	Del	Del	Del	Del	Del	Del	Del	Del	Del	Del	Del	Dup	Del
chr1	15867801	15877100	9299	Mix	ENSECAG00000024829(dist=395)	upstream	Del	Del	Del	Del	Del	Del	Del	Del	Dup	Del	Dup	Del	Del	Del	Del	Del
chr1	15909701	15914200	4499	Del	ENSECAG00000006846	exonic	Del	Del	Del	Del	Del	Del	Del	Del	Del	Del	Del	Del	Del	Del	Del	Del
chr1	15982301	15991900	9599	Mix	ENSECAG00000006846	intronic	Del	Dup	Del	Del	Del	Dup	Del	Del	Del	Del	Del	Del	Del	Del	Dup	Del
chr1	16073301	16076200	2899	Del	ENSECAG00000006846	intronic	Del	Del	Del	Del	Del	Del	Del	Del	Del	Del	Del	Del	Del	Del	Del	Del
chr1	16286201	16287400	1199	Del	ENSECAG00000009515	intronic	Del	Del	Del	Del	Del	Del	Del	Del	Del	Del	Del	Del	Del	Del	Del	Del
chr1	16327501	16338400	10899	Del	ENSECAG00000009515	intronic	Del	Del	Del	Del	Del	Del	Del	Del	Del	Del	Del	Del	Del	Del	Del	Del
chr1	16377301	16391400	14099	Del	ENSECAG00000009515	intronic	Del	Del	Del	Del	Del	Del	Del	Del	Del	Del	Del	Del	Del	Del	Del	Del
chr1	16391901	16406500	14599	Mix	ENSECAG00000009515	intronic	Del	Del	Del	Del	Del	Del	Del	Del	Del	Del	Del	Dup	Del	Del	Del	Del
chr1	16413501	16422700	9199	Del	ENSECAG00000009515	intronic	Del	Del	Del	Del	Del	Del	Del	Del	Del	Del	Del	Del	Del	Del	Del	Del
chr1	16428801	16445000	16199	Mix	ENSECAG00000009515	exonic	Del	Del	Del	Del	Del	Del	Del	Del	Del	Del	Del	Dup	Del	Del	Del	Del
chr1	16445001	16455600	10599	Del	ENSECAG00000009515	intronic	Del	Del	Del	Del	Del	Del	Del	Del	Del	Del	Del	Del	Del	Del	Del	Del
chr1	16455601	16467200	11599	Mix	ENSECAG00000009515	intronic	Del	Del	Del	Del	Del	Del	Del	Del	Del	Del	Del	Dup	Del	Del	Del	Del
chr1	16489501	16493600	4099	Mix	ENSECAG00000009515	intronic	Del	Dup	Del	Del	Del	Del	Del	Del	Del	Del	Del	Del	Del	Del	Dup	Del
chr1	16494901	16527800	32899	Mix	ENSECAG00000009515	intronic	Del	Del	Del	Del	Del	Del	Dup	Del	Del	Dup	Dup	--	Mix	Dup	Dup	Dup
chr1	16527801	16595600	67799	Mix	ENSECAG00000009515,ENSECAG00000029944	exonic	Del	Del	Del	Del	Del	Del	Dup	Del	Del	Dup	Dup	--	--	Dup	Dup	Dup
chr1	16595601	16652000	56399	Mix	ENSECAG00000009515	exonic	Del	Del	Del	Del	Del	Del	Del	Dup	Del	Del	Del	Mix	Dup	Dup	Del	Del
chr1	16652001	16668600	16599	Mix	ENSECAG00000009515	intronic	Del	Del	Del	Del	Del	Del	Del	Del	Del	Del	Del	Dup	Dup	Dup	Del	Del
chr1	16668601	16754000	85399	Mix	ENSECAG00000009515,ENSECAG00000039345	exonic	Del	Del	Del	Del	Del	Del	Del	Del	Del	Mix	Del	Mix	Dup	Dup	Dup	Del
chr1	16754001	16756900	2899	Mix	ENSECAG00000009515	intronic	Del	Del	Del	Del	Del	Del	Del	Del	Del	Mix	Del	Mix	Dup	Dup	Dup	Del
chr1	16756901	16860200	103299	Mix	ENSECAG00000009515	exonic	Del	Del	Del	Del	Del	Del	Del	Del	Del	Del	Del	--	Mix	Mix	Mix	Del
chr1	16873901	16879100	5199	Mix	ENSECAG00000009515	intronic	Del	Del	Del	Del	Del	Del	Del	Del	Del	Del	Dup	Dup	Del	Del	Del	Del
chr1	16923201	16932500	9299	Mix	ENSECAG00000009515	exonic	Del	Del	Del	Del	Del	Del	Del	Del	Del	Del	Del	Del	Del	Del	Dup	Del
chr1	16966301	16969500	3199	Del	ENSECAG00000009515	exonic	Del	Del	Del	Del	Del	Del	Del	Del	Del	Del	Del	Del	Del	Del	Del	Del
chr1	17048801	17057600	8799	Mix	ENSECAG00000038472(dist=12568),ENSECAG00000007177(dist=11185)	intergenic	Del	Dup	Del	Del	Del	Del	Del	Dup	Dup	Del	Del	Del	Del	Del	Dup	Del
chr1	17075501	17085100	9599	Mix	ENSECAG00000007177	exonic	Del	Del	Del	Del	Del	Del	Del	Del	Del	Del	Del	Dup	Del	Del	Del	Del
chr1	17096001	17104900	8899	Mix	ENSECAG00000007177	exonic	Del	Del	Del	Del	Del	Del	Del	Del	Del	Del	Del	Dup	Del	Del	Del	Del
chr1	17139801	17141400	1599	Del	ENSECAG00000007177(dist=38166),ENSECAG00000011276(dist=22887)	intergenic	Del	Del	Del	Del	Del	Del	Del	Del	Del	Del	Del	Del	Del	Del	Del	Del
chr1	17185901	17189100	3199	Del	ENSECAG00000011276	exonic	Del	Del	Del	Del	Del	Del	Del	Del	Del	Del	Del	Del	Del	Del	Del	Del
chr1	17190701	17194700	3999	Mix	ENSECAG00000011276	intronic	Del	Del	Del	Del	Del	Del	Del	Del	Del	Dup	Del	Del	Del	Del	Del	Del
chr1	17194801	17196300	1499	Del	ENSECAG00000011276	exonic	Del	Del	Del	Del	Del	Del	Del	Del	Del	Del	Del	Del	Del	Del	Del	Del
chr1	17252101	17258500	6399	Mix	ENSECAG00000024113	intronic	Del	Del	Del	Del	Del	Del	Del	Del	Del	Del	Del	Del	Del	Del	Dup	Del
chr1	17274201	17282100	7899	Del	ENSECAG00000024113	intronic	Del	Del	Del	Del	Del	Del	Del	Del	Del	Del	Del	Del	Del	Del	Del	Del
chr1	17282101	17641400	359299	Mix	ENSECAG00000014979,ENSECAG00000024113	exonic	Dup	Del	Del	Del	Del	Del	Del	Mix	Del	Del	Del	Mix	Del	Del	Mix	Dup
chr1	17641401	17645400	3999	Del	ENSECAG00000014979	exonic	Del	Del	Del	Del	Del	Del	Del	Del	Del	Del	Del	Del	Del	Del	Del	Del
chr1	17669501	17684900	15399	Del	ENSECAG00000000417	exonic	Del	Del	Del	Del	Del	Del	Del	Del	Del	Del	Del	Del	Del	Del	Del	Del
chr1	17714101	17716000	1899	Del	ENSECAG00000009748(dist=25)	downstream	Del	Del	Del	Del	Del	Del	Del	Del	Del	Del	Del	Del	Del	Del	Del	Del
chr1	17746901	17750200	3299	Mix	ENSECAG00000009748	intronic	Del	Del	Del	Del	Del	Del	Del	Del	Del	Del	Del	Del	Del	Del	Dup	Del
chr1	17761201	17770200	8999	Mix	ENSECAG00000009748(dist=5630),ENSECAG00000010482(dist=1735)	intergenic	Del	Del	Del	Del	Del	Del	Del	Del	Del	Del	Dup	Dup	Del	Del	Del	Del
chr1	17778901	17788300	9399	Mix	ENSECAG00000010482	exonic	Del	Del	Del	Del	Del	Del	Del	Del	Del	Del	Del	Dup	Del	Del	Del	Del
chr1	17792101	17812500	20399	Mix	ENSECAG00000010482	exonic	Del	Del	Del	Del	Del	Del	Del	Dup	Del	Del	Del	Dup	Dup	Dup	Dup	Del
chr1	17880301	17883600	3299	Del	ENSECAG00000036130	exonic	Del	Del	Del	Del	Del	Del	Del	Del	Del	Del	Del	Del	Del	Del	Del	Del
chr1	17883601	17970000	86399	Del	ENSECAG00000036130(dist=436)	upstream	Del	Del	Del	Del	Del	Del	Del	Del	Del	Del	--	Del	Del	Del	Del	Del
chr1	17970201	18080000	109799	Mix	ENSECAG00000010731,ENSECAG00000018648	exonic	Del	Del	Del	Del	Del	Del	Del	Del	Del	Del	Dup	Dup	Dup	Dup	Dup	Del
chr1	18151501	18162800	11299	Mix	ENSECAG00000015436	exonic	Del	Del	Del	Del	Del	Del	Del	Del	Del	Del	Del	Dup	Del	Del	Del	Del
chr1	18206901	18208900	1999	Del	ENSECAG00000016034(dist=4855),ENSECAG00000021326(dist=8037)	intergenic	Del	Del	Del	Del	Del	Del	Del	Del	Del	Del	Del	Del	Del	Del	Del	Del
chr1	18257601	18259800	2199	Mix	ENSECAG00000021326	exonic	Del	Del	Del	Del	Del	Del	Del	Dup	Del	Del	Del	Del	Del	Del	Del	Del
chr1	18296901	18651800	354899	Mix	ENSECAG00000022910	exonic	Del	Dup	Del	Del	Del	Del	Del	Dup	--	Del	Mix	Mix	Del	Del	Mix	Del
chr1	18651901	18666800	14899	Del	ENSECAG00000024121	exonic	Del	Del	Del	Del	Del	Del	Del	Del	Del	Del	Del	Del	Del	Del	Del	Del
chr1	18686401	18692100	5699	Del	ENSECAG00000024121	intronic	Del	Del	Del	Del	Del	Del	Del	Del	Del	Del	Del	Del	Del	Del	Del	Del
chr1	18706901	18708800	1899	Del	ENSECAG00000024121	intronic	Del	Del	Del	Del	Del	Del	Del	Del	Del	Del	Del	Del	Del	Del	Del	Del
chr1	18734201	18737400	3199	Del	ENSECAG00000024121	intronic	Del	Del	Del	Del	Del	Del	Del	Del	Del	Del	Del	Del	Del	Del	Del	Del
chr1	18765801	18772700	6899	Mix	ENSECAG00000024121	exonic	Del	Del	Del	Del	Del	Dup	Del	Del	Del	Del	Del	Del	Del	Del	Del	Del
chr1	18802901	18806800	3899	Del	ENSECAG00000024121	intronic	Del	Del	Del	Del	Del	Del	Del	Del	Del	Del	Del	Del	Del	Del	Del	Del
chr1	18832801	18840700	7899	Mix	ENSECAG00000024121	intronic	Del	Del	Del	Del	Del	Dup	Del	Del	Del	Del	Del	Del	Del	Del	Del	Del
chr1	18841201	18845600	4399	Del	ENSECAG00000024121	exonic	Del	Del	Del	Del	Del	Del	Del	Del	Del	Del	Del	Del	Del	Del	Del	Del
chr1	18845601	18853900	8299	Mix	ENSECAG00000024121(dist=1245),ENSECAG00000041807(dist=41612)	intergenic	Del	Del	Del	Del	Del	Dup	Del	Del	Del	Del	Del	Del	Del	Del	Del	Del
chr1	18881301	18893200	11899	Del	ENSECAG00000024121(dist=36945),ENSECAG00000041807(dist=2312)	intergenic	Del	Del	Del	Del	Del	Del	Del	Del	Del	Del	Del	Del	Del	Del	Del	Del
chr1	18972701	18985200	12499	Mix	ENSECAG00000012950	intronic	Del	Del	Del	Del	Del	Dup	Del	Del	Dup	Del	Del	Dup	Dup	Dup	Dup	Del
chr1	19086701	19100900	14199	Del	ENSECAG00000012950	exonic	Del	Del	Del	Del	Del	Del	Del	Del	Del	Del	Del	Del	Del	Del	Del	Del
chr1	19111101	19117300	6199	Mix	ENSECAG00000012950	intronic	Del	Del	Del	Del	Del	Del	Del	Del	Del	Del	Del	Del	Del	Del	Dup	Del
chr1	19135901	19156400	20499	Mix	ENSECAG00000012950	intronic	Del	Del	Del	Del	Del	Del	Del	Del	Del	Del	Del	Dup	Del	Del	Del	Del
chr1	19175801	19184800	8999	Mix	ENSECAG00000012950	intronic	Del	Del	Del	Del	Del	Del	Del	Del	Del	Dup	Del	Del	Del	Del	Del	Del
chr1	19189001	19200300	11299	Mix	ENSECAG00000012950	intronic	Del	Del	Del	Del	Del	Del	Del	Del	Del	Del	Del	Dup	Del	Del	Del	Del
chr1	19200301	19212400	12099	Del	ENSECAG00000012950	exonic	Del	Del	Del	Del	Del	Del	Del	Del	Del	Del	Del	Del	Del	Del	Del	Del
chr1	19223701	19233000	9299	Mix	ENSECAG00000012950	intronic	Del	Del	Del	Del	Del	Del	Del	Del	Dup	Del	Del	Del	Del	Del	Del	Del
chr1	19237701	19256800	19099	Mix	ENSECAG00000012950	intronic	Del	Del	Del	Del	Del	Del	Del	Dup	Del	Del	Del	--	Del	Del	Mix	Del
chr1	19259101	19657800	398699	Mix	ENSECAG00000009735,ENSECAG00000012950,ENSECAG00000013226,ENSECAG00000014742,ENSECAG00000022003	exonic	Del	Del	Dup	Del	Mix	Del	Del	Dup	Dup	Del	Mix	Mix	Del	Del	Mix	Del
chr1	19964401	19969200	4799	Mix	ENSECAG00000042652(dist=3804),ENSECAG00000035154(dist=1237)	intergenic	Del	Del	Del	Del	Del	Del	Del	Del	Del	Del	Del	Dup	Del	Del	Del	Del
chr1	20043001	20045400	2399	Del	ENSECAG00000035154(dist=10892),ENSECAG00000029342(dist=338209)	intergenic	Del	Del	Del	Del	Del	Del	Del	Del	Del	Del	Del	Del	Del	Del	Del	Del
chr1	20047201	20071700	24499	Mix	ENSECAG00000035154(dist=15092),ENSECAG00000029342(dist=311909)	intergenic	Del	Del	Del	Del	Del	Del	Del	Del	Del	Del	Del	Dup	Del	Del	Del	Del
chr1	20076901	20082800	5899	Del	ENSECAG00000035154(dist=44792),ENSECAG00000029342(dist=300809)	intergenic	Del	Del	Del	Del	Del	Del	Del	Del	Del	Del	Del	Del	Del	Del	Del	Del
chr1	20119501	20129300	9799	Mix	ENSECAG00000035154(dist=87392),ENSECAG00000029342(dist=254309)	intergenic	Del	Del	Del	Del	Del	Del	Del	Del	Del	Del	Del	Del	Del	Del	Dup	Del
chr1	20155201	20166900	11699	Mix	ENSECAG00000035154(dist=123092),ENSECAG00000029342(dist=216709)	intergenic	Del	Del	Del	Del	Del	Del	Del	Del	Del	Del	Del	Del	Del	Del	Dup	Del
chr1	20201401	20208900	7499	Mix	ENSECAG00000035154(dist=169292),ENSECAG00000029342(dist=174709)	intergenic	Del	Del	Del	Del	Del	Del	Del	Del	Del	Del	Del	Dup	Del	Del	Dup	Del
chr1	20238601	20263300	24699	Mix	ENSECAG00000035154(dist=206492),ENSECAG00000029342(dist=120309)	intergenic	Del	Del	Del	Del	Del	Del	Del	Del	Dup	Del	Dup	Dup	Del	Del	Del	Del
chr1	20263901	20268600	4699	Mix	ENSECAG00000035154(dist=231792),ENSECAG00000029342(dist=115009)	intergenic	Del	Del	Del	Del	Del	Del	Del	Del	Del	Del	Dup	Del	Del	Del	Del	Del
chr1	20272701	20280000	7299	Mix	ENSECAG00000035154(dist=240592),ENSECAG00000029342(dist=103609)	intergenic	Del	Del	Del	Del	Del	Del	Del	Del	Del	Del	Del	Del	Dup	Dup	Del	Del
chr1	20298501	20300400	1899	Del	ENSECAG00000035154(dist=266392),ENSECAG00000029342(dist=83209)	intergenic	Del	Del	Del	Del	Del	Del	Del	Del	Del	Del	Del	Del	Del	Del	Del	Del
chr1	20309901	20317400	7499	Del	ENSECAG00000035154(dist=277792),ENSECAG00000029342(dist=66209)	intergenic	Del	Del	Del	Del	Del	Del	Del	Del	Del	Del	Del	Del	Del	Del	Del	Del
chr1	20419501	20428600	9099	Mix	ENSECAG00000029342(dist=10304),ENSECAG00000003921(dist=51554)	intergenic	Del	Del	Del	Del	Del	Del	Del	Del	Del	Del	Del	Dup	Del	Del	Del	Del
chr1	20479801	20483000	3199	Del	ENSECAG00000003921	exonic	Del	Del	Del	Del	Del	Del	Del	Del	Del	Del	Del	Del	Del	Del	Del	Del
chr1	20494601	20587300	92699	Mix	ENSECAG00000012499	exonic	Del	Del	Del	Del	Del	Del	Del	Del	Del	Del	Dup	Mix	Mix	Mix	Dup	Dup
chr1	20587301	20593200	5899	Mix	ENSECAG00000012499	intronic	Del	Del	Del	Del	Del	Del	Del	Del	Del	Del	Del	Mix	Mix	Mix	Dup	Del
chr1	20593201	20602600	9399	Mix	ENSECAG00000012499	intronic	Del	Del	Del	Del	Del	Del	Del	Del	Del	Del	Del	Del	Mix	Mix	Dup	Del
chr1	20603901	20605800	1899	Del	ENSECAG00000012499(ENSECAT00000060188:c.45882_45333delins0,ENSECAT00000059352:c.45882_45333delins0,ENSECAT00000060603:c.45866_45333delins0)	UTR5	Del	Del	Del	Del	Del	Del	Del	Del	Del	Del	Del	Del	Del	Del	Del	Del
chr1	20607901	20620600	12699	Mix	ENSECAG00000020430	intronic	Del	Del	Del	Del	Del	Del	Del	Del	Del	Del	Del	Dup	Del	Del	Del	Dup
chr1	20625101	20633100	7999	Mix	ENSECAG00000020935	exonic	Del	Del	Del	Del	Del	Del	Del	Del	Del	Del	Del	Dup	Del	Del	Del	Del
chr1	20643101	20648400	5299	Mix	ENSECAG00000020935	exonic	Del	Del	Del	Del	Del	Del	Del	Del	Del	Del	Del	Mix	Del	Del	Del	Del
chr1	20648401	20659200	10799	Mix	ENSECAG00000020935(ENSECAT00000022245:c.7659_7447delins0,ENSECAT00000042814:c.4253_4041delins0)	UTR5	Del	Del	Del	Del	Del	Del	Del	Del	Del	Del	Dup	Del	Del	Del	Del	Del
chr1	20664801	20666900	2099	Del	ENSECAG00000020935(dist=15731),ENSECAG00000021552(dist=15932)	intergenic	Del	Del	Del	Del	Del	Del	Del	Del	Del	Del	Del	Del	Del	Del	Del	Del
chr1	20687301	20691000	3699	Del	ENSECAG00000021552	exonic	Del	Del	Del	Del	Del	Del	Del	Del	Del	Del	Del	Del	Del	Del	Del	Del
chr1	20746901	20750500	3599	Mix	ENSECAG00000021552	intronic	Del	Del	Del	Del	Del	Del	Del	Del	Del	Del	Del	Dup	Del	Del	Del	Del
chr1	20750501	20753200	2699	Del	ENSECAG00000021552	exonic	Del	Del	Del	Del	Del	Del	Del	Del	Del	Del	Del	Del	Del	Del	Del	Del
chr1	20753201	20827000	73799	Mix	ENSECAG00000021552	intronic	Del	Del	Dup	Dup	Del	Del	Del	Dup	Dup	Del	Del	Dup	Dup	Dup	Mix	Del
chr1	20834601	20836500	1899	Del	ENSECAG00000021552	intronic	Del	Del	Del	Del	Del	Del	Del	Del	Del	Del	Del	Del	Del	Del	Del	Del
chr1	20838201	20897500	59299	Mix	ENSECAG00000021552	exonic	Del	Del	Del	Del	Del	Del	Del	Del	Del	Del	Mix	Dup	Mix	Mix	Del	Del
chr1	20973301	20980100	6799	Mix	ENSECAG00000022396(dist=29325),ENSECAG00000013514(dist=5959)	intergenic	Del	Del	Del	Del	Del	Del	Del	Del	Del	Del	Del	Del	Del	Del	Dup	Dup
chr1	20991801	20999000	7199	Del	ENSECAG00000013514	exonic	Del	Del	Del	Del	Del	Del	Del	Del	Del	Del	Del	Del	Del	Del	Del	Del
chr1	21019101	21028200	9099	Del	ENSECAG00000013514(dist=21464),ENSECAG00000042584(dist=12131)	intergenic	Del	Del	Del	Del	Del	Del	Del	Del	Del	Del	Del	Del	Del	Del	Del	Del
chr1	21063001	21067300	4299	Mix	ENSECAG00000042584(dist=19394),ENSECAG00000040426(dist=5289)	intergenic	Del	Del	Del	Del	Del	Del	Del	Del	Del	Del	Del	Del	Dup	Del	Del	Del
chr1	21095301	21107100	11799	Mix	ENSECAG00000040426(dist=11439),ENSECAG00000029973(dist=53194)	intergenic	Del	Del	Del	Del	Del	Dup	Del	Del	Del	Del	Del	Dup	Del	Del	Del	Del
chr1	21107101	21117200	10099	Del	ENSECAG00000040426(dist=23239),ENSECAG00000029973(dist=43094)	intergenic	Del	Del	Del	Del	Del	Del	Del	Del	Del	Del	Del	Del	Del	Del	Del	Del
chr1	21148401	21185400	36999	Mix	ENSECAG00000003985,ENSECAG00000029973	exonic	Del	Del	Del	Del	Del	Del	Del	Del	Del	Del	Dup	Del	Del	Del	Del	Del
chr1	21215001	21220200	5199	Mix	ENSECAG00000003985	intronic	Del	Del	Del	Del	Del	Del	Del	Del	Del	Del	Del	Del	Dup	Dup	Del	Del
chr1	21221901	21237200	15299	Mix	ENSECAG00000003985	intronic	Del	Del	Del	Del	Del	Del	Del	Del	Dup	Del	Del	Del	Del	Del	Del	Del
chr1	21237201	21253300	16099	Mix	ENSECAG00000003985	exonic	Del	Del	Del	Del	Del	Del	Del	Del	Del	Del	Mix	Dup	Del	Del	Del	Del
chr1	21253301	21257100	3799	Mix	ENSECAG00000003985	exonic	Del	Del	Del	Del	Del	Del	Del	Del	Del	Del	--	Dup	Del	Del	Del	Del
chr1	21257101	21300600	43499	Mix	ENSECAG00000003985(dist=402)	upstream	Del	Del	Del	Del	Del	Del	Del	Del	Del	Del	Del	Dup	Del	Del	Del	Del
chr1	21300601	21304700	4099	Del	ENSECAG00000003985(dist=43902),ENSECAG00000013629(dist=14191)	intergenic	Del	Del	Del	Del	Del	Del	Del	Del	Del	Del	Del	Del	Del	Del	Del	Del
chr1	21304801	21316900	12099	Mix	ENSECAG00000003985(dist=48102),ENSECAG00000013629(dist=1991)	intergenic	Del	Del	Del	Del	Del	Del	Del	Del	Del	Del	Del	Dup	Del	Del	Dup	Del
chr1	21316901	21453500	136599	Mix	ENSECAG00000013629	exonic	Del	Del	Mix	Del	Del	Del	Del	Del	Del	Del	--	Mix	Del	Del	Dup	Del
chr1	21453501	21457700	4199	Mix	ENSECAG00000013629(ENSECAT00000054501:c.108985_108629delins0,ENSECAT00000015130:c.108985_108629delins0)	UTR5	Del	Del	Del	Del	Del	Del	Del	Del	Del	Del	Mix	Del	Del	Del	Del	Del
chr1	21487101	21491600	4499	Del	ENSECAG00000013629(dist=31289),ENSECAG00000022579(dist=43765)	intergenic	Del	Del	Del	Del	Del	Del	Del	Del	Del	Del	Del	Del	Del	Del	Del	Del
chr1	21491701	21823500	331799	Mix	ENSECAG00000022579	exonic	Del	Del	Del	Del	Dup	Dup	Del	Dup	Dup	Del	Dup	Dup	Dup	Dup	Dup	Dup
chr1	21930001	21936900	6899	Mix	ENSECAG00000038104(dist=28307),ENSECAG00000041948(dist=12143)	intergenic	Del	Del	Del	Del	Del	Del	Del	Dup	Del	Del	Del	Del	Del	Del	Dup	Del
chr1	21945401	21948100	2699	Del	ENSECAG00000041948(dist=943)	downstream	Del	Del	Del	Del	Del	Del	Del	Del	Del	Del	Del	Del	Del	Del	Del	Del
chr1	21969801	21983300	13499	Mix	ENSECAG00000041948(dist=19959),ENSECAG00000041647(dist=62691)	intergenic	Del	Del	Del	Del	Del	Del	Del	Del	Del	Del	Del	Dup	Del	Del	Del	Del
chr1	22068301	22075600	7299	Mix	ENSECAG00000041647(dist=14498),ENSECAG00000031171(dist=718598)	intergenic	Del	Del	Del	Del	Del	Del	Del	Del	Del	Del	Del	Dup	Del	Del	Del	Del
chr1	22086801	22096100	9299	Mix	ENSECAG00000041647(dist=32998),ENSECAG00000031171(dist=698098)	intergenic	Del	Del	Del	Del	Del	Del	Del	Del	Del	Del	Del	Dup	Del	Del	Del	Del
chr1	22100501	22109300	8799	Del	ENSECAG00000041647(dist=46698),ENSECAG00000031171(dist=684898)	intergenic	Del	Del	Del	Del	Del	Del	Del	Del	Del	Del	Del	Del	Del	Del	Del	Del
chr1	22119501	22135500	15999	Del	ENSECAG00000041647(dist=65698),ENSECAG00000031171(dist=658698)	intergenic	Del	Del	Del	Del	Del	Del	Del	Del	Del	Del	Del	Del	Del	Del	Del	Del
chr1	22168701	22180000	11299	Del	ENSECAG00000041647(dist=114898),ENSECAG00000031171(dist=614198)	intergenic	Del	Del	Del	Del	Del	Del	Del	Del	Del	Del	Del	Del	Del	Del	Del	Del
chr1	22190301	22201900	11599	Del	ENSECAG00000041647(dist=136498),ENSECAG00000031171(dist=592298)	intergenic	Del	Del	Del	Del	Del	Del	Del	Del	Del	Del	Del	Del	Del	Del	Del	Del
chr1	22207501	22224700	17199	Mix	ENSECAG00000041647(dist=153698),ENSECAG00000031171(dist=569498)	intergenic	Del	Del	Del	Del	Del	Del	Del	Del	Del	Del	Dup	Dup	Del	Del	Del	Del
chr1	22224701	22307200	82499	Mix	ENSECAG00000041647(dist=170898),ENSECAG00000031171(dist=486998)	intergenic	Del	Del	Del	Del	Del	Del	Del	Del	Del	Del	Dup	Del	Dup	Dup	Del	Del
chr1	22307201	22617300	310099	Mix	ENSECAG00000041647(dist=253398),ENSECAG00000031171(dist=176898)	intergenic	Del	Del	Del	Del	Dup	Del	Del	Del	Mix	Del	Del	Mix	Dup	Dup	Dup	Del
chr1	22618201	22740400	122199	Del	ENSECAG00000041647(dist=564398),ENSECAG00000031171(dist=53798)	intergenic	Del	Del	Del	Del	Del	Del	Del	Del	Del	Del	Del	Del	--	--	--	Del
chr1	22741001	22749800	8799	Del	ENSECAG00000041647(dist=687198),ENSECAG00000031171(dist=44398)	intergenic	Del	Del	Del	Del	Del	Del	Del	Del	Del	Del	Del	Del	Del	Del	Del	Del
chr1	23137501	23141900	4399	Mix	ENSECAG00000036690(dist=77700),ENSECAG00000036512(dist=26833)	intergenic	Del	Del	Del	Del	Del	Del	Del	Del	Del	Del	Del	Del	Dup	Dup	Del	Del
chr1	23177401	23192900	15499	Del	ENSECAG00000036512(dist=7271),ENSECAG00000029298(dist=403398)	intergenic	Del	Del	Del	Del	Del	Del	Del	Del	Del	Del	Del	Del	Del	Del	Del	Del
chr1	23204501	23208400	3899	Mix	ENSECAG00000036512(dist=34371),ENSECAG00000029298(dist=387898)	intergenic	Del	Del	Del	Del	Del	Del	Del	Del	Del	Del	Dup	Del	Del	Del	Del	Del
chr1	23210201	23223000	12799	Del	ENSECAG00000036512(dist=40071),ENSECAG00000029298(dist=373298)	intergenic	Del	Del	Del	Del	Del	Del	Del	Del	Del	Del	Del	Del	Del	Del	Del	Del
chr1	23257101	23260500	3399	Mix	ENSECAG00000036512(dist=86971),ENSECAG00000029298(dist=335798)	intergenic	Del	Del	Del	Del	Del	Del	Del	Dup	Del	Del	Del	Del	Del	Del	Del	Del
chr1	23276901	23292200	15299	Mix	ENSECAG00000036512(dist=106771),ENSECAG00000029298(dist=304098)	intergenic	Del	Del	Del	Del	Del	Del	Del	Del	Del	Del	Del	Del	Dup	Dup	Dup	Del
chr1	23330301	23338300	7999	Del	ENSECAG00000036512(dist=160171),ENSECAG00000029298(dist=257998)	intergenic	Del	Del	Del	Del	Del	Del	Del	Del	Del	Del	Del	Del	Del	Del	Del	Del
chr1	23385501	23390900	5399	Del	ENSECAG00000036512(dist=215371),ENSECAG00000029298(dist=205398)	intergenic	Del	Del	Del	Del	Del	Del	Del	Del	Del	Del	Del	Del	Del	Del	Del	Del
chr1	23422301	23452600	30299	Mix	ENSECAG00000036512(dist=252171),ENSECAG00000029298(dist=143698)	intergenic	Del	Del	Del	Del	Del	Del	Del	Del	Del	Del	Del	Del	Del	Del	Dup	Del
chr1	23462701	23474900	12199	Mix	ENSECAG00000036512(dist=292571),ENSECAG00000029298(dist=121398)	intergenic	Del	Del	Del	Del	Del	Del	Del	Del	Del	Del	Del	Del	Del	Del	Dup	Del
chr1	23490401	23494200	3799	Mix	ENSECAG00000036512(dist=320271),ENSECAG00000029298(dist=102098)	intergenic	Del	Del	Del	Del	Del	Del	Dup	Del	Del	Del	Del	Del	Del	Del	Del	Del
chr1	23585001	23593100	8099	Mix	ENSECAG00000036512(dist=414871),ENSECAG00000029298(dist=3198)	intergenic	Del	Del	Del	Del	Del	Del	Del	Del	Del	Del	Dup	Del	Del	Del	Del	Del
chr1	23619501	23650900	31399	Mix	ENSECAG00000029298(dist=12943),ENSECAG00000023046(dist=101582)	intergenic	Del	Del	Del	Del	Del	Del	Del	Del	Del	Del	Del	Dup	Del	Del	Del	Del
chr1	23666001	23687000	20999	Del	ENSECAG00000029298(dist=59443),ENSECAG00000023046(dist=65482)	intergenic	Del	Del	Del	Del	Del	Del	Del	Del	Del	Del	Del	Del	Del	Del	Del	Del
chr1	23715401	23719300	3899	Del	ENSECAG00000029298(dist=108843),ENSECAG00000023046(dist=33182)	intergenic	Del	Del	Del	Del	Del	Del	Del	Del	Del	Del	Del	Del	Del	Del	Del	Del
chr1	23727601	23749700	22099	Del	ENSECAG00000029298(dist=121043),ENSECAG00000023046(dist=2782)	intergenic	Del	Del	Del	Del	Del	Del	Del	Del	Del	Del	Del	Del	Del	Del	Del	Del
chr1	23779101	23783800	4699	Del	ENSECAG00000023046	intronic	Del	Del	Del	Del	Del	Del	Del	Del	Del	Del	Del	Del	Del	Del	Del	Del
chr1	23783801	23826900	43099	Mix	ENSECAG00000023046	intronic	Del	Del	Del	Del	Del	Del	Del	Del	Del	Del	Del	Mix	Del	Del	Dup	Del
chr1	23985201	23989300	4099	Mix	ENSECAG00000023046	intronic	Del	Del	Del	Del	Del	Del	Del	Del	Del	Del	Del	Dup	Del	Del	Del	Del
chr1	24170801	24189200	18399	Mix	ENSECAG00000023046	exonic	Del	Del	Del	Del	Del	Del	Del	Del	Del	Del	Del	Dup	Del	Del	Dup	Del
chr1	24196001	24205100	9099	Mix	ENSECAG00000023046	exonic	Del	Del	Del	Del	Del	Del	Del	Del	Del	Del	Del	Dup	Del	Del	Del	Del
chr1	24237701	24351500	113799	Mix	ENSECAG00000023046	exonic	Del	Dup	Del	Del	Del	Del	Del	Del	Del	Del	Del	Del	Del	Del	Mix	Del
chr1	24358201	24361800	3599	Mix	ENSECAG00000023046(dist=95105),ENSECAG00000038769(dist=124052)	intergenic	Del	Del	Del	Del	Del	Del	Del	Del	Del	Del	Del	Del	Del	Del	Dup	Del
chr1	24362401	24373000	10599	Del	ENSECAG00000023046(dist=99305),ENSECAG00000038769(dist=112852)	intergenic	Del	Del	Del	Del	Del	Del	Del	Del	Del	Del	Del	Del	Del	Del	Del	Del
chr1	24397801	24402600	4799	Mix	ENSECAG00000023046(dist=134705),ENSECAG00000038769(dist=83252)	intergenic	Del	Del	Del	Del	Del	Del	Del	Del	Del	Del	Dup	Del	Del	Del	Del	Del
chr1	24450101	24458500	8399	Mix	ENSECAG00000023046(dist=187005),ENSECAG00000038769(dist=27352)	intergenic	Del	Del	Del	Del	Del	Del	Del	Del	Del	Del	Del	Dup	Del	Del	Del	Del
chr1	24458501	24464100	5599	Del	ENSECAG00000023046(dist=195405),ENSECAG00000038769(dist=21752)	intergenic	Del	Del	Del	Del	Del	Del	Del	Del	Del	Del	Del	Del	Del	Del	Del	Del
chr1	24467001	24478300	11299	Del	ENSECAG00000023046(dist=203905),ENSECAG00000038769(dist=7552)	intergenic	Del	Del	Del	Del	Del	Del	Del	Del	Del	Del	Del	Del	Del	Del	Del	Del
chr1	25065901	25071800	5899	Mix	ENSECAG00000033443(dist=16595),ENSECAG00000042626(dist=115450)	intergenic	Del	Del	Del	Del	Del	Del	Del	Del	Del	Del	Del	Dup	Del	Del	Del	Del
chr1	25121301	25134000	12699	Mix	ENSECAG00000033443(dist=71995),ENSECAG00000042626(dist=53250)	intergenic	Del	Del	Del	Del	Del	Del	Del	Del	Del	Del	Del	Dup	Del	Del	Del	Del
chr1	25237701	25240000	2299	Mix	ENSECAG00000042626(dist=31578),ENSECAG00000008241(dist=134874)	intergenic	Del	Dup	Del	Del	Del	Del	Del	Del	Del	Del	Del	Del	Del	Del	Del	Del
chr1	25245201	25250100	4899	Mix	ENSECAG00000042626(dist=39078),ENSECAG00000008241(dist=124774)	intergenic	Del	Del	Del	Del	Del	Del	Del	Del	Del	Del	Dup	Del	Del	Del	Del	Del
chr1	25270801	25272300	1499	Del	ENSECAG00000042626(dist=64678),ENSECAG00000008241(dist=102574)	intergenic	Del	Del	Del	Del	Del	Del	Del	Del	Del	Del	Del	Del	Del	Del	Del	Del
chr1	25359801	25364600	4799	Del	ENSECAG00000042626(dist=153678),ENSECAG00000008241(dist=10274)	intergenic	Del	Del	Del	Del	Del	Del	Del	Del	Del	Del	Del	Del	Del	Del	Del	Del
chr1	25417401	25630000	212599	Mix	ENSECAG00000008241	exonic	Del	Del	Del	Del	Del	Dup	Del	Del	Dup	Del	Dup	Mix	Del	Del	Dup	Del
chr1	25630001	25727900	97899	Mix	ENSECAG00000008241	exonic	Del	Del	Del	Del	Del	Dup	Del	Dup	Dup	Del	Del	Del	--	--	Dup	Dup
chr1	25727901	25732300	4399	Mix	ENSECAG00000008241	intronic	Del	Del	Del	Del	Del	Del	Del	Dup	Dup	Del	Dup	Del	Dup	Mix	Dup	Dup
chr1	25740501	25755700	15199	Mix	ENSECAG00000008241	intronic	Del	Del	Del	Del	Del	Dup	Del	Del	Dup	Del	Del	Del	Del	Del	Dup	Del
chr1	25794301	25803800	9499	Mix	ENSECAG00000008241	intronic	Del	Del	Del	Del	Del	Del	Del	Dup	Del	Del	Del	Del	Del	Del	Del	Del
chr1	25860401	25861700	1299	Del	ENSECAG00000008241	intronic	Del	Del	Del	Del	Del	Del	Del	Del	Del	Del	Del	Del	Del	Del	Del	Del
chr1	25933201	25941800	8599	Del	ENSECAG00000008241	exonic	Del	Del	Del	Del	Del	Del	Del	Del	Del	Del	Del	Del	Del	Del	Del	Del
chr1	25941801	25960400	18599	Mix	ENSECAG00000008241(dist=2517),ENSECAG00000042822(dist=23692)	intergenic	Del	Del	Del	Del	Del	Del	Del	Del	Del	Del	Del	Dup	Del	Del	Del	Del
chr1	25993401	26009500	16099	Mix	ENSECAG00000042822(dist=8079),ENSECAG00000041427(dist=32999)	intergenic	Del	Dup	Dup	Del	Dup	Del	Del	Del	Del	Del	Del	Del	Dup	Dup	Dup	Del
chr1	26025801	26033200	7399	Del	ENSECAG00000042822(dist=40479),ENSECAG00000041427(dist=9299)	intergenic	Del	Del	Del	Del	Del	Del	Del	Del	Del	Del	Del	Del	Del	Del	Del	Del
chr1	26090901	26099700	8799	Del	ENSECAG00000019301	intronic	Del	Del	Del	Del	Del	Del	Del	Del	Del	Del	Del	Del	Del	Del	Del	Del
chr1	26099701	26121100	21399	Mix	ENSECAG00000019301	exonic	Del	Del	Del	Dup	Del	Del	Del	Del	Del	Del	Dup	Dup	Del	Del	Del	Del
chr1	26124701	26128000	3299	Mix	ENSECAG00000019301	intronic	Del	Del	Del	Del	Del	Del	Del	Dup	Del	Del	Del	Del	Del	Del	Del	Del
chr1	26214601	26216200	1599	Del	ENSECAG00000019301(dist=12516),ENSECAG00000010108(dist=16842)	intergenic	Del	Del	Del	Del	Del	Del	Del	Del	Del	Del	Del	Del	Del	Del	Del	Del
chr1	26266801	26268900	2099	Del	ENSECAG00000011560	exonic	Del	Del	Del	Del	Del	Del	Del	Del	Del	Del	Del	Del	Del	Del	Del	Del
chr1	26273601	26287500	13899	Mix	ENSECAG00000011560	exonic	Del	Del	Del	Del	Del	Del	Del	Del	Del	Del	Dup	Del	Del	Del	Dup	Del
chr1	26287801	26290600	2799	Mix	ENSECAG00000011560(ENSECAT00000071183:c.756_706delins0,ENSECAT00000012039:c.756_706delins0,ENSECAT00000074290:c.756_706delins0)	UTR5	Del	Del	Del	Del	Del	Del	Del	Del	Del	Del	Dup	Del	Del	Del	Del	Del
chr1	26325401	26333000	7599	Mix	ENSECAG00000021278	exonic	Del	Del	Del	Del	Del	Del	Dup	Del	Del	Del	Del	Del	Del	Del	Del	Del
chr1	26339601	26416600	76999	Mix	ENSECAG00000005386,ENSECAG00000021278	exonic	Del	Del	Del	Del	Dup	Del	Del	Del	Del	Del	Dup	Dup	Del	Del	Del	Del
chr1	26443401	26457500	14099	Mix	ENSECAG00000007909(ENSECAT00000008760:c.-6308_-6254delins0,ENSECAT00000078292:c.-6308_-6254delins0)	UTR5	Del	Del	Del	Del	Del	Del	Del	Del	Del	Del	Del	Dup	Del	Del	Del	Del
chr1	26464401	26468600	4199	Del	ENSECAG00000007909	exonic	Del	Del	Del	Del	Del	Del	Del	Del	Del	Del	Del	Del	Del	Del	Del	Del
chr1	26480301	26506200	25899	Mix	ENSECAG00000007909	exonic	Del	Del	Del	Del	Del	Del	Del	Del	Del	Del	Mix	Del	Del	Del	Del	Del
chr1	26506201	26561000	54799	Mix	ENSECAG00000007909,ENSECAG00000010212,ENSECAG00000021278	exonic	Del	Del	Del	Del	Del	Del	Del	Del	Del	Del	Mix	Del	Del	Del	Del	Del
chr1	26561401	26569500	8099	Del	ENSECAG00000010212,ENSECAG00000023477	exonic	Del	Del	Del	Del	Del	Del	Del	Del	Del	Del	Del	Del	Del	Del	Del	Del
chr1	26642001	26650300	8299	Mix	ENSECAG00000023477	intronic	Del	Del	Del	Del	Del	Del	Del	Del	Dup	Del	Dup	Del	Del	Del	Dup	Del
chr1	26677901	26682400	4499	Del	ENSECAG00000009545	exonic	Del	Del	Del	Del	Del	Del	Del	Del	Del	Del	Del	Del	Del	Del	Del	Del
chr1	26688301	26692400	4099	Del	ENSECAG00000009545	intronic	Del	Del	Del	Del	Del	Del	Del	Del	Del	Del	Del	Del	Del	Del	Del	Del
chr1	26706401	26708300	1899	Del	ENSECAG00000009545	intronic	Del	Del	Del	Del	Del	Del	Del	Del	Del	Del	Del	Del	Del	Del	Del	Del
chr1	26720601	26727300	6699	Del	ENSECAG00000009545	intronic	Del	Del	Del	Del	Del	Del	Del	Del	Del	Del	Del	Del	Del	Del	Del	Del
chr1	26756801	26768000	11199	Mix	ENSECAG00000009545	exonic	Del	Dup	Del	Del	Dup	Dup	Dup	Del	Del	Del	Del	Dup	Del	Del	Del	Del
chr1	26814301	26826200	11899	Del	ENSECAG00000009545	intronic	Del	Del	Del	Del	Del	Del	Del	Del	Del	Del	Del	Del	Del	Del	Del	Del
chr1	26911601	26917400	5799	Mix	ENSECAG00000009545	exonic	Del	--	Del	Dup	Dup	Dup	Del	Dup	Dup	Del	Del	Del	Dup	Dup	Dup	Del
chr1	26917601	26976400	58799	Mix	ENSECAG00000009545,ENSECAG00000012870	exonic	Del	Mix	Del	Del	Del	Del	Del	Del	Del	Del	Del	Del	Del	Del	Del	Del
chr1	26977401	26990700	13299	Mix	ENSECAG00000012870	intronic	Dup	Dup	Del	Del	Dup	Dup	Del	Dup	Dup	Del	Del	Mix	Del	Del	--	Del
chr1	26990701	27000100	9399	Mix	ENSECAG00000012870	intronic	Dup	Dup	Del	Del	Dup	Del	Del	Dup	Del	Del	Dup	Del	Del	Del	Dup	Del
chr1	27004401	27013000	8599	Mix	ENSECAG00000012870	exonic	Del	Del	Del	Del	Del	Dup	Del	Del	Del	Del	Del	Del	Del	Del	Del	Del
chr1	27013001	27021300	8299	Mix	ENSECAG00000012870(dist=4856),ENSECAG00000019882(dist=3633)	intergenic	Del	Del	Del	Del	Dup	Dup	Del	Del	Del	Del	Del	Del	Del	Del	Del	Del
chr1	27040501	27062100	21599	Del	ENSECAG00000020482,ENSECAG00000020495,ENSECAG00000020507	exonic	Del	Del	Del	Del	Del	Del	Del	Del	Del	Del	Del	Del	Del	Del	Del	Del
chr1	27132201	27145900	13699	Mix	ENSECAG00000005853(dist=12704),ENSECAG00000017183(dist=4412)	intergenic	Del	Del	Dup	Del	Del	Dup	Dup	Dup	Del	Del	Del	Mix	Del	Del	Del	Del
chr1	27145901	27200500	54599	Mix	ENSECAG00000017183,ENSECAG00000022574,ENSECAG00000032667	exonic	Del	Del	Del	Del	Del	Mix	Dup	Dup	Del	Del	--	--	Del	Del	Dup	Del
chr1	27200801	27243000	42199	Mix	ENSECAG00000022574	exonic	Del	Del	Del	Del	Del	Del	Del	Del	Del	Del	Dup	Mix	Del	Del	Del	Del
chr1	27243001	27260400	17399	Mix	ENSECAG00000022574	exonic	Del	Del	Del	Del	Del	Del	Del	Del	Del	Del	Dup	Mix	Del	Del	Del	Del
chr1	27260401	27261700	1299	Mix	ENSECAG00000022574	intronic	Del	Del	Del	Del	Del	Del	Del	Del	Del	Del	Dup	Del	Del	Del	Del	Del
chr1	27261701	27487100	225399	Mix	ENSECAG00000018159,ENSECAG00000022574	exonic	Del	Del	Del	Del	Del	Del	Del	Dup	Del	Del	Dup	Mix	Del	Del	Mix	Del
chr1	27490101	27494000	3899	Mix	ENSECAG00000018159	intronic	Del	Del	Del	Del	Del	Del	Del	Del	Dup	Del	Del	Del	Del	Del	Del	Del
chr1	27494001	27497000	2999	Del	ENSECAG00000018159	exonic	Del	Del	Del	Del	Del	Del	Del	Del	Del	Del	Del	--	Del	Del	Del	Del
chr1	27497001	27531800	34799	Mix	ENSECAG00000007175,ENSECAG00000018722	exonic	Del	Del	Del	Del	Del	Del	Del	Del	Mix	Del	Del	Mix	Del	Del	Dup	Del
chr1	27531801	27559000	27199	Mix	ENSECAG00000007175,ENSECAG00000010022	exonic	Del	Del	Del	Dup	Del	Del	Del	Del	Dup	Del	Del	Mix	Dup	Dup	Del	Del
chr1	27559001	27562500	3499	Del	ENSECAG00000010022	intronic	Del	Del	Del	Del	Del	Del	Del	Del	Del	Del	Del	Del	Del	Del	Del	Del
chr1	27574201	27579500	5299	Del	ENSECAG00000010022	exonic	Del	Del	Del	Del	Del	Del	Del	Del	Del	Del	Del	Del	Del	Del	Del	Del
chr1	27619401	27633500	14099	Mix	ENSECAG00000024142	intronic	Del	Del	Del	Del	Del	Del	Del	Del	Del	Del	Dup	Del	Del	Del	Del	Del
chr1	27660501	27668500	7999	Mix	ENSECAG00000000300	exonic	Del	Del	Del	Del	Del	Del	Del	Del	Del	Del	Dup	Del	Del	Del	Del	Del
chr1	27692501	27728900	36399	Mix	ENSECAG00000000300,ENSECAG00000016770	exonic	Del	Del	Del	Del	Del	Del	Del	Del	Del	Del	Del	Mix	Del	Del	Del	Del
chr1	27766801	27812500	45699	Mix	ENSECAG00000019583	exonic	Del	Dup	Del	Del	Del	Del	Del	Del	Dup	Del	Del	Dup	Del	Del	Del	Dup
chr1	27836901	27843700	6799	Mix	ENSECAG00000019583,ENSECAG00000024503	exonic	Del	Del	Del	Del	Del	Del	Del	Del	Del	Del	Del	Del	Del	Del	Dup	Del
chr1	27856001	27859200	3199	Del	ENSECAG00000014757	exonic	Del	Del	Del	Del	Del	Del	Del	Del	Del	Del	Del	Del	Del	Del	Del	Del
chr1	27892501	28060200	167699	Mix	ENSECAG00000000576,ENSECAG00000007172,ENSECAG00000018237,ENSECAG00000019593,ENSECAG00000023593,ENSECAG00000038470	exonic	Del	Del	Del	Mix	Del	Mix	Del	Del	Del	Del	--	Mix	Del	Del	Mix	Del
chr1	28060201	28064200	3999	Del	ENSECAG00000023593,ENSECAG00000038470	intronic	Del	Del	Del	Del	Del	Del	Del	Del	Del	Del	Del	Del	Del	Del	Del	Del
chr1	28066201	28069900	3699	Mix	ENSECAG00000023593	intronic	Mix	Dup	Dup	Del	Dup	Del	Del	Dup	Dup	Del	Dup	Mix	Mix	Del	--	Mix
chr1	28071201	28072800	1599	Mix	ENSECAG00000023593	intronic	Dup	Mix	Dup	Dup	Dup	Dup	Dup	Del	Dup	Del	Dup	Mix	Mix	Del	--	Mix
chr1	28073301	28074700	1399	Mix	ENSECAG00000022294,ENSECAG00000023593	exonic	Dup	--	Dup	Dup	Dup	Dup	Dup	Del	Dup	Del	Dup	Mix	Mix	Del	Dup	Mix
chr1	28074801	28078700	3899	Mix	ENSECAG00000022294,ENSECAG00000023578	exonic	Dup	Dup	Dup	Dup	Dup	Dup	Dup	Dup	Dup	Dup	Dup	--	Mix	Dup	Dup	--
chr1	28078701	28204000	125299	Mix	ENSECAG00000004595,ENSECAG00000009482,ENSECAG00000012948,ENSECAG00000023578	exonic	Dup	Del	Dup	Mix	Dup	Mix	Dup	Dup	Mix	Mix	Mix	--	--	Del	Mix	Mix
chr1	28204001	28498400	294399	Mix	ENSECAG00000007524,ENSECAG00000010104,ENSECAG00000018731,ENSECAG00000020347,ENSECAG00000020477,ENSECAG00000037372	exonic	Del	Del	Del	Del	Del	Del	Del	Del	Del	Del	Mix	Mix	Mix	Mix	--	Del
chr1	28498401	28505100	6699	Mix	ENSECAG00000020477	intronic	Del	Del	Del	Del	Del	Del	Del	Del	Del	Del	Del	Del	Del	Del	Dup	Del
chr1	28537201	28542300	5099	Del	ENSECAG00000020477	intronic	Del	Del	Del	Del	Del	Del	Del	Del	Del	Del	Del	Del	Del	Del	Del	Del
chr1	28553101	28557100	3999	Mix	ENSECAG00000020477	intronic	Del	Dup	Del	Del	Del	Dup	Del	Del	Del	Del	Del	Del	Del	Del	Del	Del
chr1	28560001	28562900	2899	Del	ENSECAG00000020477	exonic	Del	Del	Del	Del	Del	Del	Del	Del	Del	Del	Del	Del	Del	Del	Del	Del
chr1	28566701	28576900	10199	Del	ENSECAG00000009848,ENSECAG00000020477	exonic	Del	Del	Del	Del	Del	Del	Del	Del	Del	Del	Del	Del	Del	Del	Del	Del
chr1	28599601	28826400	226799	Mix	ENSECAG00000015282,ENSECAG00000022888	exonic	Del	Del	Del	Del	Del	Dup	Del	Del	Dup	Del	Mix	Mix	Del	Del	Del	Del
chr1	28837901	28850300	12399	Del	ENSECAG00000022888	intronic	Del	Del	Del	Del	Del	Del	Del	Del	Del	Del	Del	Del	Del	Del	Del	Del
chr1	28879301	28883100	3799	Mix	ENSECAG00000022888	intronic	Del	Del	Del	Del	Del	Del	Del	Del	Mix	Del	Del	Del	Del	Del	Del	Del
chr1	28883101	28898700	15599	Mix	ENSECAG00000022888,ENSECAG00000032593	exonic	Del	Del	Del	Del	Del	Del	Del	Del	Mix	Del	Del	Del	Del	Del	Del	Del
chr1	28949801	28965400	15599	Del	ENSECAG00000013342	exonic	Del	Del	Del	Del	Del	Del	Del	Del	Del	Del	Del	Del	Del	Del	Del	Del
chr1	28980001	28982100	2099	Del	ENSECAG00000035245(dist=8736),ENSECAG00000013608(dist=40740)	intergenic	Del	Del	Del	Del	Del	Del	Del	Del	Del	Del	Del	Del	Del	Del	Del	Del
chr1	29005901	29034300	28399	Mix	ENSECAG00000013608	exonic	Del	Del	Del	Del	Dup	Dup	Del	Del	Del	Del	Del	Del	Del	Del	Del	Del
chr1	29034301	29100200	65899	Mix	ENSECAG00000012183,ENSECAG00000013288,ENSECAG00000017734,ENSECAG00000019285,ENSECAG00000022499,ENSECAG00000038363	exonic	Del	Dup	Del	Del	Del	Mix	Del	Del	Del	Del	Del	Del	Del	Del	Del	Del
chr1	29106701	29213100	106399	Mix	ENSECAG00000011200	exonic	Dup	Dup	Del	Del	Dup	Dup	Del	Del	Dup	Del	Dup	Dup	Del	Del	Del	Del
chr1	29213101	29215000	1899	Mix	ENSECAG00000031337(dist=22001),ENSECAG00000021123(dist=7908)	intergenic	Del	Dup	Del	Del	Dup	Dup	Del	Del	Del	Del	Dup	Del	Del	Del	Del	Del
chr1	29215101	29229400	14299	Mix	ENSECAG00000021123	exonic	Del	Del	Del	Del	Dup	Del	Del	Del	Del	Del	Del	Del	Del	Del	Mix	Del
chr1	29229401	29237400	7999	Mix	ENSECAG00000021123	intronic	Del	Del	Del	Del	Dup	Dup	Del	Del	Dup	Del	Del	Del	Del	Del	Dup	Del
chr1	29256001	29259400	3399	Del	ENSECAG00000021123	intronic	Del	Del	Del	Del	Del	Del	Del	Del	Del	Del	Del	Del	Del	Del	Del	Del
chr1	29267601	29273500	5899	Del	ENSECAG00000021123	exonic	Del	Del	Del	Del	Del	Del	Del	Del	Del	Del	Del	Del	Del	Del	Del	Del
chr1	29295801	29323700	27899	Del	ENSECAG00000021123	exonic	Del	Del	Del	Del	Del	Del	Del	Del	Del	Del	Del	Del	Del	Del	Del	Del
chr1	29365801	29369100	3299	Del	ENSECAG00000033776(dist=32277),ENSECAG00000041846(dist=4112)	intergenic	Del	Del	Del	Del	Del	Del	Del	Del	Del	Del	Del	Del	Del	Del	Del	Del
chr1	29397901	29399000	1099	Del	ENSECAG00000040507(dist=9442),ENSECAG00000009178(dist=65539)	intergenic	Del	Del	Del	Del	Del	Del	Del	Del	Del	Del	Del	Del	Del	Del	Del	Del
chr1	29406001	29413900	7899	Del	ENSECAG00000040507(dist=17542),ENSECAG00000009178(dist=50639)	intergenic	Del	Del	Del	Del	Del	Del	Del	Del	Del	Del	Del	Del	Del	Del	Del	Del
chr1	29418401	29437400	18999	Mix	ENSECAG00000040507(dist=29942),ENSECAG00000009178(dist=27139)	intergenic	Del	Del	Del	Del	Del	Dup	Del	Del	Dup	Del	Del	Del	Del	Del	Del	Del
chr1	29441301	29454600	13299	Del	ENSECAG00000040507(dist=52842),ENSECAG00000009178(dist=9939)	intergenic	Del	Del	Del	Del	Del	Del	Del	Del	Del	Del	Del	Del	Del	Del	Del	Del
chr1	29520601	29522300	1699	Del	ENSECAG00000009521	exonic	Del	Del	Del	Del	Del	Del	Del	Del	Del	Del	Del	Del	Del	Del	Del	Del
chr1	29546401	29608300	61899	Mix	ENSECAG00000017210(dist=376)	downstream	Del	Del	Del	Del	Del	Del	Del	Del	Dup	Del	Dup	Dup	Del	Del	Dup	Del
chr1	29623501	29635900	12399	Mix	ENSECAG00000014658	exonic	Del	Del	Del	Del	Del	Del	Del	Del	Del	Del	Del	Dup	Del	Del	Del	Del
chr1	29636601	29639000	2399	Del	ENSECAG00000014658(dist=11838),ENSECAG00000042074(dist=8098)	intergenic	Del	Del	Del	Del	Del	Del	Del	Del	Del	Del	Del	Del	Del	Del	Del	Del
chr1	29644901	29655700	10799	Mix	ENSECAG00000023606	exonic	Del	Del	Del	Del	Dup	Del	Del	Del	Del	Del	Del	Del	Del	Del	Del	Del
chr1	29655701	29662600	6899	Del	ENSECAG00000023606	intronic	Del	Del	Del	Del	Del	Del	Del	Del	Del	Del	Del	Del	Del	Del	Del	Del
chr1	29662601	29679900	17299	Mix	ENSECAG00000023606	intronic	Del	Del	Del	Del	Del	Del	Del	Del	Del	Del	Del	Del	Del	Del	Mix	Del
chr1	29688101	29693200	5099	Mix	ENSECAG00000023606	intronic	Del	Del	Del	Del	Del	Del	Del	Del	Del	Del	Del	Del	Dup	Dup	Dup	Del
chr1	29700501	29717700	17199	Mix	ENSECAG00000013421,ENSECAG00000016333	exonic	Del	Del	Del	Del	Del	Del	Del	Del	Del	Del	Dup	Del	Del	Del	Del	Del
chr1	29739601	29748800	9199	Mix	ENSECAG00000006588	exonic	Del	Del	Del	Del	Del	Del	Del	Del	Del	Del	Dup	Del	Del	Del	Del	Del
chr1	29816201	29821900	5699	Mix	ENSECAG00000024865(ENSECAT00000051665:c.-614_-362delins0,ENSECAT00000026878:c.-614_-362delins0)	UTR5	Del	Del	Del	Del	Del	Del	Del	Del	Del	Del	Del	Dup	Del	Del	Del	Del
chr1	29825901	29835100	9199	Mix	ENSECAG00000024865	exonic	Del	Del	Del	Del	Del	Del	Del	Dup	Del	Del	Del	Del	Dup	Dup	Dup	Dup
chr1	29835601	29892500	56899	Mix	ENSECAG00000024087,ENSECAG00000024865	exonic	Del	Del	Del	Del	Del	Del	Del	Del	Del	Del	Del	Mix	Del	Del	Del	Del
chr1	29892501	30059700	167199	Mix	ENSECAG00000010813,ENSECAG00000019828,ENSECAG00000024087,ENSECAG00000042147	exonic	Del	Del	Del	Del	Del	Dup	Del	Del	Dup	Del	Del	--	Del	Del	--	Del
chr1	30059701	30084800	25099	Mix	ENSECAG00000019828	exonic	Del	Del	Del	Del	Del	Del	Del	Del	Del	Del	Del	Mix	Del	Del	--	Del
chr1	30084801	30087600	2799	Del	ENSECAG00000019828(dist=10175),ENSECAG00000006891(dist=12795)	intergenic	Del	Del	Del	Del	Del	Del	Del	Del	Del	Del	Del	Del	Del	Del	Del	Del
chr1	30104601	30214800	110199	Mix	ENSECAG00000006891,ENSECAG00000009356,ENSECAG00000014039,ENSECAG00000020147	exonic	Del	Del	Del	Del	Del	Del	Del	Del	Del	Mix	Dup	Mix	Del	Del	Mix	Del
chr1	30214801	30224000	9199	Mix	ENSECAG00000009356	exonic	Del	Del	Del	Del	Del	Del	Del	Del	Del	Del	Dup	Del	Del	Del	Del	Del
chr1	30270001	30271800	1799	Del	ENSECAG00000009356(dist=45828),ENSECAG00000000092(dist=16468)	intergenic	Del	Del	Del	Del	Del	Del	Del	Del	Del	Del	Del	Del	Del	Del	Del	Del
chr1	30282701	30311100	28399	Del	ENSECAG00000000092	exonic	Del	Del	Del	Del	Del	Del	Del	Del	Del	Del	Del	Del	Del	Del	Del	Del
chr1	30384501	30392300	7799	Mix	ENSECAG00000000095	intronic	Del	Dup	Dup	Del	Del	Del	Del	Dup	Del	Del	Dup	Del	Del	Del	Dup	Del
chr1	30416301	30422500	6199	Mix	ENSECAG00000000257	intronic	Del	Del	Del	Del	Del	Del	Del	Del	Dup	Del	Del	Del	Del	Del	Del	Del
chr1	30479001	30486900	7899	Mix	ENSECAG00000000257(dist=10103),ENSECAG00000000353(dist=51440)	intergenic	Del	Del	Del	Del	Del	Del	Del	Del	Del	Del	Del	Dup	Del	Del	Dup	Del
chr1	30488501	30511100	22599	Mix	ENSECAG00000000257(dist=19603),ENSECAG00000000353(dist=27240)	intergenic	Del	Del	Del	Del	Del	Del	Del	Del	Del	Del	Del	Dup	Del	Del	Del	Del
chr1	30511101	30522000	10899	Mix	ENSECAG00000000257(dist=42203),ENSECAG00000000353(dist=16340)	intergenic	Del	Del	Del	Del	Del	Del	Del	Del	Del	Del	Mix	Dup	Del	Del	Del	Del
chr1	30522001	30542100	20099	Mix	ENSECAG00000000353	exonic	Del	Del	Del	Del	Del	Del	Del	Del	Del	Del	Mix	Del	Del	Del	Del	Del
chr1	30542101	30568500	26399	Mix	ENSECAG00000000353	intronic	Del	Del	Del	Del	Del	Del	Del	Dup	Del	Del	Del	--	Del	Del	--	Del
chr1	30568501	30592900	24399	Mix	ENSECAG00000000353	intronic	Del	Del	Del	Del	Del	Del	Del	Dup	Del	Del	Del	Mix	Del	Del	Dup	Del
chr1	30606101	30608700	2599	Mix	ENSECAG00000000353	intronic	Del	Del	Del	Del	Del	Del	Del	Del	Del	Del	Del	Dup	Del	Del	Del	Del
chr1	30613601	30626500	12899	Mix	ENSECAG00000000353	intronic	Del	Del	Del	Del	Del	Del	Del	Del	Del	Del	Del	Dup	Del	Del	Del	Del
chr1	30672901	30684200	11299	Mix	ENSECAG00000000353	intronic	Del	Del	Del	Del	Del	Del	Del	Dup	Del	Del	Del	Del	Dup	Dup	Dup	Dup
chr1	30725601	30734100	8499	Mix	ENSECAG00000000353	intronic	Del	Del	Del	Del	Del	Del	Del	Del	Del	Del	Del	Del	Del	Del	Dup	Del
chr1	30741001	30743200	2199	Del	ENSECAG00000000353	intronic	Del	Del	Del	Del	Del	Del	Del	Del	Del	Del	Del	Del	Del	Del	Del	Del
chr1	30759701	30760800	1099	Del	ENSECAG00000000353	intronic	Del	Del	Del	Del	Del	Del	Del	Del	Del	Del	Del	Del	Del	Del	Del	Del
chr1	30770801	30783700	12899	Del	ENSECAG00000000353	intronic	Del	Del	Del	Del	Del	Del	Del	Del	Del	Del	Del	Del	Del	Del	Del	Del
chr1	30816601	30821700	5099	Mix	ENSECAG00000000353	intronic	Del	Del	Del	Del	Dup	Del	Del	Del	Del	Del	Del	Del	Del	Del	Del	Del
chr1	30828201	30859300	31099	Del	ENSECAG00000000353	intronic	Del	Del	Del	Del	Del	Del	Del	Del	Del	Del	Del	Del	Del	Del	Del	Del
chr1	30896001	30898100	2099	Del	ENSECAG00000000353	intronic	Del	Del	Del	Del	Del	Del	Del	Del	Del	Del	Del	Del	Del	Del	--	Del
chr1	30898101	30972700	74599	Mix	ENSECAG00000000353	exonic	Del	Del	Mix	Del	Del	Del	Del	Del	Del	Del	Del	Mix	Mix	Mix	--	Del
chr1	30972701	30974700	1999	Del	ENSECAG00000000353	intronic	Del	Del	Del	Del	Del	Del	Del	Del	Del	Del	Del	Del	Del	Del	Del	Del
chr1	31006101	31007900	1799	Mix	ENSECAG00000000353	intronic	Del	Del	Del	Del	Del	Del	Del	Del	Del	Del	Dup	Del	Del	Del	Del	Del
chr1	31144501	31175800	31299	Mix	ENSECAG00000000393	exonic	Del	Del	Del	Del	Del	Del	Del	Del	Del	Del	Del	Mix	Del	Del	Del	Del
chr1	31175801	31184700	8899	Del	ENSECAG00000000393	exonic	Del	Del	Del	Del	Del	Del	Del	Del	Del	Del	Del	Del	Del	Del	Del	Del
chr1	31232801	31237900	5099	Mix	ENSECAG00000006861	exonic	Del	Dup	Del	Del	Del	Del	Del	Del	Del	Del	Del	Dup	Del	Del	Del	Del
chr1	31305201	31312000	6799	Mix	ENSECAG00000006861	intronic	Del	Del	Del	Del	Del	Dup	Del	Del	Del	Del	Del	Dup	Del	Del	Dup	Del
chr1	31339301	31475200	135899	Mix	ENSECAG00000006861	exonic	Del	Del	Del	Del	Del	Del	Del	Dup	Del	Del	Dup	Del	Del	Del	Dup	Del
chr1	31520201	31522200	1999	Del	ENSECAG00000007097	exonic	Del	Del	Del	Del	Del	Del	Del	Del	Del	Del	Del	Del	Del	Del	Del	Del
chr1	31548101	31562600	14499	Mix	ENSECAG00000007097	intronic	Del	Del	Del	Del	Del	Del	Del	Del	Del	Del	Del	Del	Dup	Dup	Dup	Del
chr1	31621101	31624400	3299	Del	ENSECAG00000007097	exonic	Del	Del	Del	Del	Del	Del	Del	Del	Del	Del	Del	Del	Del	Del	Del	Del
chr1	31684901	31701800	16899	Mix	ENSECAG00000007985(dist=1082),ENSECAG00000026876(dist=41334)	intergenic	Del	Del	Del	Del	Dup	Dup	Del	Del	Del	Del	Del	Del	Del	Del	Del	Del
chr1	31739801	31756800	16999	Del	ENSECAG00000008070,ENSECAG00000026876	exonic	Del	Del	Del	Del	Del	Del	Del	Del	Del	Del	Del	Del	Del	Del	Del	Del
chr1	31765801	31786800	20999	Mix	ENSECAG00000008070	exonic	Del	Del	Del	Del	Del	Del	Del	Del	Del	Del	Del	Dup	Del	Del	Del	Del
chr1	31789301	31877500	88199	Mix	ENSECAG00000008293,ENSECAG00000008327,ENSECAG00000008658,ENSECAG00000008762,ENSECAG00000040184	exonic	Del	Dup	Del	Del	Del	Del	Del	Del	Dup	Del	Del	Mix	Del	Del	Mix	Del
chr1	31888301	31896500	8199	Del	ENSECAG00000008916,ENSECAG00000041844	exonic	Del	Del	Del	Del	Del	Del	Del	Del	Del	Del	Del	Del	Del	Del	Del	Del
chr1	31896601	32074600	177999	Mix	ENSECAG00000009259,ENSECAG00000010295,ENSECAG00000010621,ENSECAG00000010786,ENSECAG00000010892,ENSECAG00000040596,ENSECAG00000041844	exonic	Del	Mix	Del	Del	Del	Dup	Del	Del	Del	Del	Del	Mix	Del	Del	Mix	Del
chr1	32075201	32151800	76599	Mix	ENSECAG00000011823,ENSECAG00000028005	exonic	Del	Del	Del	Del	Del	Del	Del	Dup	Dup	Del	Dup	--	Del	Del	Dup	Del
chr1	32175801	32178800	2999	Del	ENSECAG00000011823(dist=19250),ENSECAG00000011973(dist=15802)	intergenic	Del	Del	Del	Del	Del	Del	Del	Del	Del	Del	Del	Del	Del	Del	Del	Del
chr1	32178901	32184000	5099	Mix	ENSECAG00000011823(dist=22350),ENSECAG00000011973(dist=10602)	intergenic	Del	Del	Del	Del	Del	Del	Del	Del	Del	Del	Del	Del	Dup	Del	Del	Del
chr1	32190101	32200700	10599	Del	ENSECAG00000011973	exonic	Del	Del	Del	Del	Del	Del	Del	Del	Del	Del	Del	Del	Del	Del	Del	Del
chr1	32213601	32218100	4499	Del	ENSECAG00000011973	exonic	Del	Del	Del	Del	Del	Del	Del	Del	Del	Del	Del	Del	Del	Del	Del	Del
chr1	32235901	32245400	9499	Mix	ENSECAG00000011973	intronic	Dup	Dup	Del	Del	Dup	Dup	Del	Dup	Dup	Del	Dup	Del	Dup	Dup	Dup	Del
chr1	32265501	32267700	2199	Del	ENSECAG00000011973	intronic	Del	Del	Del	Del	Del	Del	Del	Del	Del	Del	Del	Del	Del	Del	Del	Del
chr1	32272201	32276100	3899	Del	ENSECAG00000011973	intronic	Del	Del	Del	Del	Del	Del	Del	Del	Del	Del	Del	Del	Del	Del	Del	Del
chr1	32285001	32286400	1399	Del	ENSECAG00000011973	intronic	Del	Del	Del	Del	Del	Del	Del	Del	Del	Del	Del	Del	Del	Del	Del	Del
chr1	32287401	32289400	1999	Del	ENSECAG00000011973	intronic	Del	Del	Del	Del	Del	Del	Del	Del	Del	Del	Del	Del	Del	Del	Del	Del
chr1	32304001	32306400	2399	Del	ENSECAG00000011973	intronic	Del	Del	Del	Del	Del	Del	Del	Del	Del	Del	Del	Del	Del	Del	Del	Del
chr1	32327401	32346800	19399	Mix	ENSECAG00000011973	exonic	Del	Del	Del	Del	Dup	Dup	Del	Dup	Mix	Del	Del	Del	Del	Del	Mix	Del
chr1	32346801	32359700	12899	Mix	ENSECAG00000011973	intronic	Del	Dup	Del	Del	Dup	Dup	Del	Dup	--	Del	Dup	Del	Dup	Dup	Dup	Del
chr1	32361401	32381400	19999	Mix	ENSECAG00000011973	exonic	Del	Del	Del	Del	Del	Del	Del	Del	Del	Del	Mix	Del	Del	Del	Del	Del
chr1	32394801	32441000	46199	Mix	ENSECAG00000013509	exonic	Del	Del	Del	Del	Del	Del	Del	Del	Del	Del	Dup	Dup	Del	Del	Dup	Del
chr1	32441001	32512000	70999	Mix	ENSECAG00000013509	exonic	Del	Del	Del	Del	Del	Del	Del	Del	Del	Del	--	--	Del	Del	Mix	Del
chr1	32512001	32513400	1399	Mix	ENSECAG00000013509	exonic	Del	Del	Del	Del	Del	Del	Del	Del	Del	Del	Mix	Del	Del	Del	Del	Del
chr1	32609101	32611900	2799	Mix	ENSECAG00000043749(dist=68383),ENSECAG00000013623(dist=37658)	intergenic	Dup	Del	Del	Del	Del	Dup	Del	Dup	Del	Del	Dup	Mix	Mix	Dup	Mix	Dup
chr1	32612101	32649000	36899	Mix	ENSECAG00000013623(dist=558)	upstream	Dup	Dup	Dup	Del	Dup	Dup	Del	Dup	Dup	Del	Dup	--	--	Dup	Dup	Dup
chr1	32649001	32765000	115999	Mix	ENSECAG00000013623	exonic	Del	Del	Del	Del	Del	Del	Del	Del	Del	Del	Del	Mix	Del	Del	Del	Del
chr1	32765901	32770500	4599	Mix	ENSECAG00000013751	intronic	Del	Del	Del	Del	Del	Del	Del	Del	Del	Del	Del	Dup	Del	Del	Del	Del
chr1	32816801	32828500	11699	Del	ENSECAG00000013751	exonic	Del	Del	Del	Del	Del	Del	Del	Del	Del	Del	Del	Del	Del	Del	Del	Del
chr1	32900501	32910500	9999	Mix	ENSECAG00000014145	exonic	Del	Dup	Del	Del	Del	Dup	Del	Del	Del	Del	Del	Del	Del	Del	Del	Del
chr1	32923201	32928900	5699	Del	ENSECAG00000014145	exonic	Del	Del	Del	Del	Del	Del	Del	Del	Del	Del	Del	Del	Del	Del	Del	Del
chr1	32953701	32965100	11399	Del	ENSECAG00000014145	exonic	Del	Del	Del	Del	Del	Del	Del	Del	Del	Del	Del	Del	Del	Del	Del	Del
chr1	32977501	32991400	13899	Mix	ENSECAG00000015305	exonic	Del	Del	Del	Del	Dup	Del	Del	Del	Dup	Del	Del	Del	Del	Del	Dup	Del
chr1	33008401	33014600	6199	Mix	ENSECAG00000015340	exonic	Del	Del	Del	Del	Del	Del	Del	Del	Del	Del	Del	Dup	Del	Del	Del	Del
chr1	33048901	33064000	15099	Mix	ENSECAG00000015340	exonic	Del	Dup	Del	Del	Dup	Del	Del	Del	Del	Del	Del	Del	Dup	Dup	Dup	Del
chr1	33087901	33098800	10899	Mix	ENSECAG00000015745	exonic	Del	Del	Del	Del	Del	Del	Del	Del	Dup	Del	Del	Dup	Del	Del	Del	Del
chr1	33117901	33130500	12599	Mix	ENSECAG00000015745	exonic	Del	Dup	Dup	Del	Del	Del	Del	Dup	Del	Del	Del	Del	Del	Del	Dup	Del
chr1	33142201	33194400	52199	Mix	ENSECAG00000015745,ENSECAG00000016003	exonic	Del	Del	Del	Del	Del	Del	Del	Del	Dup	Del	Del	Del	Del	Del	Dup	Del
chr1	33196101	33203700	7599	Del	ENSECAG00000016003(dist=18913),ENSECAG00000016020(dist=51137)	intergenic	Del	Del	Del	Del	Del	Del	Del	Del	Del	Del	Del	Del	Del	Del	Del	Del
chr1	33216001	33227200	11199	Mix	ENSECAG00000016003(dist=38813),ENSECAG00000016020(dist=27637)	intergenic	Del	Del	Del	Del	Del	Del	Del	Del	Del	Del	Del	Del	Dup	Dup	Del	Del
chr1	33295801	33298100	2299	Del	ENSECAG00000016113	intronic	Del	Del	Del	Del	Del	Del	Del	Del	Del	Del	Del	Del	Del	Del	Del	Del
chr1	33323201	33328100	4899	Mix	ENSECAG00000041990(dist=453)	downstream	Del	Del	Del	Del	Del	Del	Del	Del	Del	Del	Del	Dup	Del	Del	Del	Del
chr1	33334801	33363100	28299	Mix	ENSECAG00000041990,ENSECAG00000042544	exonic	Del	Del	Del	Del	Del	Del	Del	Del	Dup	Del	Dup	Dup	Del	Del	Dup	Del
chr1	33371701	33382000	10299	Mix	ENSECAG00000042544	exonic	Del	Del	Del	Del	Dup	Del	Del	Del	Del	Del	Del	Del	Del	Del	Dup	Del
chr1	33385901	33393500	7599	Mix	ENSECAG00000042544(dist=12678),ENSECAG00000016258(dist=50020)	intergenic	Del	Del	Del	Del	Del	Del	Del	Del	Del	Del	Del	Mix	Del	Del	Del	Del
chr1	33393501	33397100	3599	Del	ENSECAG00000042544(dist=20278),ENSECAG00000016258(dist=46420)	intergenic	Del	Del	Del	Del	Del	Del	Del	Del	Del	Del	Del	Del	Del	Del	Del	Del
chr1	33406601	33426000	19399	Mix	ENSECAG00000042544(dist=33378),ENSECAG00000016258(dist=17520)	intergenic	Del	Del	Del	Del	Del	Del	Del	Del	Del	Del	Del	Dup	Del	Del	Del	Del
chr1	33442901	33450200	7299	Mix	ENSECAG00000016258	exonic	Del	Del	Del	Del	Del	Del	Del	Del	Del	Del	Del	Del	Del	Del	Dup	Del
chr1	33454201	33467800	13599	Mix	ENSECAG00000016258	intronic	Del	Del	Del	Del	Del	Del	Del	Dup	Del	Del	Del	Del	Del	Del	Del	Del
chr1	33481001	33483400	2399	Mix	ENSECAG00000016258	intronic	Del	Del	Del	Del	Del	Del	Del	Del	Dup	Del	Del	Del	Del	Del	Del	Del
chr1	33496901	33504500	7599	Del	ENSECAG00000016258	intronic	Del	Del	Del	Del	Del	Del	Del	Del	Del	Del	Del	Del	Del	Del	Del	Del
chr1	33509401	33516500	7099	Mix	ENSECAG00000016258	intronic	Del	Del	Del	Del	Del	Del	Del	Del	Del	Del	Del	Dup	Del	Del	Del	Del
chr1	33540801	33543900	3099	Mix	ENSECAG00000016258(dist=2312),ENSECAG00000016594(dist=24327)	intergenic	Del	Del	Del	Del	Del	Del	Del	Del	Del	Del	Del	Del	Del	Del	Dup	Del
chr1	33579101	33580300	1199	Del	ENSECAG00000016594	exonic	Del	Del	Del	Del	Del	Del	Del	Del	Del	Del	Del	Del	Del	Del	Del	Del
chr1	33595301	33604400	9099	Mix	ENSECAG00000016594(dist=4561),ENSECAG00000016847(dist=3981)	intergenic	Dup	Del	Del	Del	Del	Del	Dup	Dup	Dup	Del	Del	Del	Del	Del	Dup	Del
chr1	33623501	33625200	1699	Mix	ENSECAG00000016847	exonic	Del	Del	Del	Del	Del	Del	Del	Del	Dup	Del	Del	Del	Del	Del	Del	Del
chr1	33675501	33684600	9099	Del	ENSECAG00000016847(dist=27334),ENSECAG00000018511(dist=56141)	intergenic	Del	Del	Del	Del	Del	Del	Del	Del	Del	Del	Del	Del	Del	Del	Del	Del
chr1	33696401	33700400	3999	Del	ENSECAG00000016847(dist=48234),ENSECAG00000018511(dist=40341)	intergenic	Del	Del	Del	Del	Del	Del	Del	Del	Del	Del	Del	Del	Del	Del	Del	Del
chr1	33769101	33900600	131499	Mix	ENSECAG00000018511	exonic	Del	Del	Del	Del	Del	Del	Del	Del	Mix	Del	Del	Del	Mix	Mix	Del	Del
chr1	33982601	33990300	7699	Mix	ENSECAG00000036067	exonic	Del	Del	Del	Del	Del	Del	Del	Del	Dup	Del	Dup	Del	Del	Del	Del	Del
chr1	33994301	34027900	33599	Mix	ENSECAG00000036067,ENSECAG00000041642	exonic	Del	Del	Del	Del	Del	Del	Del	Del	Del	Del	Del	Del	Del	Del	Dup	Del
chr1	34073201	34112500	39299	Mix	ENSECAG00000032037	exonic	Del	Del	Del	Del	Del	Del	Del	Del	Del	Del	Del	--	Mix	Mix	Del	Del
chr1	34112501	34648200	535699	Mix	ENSECAG00000028267,ENSECAG00000036814,ENSECAG00000038251	exonic	Del	Dup	Mix	Dup	Dup	Dup	Mix	Mix	Dup	Mix	Dup	--	Dup	Dup	Dup	Del
chr1	34658501	34675700	17199	Mix	ENSECAG00000028267(dist=32812),ENSECAG00000039250(dist=22006)	intergenic	Del	Del	Del	Del	Del	Del	Del	Del	Del	Del	Del	Del	Dup	Dup	Del	Del
chr1	34675701	34825800	150099	Mix	ENSECAG00000030406,ENSECAG00000039250	exonic	Del	Del	Del	Dup	Del	Del	Del	Dup	Del	Del	Dup	Mix	--	--	Dup	Del
chr1	34825801	34970400	144599	Mix	ENSECAG00000018810,ENSECAG00000021438	exonic	Del	Del	Del	Del	Del	Del	Del	Del	Del	Del	Mix	Mix	Mix	Mix	Mix	Del
chr1	34970401	34984200	13799	Mix	ENSECAG00000021438(dist=330)	upstream	Del	Del	Del	Del	Del	Del	Del	Del	Del	Del	Mix	Dup	Mix	Mix	Dup	Del
chr1	35023501	35030600	7099	Mix	ENSECAG00000021720	exonic	Del	Del	Del	Del	Del	Del	Del	Del	Dup	Del	Del	Del	Dup	Dup	Dup	Del
chr1	35170201	35173100	2899	Mix	ENSECAG00000022823	intronic	Del	Del	Del	Del	Del	Del	Del	Del	Del	Del	Del	Del	Del	Del	Dup	Del
chr1	35200301	35206900	6599	Mix	ENSECAG00000022823	exonic	Del	Del	Del	Del	Del	Del	Del	Del	Del	Del	Del	Del	Dup	Dup	Dup	Del
chr1	35217801	35220100	2299	Del	ENSECAG00000022823	intronic	Del	Del	Del	Del	Del	Del	Del	Del	Del	Del	Del	Del	Del	Del	Del	Del
chr1	35258601	35260400	1799	Del	ENSECAG00000022823	intronic	Del	Del	Del	Del	Del	Del	Del	Del	Del	Del	Del	Del	Del	Del	Del	Del
chr1	35280301	35298700	18399	Mix	ENSECAG00000022823	exonic	Del	Del	Del	Del	Del	Del	Del	Del	Del	Del	Dup	Del	Del	Del	Del	Dup
chr1	35310601	35317000	6399	Del	ENSECAG00000022823	intronic	Del	Del	Del	Del	Del	Del	Del	Del	Del	Del	Del	Del	Del	Del	Del	Del
chr1	35392501	35404700	12199	Mix	ENSECAG00000022823(dist=57235),ENSECAG00000024593(dist=9490)	intergenic	Del	Dup	Dup	Del	Dup	Dup	Del	Del	Dup	Del	Del	Del	Dup	Dup	Dup	Del
chr1	35425301	35433400	8099	Mix	ENSECAG00000024593(dist=3234),ENSECAG00000024597(dist=59121)	intergenic	Del	Del	Del	Del	Del	Dup	Del	Del	Del	Del	Del	Del	Del	Del	Del	Del
chr1	35626701	35781100	154399	Del	ENSECAG00000007396,ENSECAG00000018390,ENSECAG00000034171,ENSECAG00000034419,ENSECAG00000039011	exonic	Del	Del	Del	Del	Del	Del	Del	Del	Del	Del	Del	Del	Del	Del	Del	Del
chr1	35781101	35879900	98799	Mix	ENSECAG00000018438,ENSECAG00000018560	exonic	Del	Del	Del	Del	Del	Del	Del	Del	Del	Del	Mix	--	Del	Del	Mix	Del
chr1	35882801	35887200	4399	Del	ENSECAG00000018560	exonic	Del	Del	Del	Del	Del	Del	Del	Del	Del	Del	Del	Del	Del	Del	Del	Del
chr1	35887201	35890300	3099	Mix	ENSECAG00000018560	intronic	Del	Del	Del	Del	Del	Del	Del	Del	Del	Del	Del	Dup	Del	Del	Dup	Del
chr1	35958001	35965800	7799	Del	ENSECAG00000018560	exonic	Del	Del	Del	Del	Del	Del	Del	Del	Del	Del	Del	Del	Del	Del	Del	Del
chr1	35973401	35976800	3399	Del	ENSECAG00000018560	exonic	Del	Del	Del	Del	Del	Del	Del	Del	Del	Del	Del	Del	Del	Del	Del	Del
chr1	35982801	35987900	5099	Mix	ENSECAG00000018560(dist=200)	downstream	Del	Del	Del	Del	Del	Del	Del	Del	Del	Del	Del	Del	Del	Del	Del	Dup
chr1	36075301	36092700	17399	Mix	ENSECAG00000036355	exonic	Del	Del	Del	Del	Del	Dup	Del	Del	Del	Del	Del	Del	Del	Del	Dup	Del
chr1	36103401	36105700	2299	Mix	ENSECAG00000036355(dist=17255),ENSECAG00000022244(dist=53452)	intergenic	Del	Del	Del	Del	Del	Del	Del	Del	Del	Del	Del	Del	Del	Del	Dup	Del
chr1	36108401	36115200	6799	Mix	ENSECAG00000036355(dist=22255),ENSECAG00000022244(dist=43952)	intergenic	Del	Del	Del	Del	Del	Del	Del	Del	Del	Del	Del	Del	Del	Del	Dup	Del
chr1	36132801	36144800	11999	Mix	ENSECAG00000036355(dist=46655),ENSECAG00000022244(dist=14352)	intergenic	Del	Del	Del	Del	Del	Del	Del	Del	Dup	Del	Del	Dup	Del	Del	Dup	Del
chr1	36151101	36177200	26099	Del	ENSECAG00000022244,ENSECAG00000023734,ENSECAG00000023825	exonic	Del	Del	Del	Del	Del	Del	Del	Del	Del	Del	Del	Del	Del	Del	Del	Del
chr1	36177201	36196900	19699	Mix	ENSECAG00000023825	exonic	Del	Del	Del	Del	Del	Del	Del	Del	Del	Del	Dup	Del	Del	Del	Del	Del
chr1	36198201	36205800	7599	Mix	ENSECAG00000023825	intronic	Del	Del	Del	Del	Del	Del	Del	Del	Del	Del	Del	Del	Del	Del	Dup	Del
chr1	36234601	36248800	14199	Del	ENSECAG00000023825	exonic	Del	Del	Del	Del	Del	Del	Del	Del	Del	Del	Del	Del	Del	Del	Del	Del
chr1	36248801	36370500	121699	Mix	ENSECAG00000023825	exonic	Dup	Dup	Del	Del	Dup	Del	Dup	Dup	Dup	Del	Dup	Mix	Mix	Mix	Mix	Dup
chr1	36370501	36371700	1199	Del	ENSECAG00000023825	exonic	Del	Del	Del	Del	Del	Del	Del	Del	Del	Del	Del	Del	Del	Del	Del	Del
chr1	36416501	36639300	222799	Mix	ENSECAG00000005199,ENSECAG00000006607,ENSECAG00000010646	exonic	Del	Del	Del	Del	Del	Del	Dup	Del	Del	Del	Mix	Dup	Mix	Mix	Del	Del
chr1	36639301	36649400	10099	Del	ENSECAG00000010646	exonic	Del	Del	Del	Del	Del	Del	Del	Del	Del	Del	Del	Del	Del	Del	Del	Del
chr1	36649401	36720600	71199	Mix	ENSECAG00000010646	exonic	Del	Del	Del	Del	Del	Del	Del	Del	Del	Del	Del	Dup	Del	Del	Mix	Del
chr1	36776101	36800400	24299	Mix	ENSECAG00000000029,ENSECAG00000000077	exonic	Del	Del	Del	Del	Del	Del	Del	Del	Del	Del	Del	Dup	Del	Del	Mix	Del
chr1	36800401	36803600	3199	Mix	ENSECAG00000000077	intronic	Del	Del	Del	Del	Del	Del	Del	Del	Del	Del	Del	Del	Del	Del	Mix	Del
chr1	36803701	36992100	188399	Mix	ENSECAG00000000077	exonic	Del	Del	Del	Del	Del	Del	Del	Dup	Mix	Dup	Mix	Dup	Dup	Dup	Mix	Dup
chr1	37025401	37029800	4399	Del	ENSECAG00000000077,ENSECAG00000007796	exonic	Del	Del	Del	Del	Del	Del	Del	Del	Del	Del	Del	Del	Del	Del	Del	Del
chr1	37047601	37066800	19199	Mix	ENSECAG00000007796	exonic	Del	Del	Del	Del	Del	Del	Del	Del	Del	Del	Del	Mix	Del	Del	Del	Del
chr1	37066801	37137500	70699	Mix	ENSECAG00000004296,ENSECAG00000007796,ENSECAG00000012810	exonic	Del	Del	Del	Del	Del	Del	Del	Del	Del	Del	Del	Dup	Del	Del	Dup	Del
chr1	37150701	37156800	6099	Del	ENSECAG00000012810	exonic	Del	Del	Del	Del	Del	Del	Del	Del	Del	Del	Del	Del	Del	Del	Del	Del
chr1	37174401	37185500	11099	Del	ENSECAG00000012810	exonic	Del	Del	Del	Del	Del	Del	Del	Del	Del	Del	Del	Del	Del	Del	Del	Del
chr1	37185501	37203700	18199	Mix	ENSECAG00000012810	exonic	Del	Del	Del	Del	Del	Del	Del	Del	Del	Del	Dup	Dup	Del	Del	Del	Del
chr1	37229101	37230200	1099	Del	ENSECAG00000012810(dist=24797),ENSECAG00000038681(dist=44282)	intergenic	Del	Del	Del	Del	Del	Del	Del	Del	Del	Del	Del	Del	Del	Del	Del	Del
chr1	37233301	37235200	1899	Del	ENSECAG00000012810(dist=28997),ENSECAG00000038681(dist=39282)	intergenic	Del	Del	Del	Del	Del	Del	Del	Del	Del	Del	Del	Del	Del	Del	Del	Del
chr1	37262401	37264400	1999	Mix	ENSECAG00000012810(dist=58097),ENSECAG00000038681(dist=10082)	intergenic	Del	Del	Del	Del	Del	Del	Del	Del	Dup	Del	Dup	Del	Del	Del	Del	Del
chr1	37266501	37273800	7299	Mix	ENSECAG00000038681(dist=682)	upstream	Del	Del	Del	Del	Del	Del	Del	Del	Del	Del	Dup	Del	Del	Del	Dup	Del
chr1	37386101	37390300	4199	Del	ENSECAG00000038504(dist=7861),ENSECAG00000013814(dist=35677)	intergenic	Del	Del	Del	Del	Del	Del	Del	Del	Del	Del	Del	Del	Del	Del	Del	Del
chr1	37440601	37448300	7699	Del	ENSECAG00000013814	exonic	Del	Del	Del	Del	Del	Del	Del	Del	Del	Del	Del	Del	Del	Del	Del	Del
chr1	37491401	37502700	11299	Mix	ENSECAG00000013814	intronic	Del	Del	Del	Del	Del	Del	Del	Del	Del	Del	Del	Dup	Del	Del	Del	Del
chr1	37502901	37504200	1299	Del	ENSECAG00000013814	exonic	Del	Del	Del	Del	Del	Del	Del	Del	Del	Del	Del	Del	Del	Del	Del	Del
chr1	37505701	37517200	11499	Mix	ENSECAG00000013814(dist=2438),ENSECAG00000016162(dist=105125)	intergenic	Del	Del	Del	Del	Del	Del	Del	Del	Del	Del	Del	Del	Del	Del	Dup	Del
chr1	37522201	37529800	7599	Mix	ENSECAG00000013814(dist=18938),ENSECAG00000016162(dist=92525)	intergenic	Del	Del	Del	Del	Del	Del	Del	Del	Del	Del	Del	Dup	Del	Del	Del	Del
chr1	37540201	37585100	44899	Mix	ENSECAG00000013814(dist=36938),ENSECAG00000016162(dist=37225)	intergenic	Del	Del	Del	Del	Del	Del	Del	Dup	Del	Del	Del	Dup	Del	Del	Mix	Del
chr1	37585101	37613200	28099	Mix	ENSECAG00000013814(dist=81838),ENSECAG00000016162(dist=9125)	intergenic	Del	Del	Del	Del	Del	Del	Del	Del	Del	Del	Del	Dup	Del	Del	Del	Del
chr1	37614601	37658100	43499	Mix	ENSECAG00000016162	exonic	Del	Del	Del	Del	Del	Del	Del	Del	Del	Del	Dup	Mix	Del	Del	Del	Del
chr1	37661501	37674100	12599	Mix	ENSECAG00000016162	intronic	Del	Del	Del	Del	Del	Del	Del	Del	Del	Del	Del	Del	Dup	Dup	Del	Del
chr1	37681901	37699700	17799	Mix	ENSECAG00000038556(dist=269)	downstream	Del	Del	Del	Del	Del	Del	Del	Del	Del	Del	Del	Dup	Del	Del	Del	Del
chr1	37706001	37717200	11199	Mix	ENSECAG00000038556(dist=24369),ENSECAG00000041181(dist=15778)	intergenic	Del	Del	Del	Del	Del	Del	Del	Del	Del	Del	Del	Dup	Del	Del	Del	Del
chr1	37955801	37964400	8599	Del	ENSECAG00000021917	exonic	Del	Del	Del	Del	Del	Del	Del	Del	Del	Del	Del	Del	Del	Del	Del	Del
chr1	37969501	37979700	10199	Mix	ENSECAG00000022973	exonic	Del	Del	Del	Del	Del	Del	Del	Del	Del	Del	Del	Dup	Del	Del	Del	Del
chr1	38040901	38043800	2899	Mix	ENSECAG00000022973	intronic	Del	Del	Del	Del	Del	Del	Del	Del	Del	Del	Dup	Del	Del	Del	Del	Del
chr1	38072001	38091100	19099	Mix	ENSECAG00000022973	intronic	Del	Del	Del	Del	Del	Del	Del	Del	Del	Del	Del	Del	Dup	Dup	Del	Del
chr1	38094101	38101100	6999	Del	ENSECAG00000022973	intronic	Del	Del	Del	Del	Del	Del	Del	Del	Del	Del	Del	Del	Del	Del	Del	Del
chr1	38221201	38226400	5199	Del	ENSECAG00000036995(dist=20958),ENSECAG00000032159(dist=205562)	intergenic	Del	Del	Del	Del	Del	Del	Del	Del	Del	Del	Del	Del	Del	Del	Del	Del
chr1	38315901	38320000	4099	Mix	ENSECAG00000036995(dist=115658),ENSECAG00000032159(dist=111962)	intergenic	Del	Del	Del	Del	Del	Del	Del	Del	Del	Del	Del	Del	Del	Del	Dup	Del
chr1	38360301	38393200	32899	Mix	ENSECAG00000036995(dist=160058),ENSECAG00000032159(dist=38762)	intergenic	Del	Del	Del	Del	Del	Del	Del	Del	Del	Del	Del	Dup	Del	Del	Del	Del
chr1	38407901	38423300	15399	Mix	ENSECAG00000036995(dist=207658),ENSECAG00000032159(dist=8662)	intergenic	Del	Del	Del	Del	Del	Del	Del	Dup	Dup	Del	Del	Del	Del	Del	Dup	Del
chr1	38424001	38430400	6399	Mix	ENSECAG00000036995(dist=223758),ENSECAG00000032159(dist=1562)	intergenic	Del	Del	Del	Del	Del	Del	Del	Dup	Del	Del	Del	Del	Del	Del	Del	Del
chr1	38611001	38725800	114799	Mix	ENSECAG00000041839(dist=34674),ENSECAG00000037703(dist=49140)	intergenic	Del	Dup	Dup	Del	Dup	Dup	Del	Dup	Dup	Del	Dup	Dup	Dup	Dup	Dup	Del
chr1	38795801	38802300	6499	Mix	ENSECAG00000037703(dist=20747),ENSECAG00000023331(dist=19391)	intergenic	Del	Del	Del	Del	Del	Del	Del	Dup	Del	Del	Del	Del	Del	Del	Dup	Del
chr1	38838401	38847600	9199	Del	ENSECAG00000023331	exonic	Del	Del	Del	Del	Del	Del	Del	Del	Del	Del	Del	Del	Del	Del	Del	Del
chr1	38853601	38863900	10299	Del	ENSECAG00000023331	exonic	Del	Del	Del	Del	Del	Del	Del	Del	Del	Del	Del	Del	Del	Del	Del	Del
chr1	38869901	38881300	11399	Del	ENSECAG00000023331	exonic	Del	Del	Del	Del	Del	Del	Del	Del	Del	Del	Del	Del	Del	Del	Del	Del
chr1	38900801	38907200	6399	Mix	ENSECAG00000023331(dist=2431),ENSECAG00000008032(dist=49173)	intergenic	Del	Del	Del	Del	Del	Del	Del	Del	Del	Dup	Dup	Del	Del	Del	Del	Del
chr1	38912801	38920500	7699	Del	ENSECAG00000023331(dist=14431),ENSECAG00000008032(dist=35873)	intergenic	Del	Del	Del	Del	Del	Del	Del	Del	Del	Del	Del	Del	Del	Del	Del	Del
chr1	38956101	38957400	1299	Del	ENSECAG00000008032	exonic	Del	Del	Del	Del	Del	Del	Del	Del	Del	Del	Del	Del	Del	Del	Del	Del
chr1	38965501	38966600	1099	Del	ENSECAG00000008032	intronic	Del	Del	Del	Del	Del	Del	Del	Del	Del	Del	Del	Del	Del	Del	Del	Del
chr1	39015801	39018200	2399	Del	ENSECAG00000008032(dist=8606),ENSECAG00000040725(dist=5230)	intergenic	Del	Del	Del	Del	Del	Del	Del	Del	Del	Del	Del	Del	Del	Del	Del	Del
chr1	39044701	39120000	75299	Mix	ENSECAG00000009558	exonic	Del	Del	Del	Del	Del	Del	Del	Del	Del	Del	Del	Dup	Del	Del	Del	Del
chr1	39160101	39310000	149899	Mix	ENSECAG00000004433,ENSECAG00000032818,ENSECAG00000033029	exonic	Del	Dup	Del	Del	Del	Dup	Del	Dup	Dup	Dup	Mix	Dup	Dup	Dup	Dup	Del
chr1	39324301	39325800	1499	Del	ENSECAG00000010153	intronic	Del	Del	Del	Del	Del	Del	Del	Del	Del	Del	Del	Del	Del	Del	Del	Del
chr1	39334101	39569900	235799	Mix	ENSECAG00000004572,ENSECAG00000010153,ENSECAG00000010185,ENSECAG00000010840	exonic	Del	Dup	Del	Del	Del	Del	Del	Dup	Mix	Mix	Dup	--	Mix	Mix	Dup	Del
chr1	39590001	40041500	451499	Mix	ENSECAG00000006329,ENSECAG00000007409,ENSECAG00000008026,ENSECAG00000013724,ENSECAG00000015145,ENSECAG00000019229,ENSECAG00000022239,ENSECAG00000022367,ENSECAG00000041791	exonic	Mix	Dup	Mix	Dup	Dup	Mix	Mix	--	Mix	Mix	--	--	Mix	Mix	--	Mix
chr1	40042501	40129000	86499	Del	ENSECAG00000009983	exonic	Del	Del	Del	Del	Del	Del	Del	Del	Del	Del	Del	Del	Del	Del	Del	Del
chr1	40150501	40161500	10999	Mix	ENSECAG00000009983(dist=31132),ENSECAG00000013917(dist=69112)	intergenic	Del	Del	Del	Del	Del	Del	Del	Dup	Del	Del	Del	Del	Del	Del	Del	Del
chr1	40189401	40205900	16499	Del	ENSECAG00000009983(dist=70032),ENSECAG00000013917(dist=24712)	intergenic	Del	Del	Del	Del	Del	Del	Del	Del	Del	Del	Del	Del	Del	Del	Del	Del
chr1	40271101	40282100	10999	Del	ENSECAG00000014492	exonic	Del	Del	Del	Del	Del	Del	Del	Del	Del	Del	Del	Del	Del	Del	Del	Del
chr1	40298801	40313800	14999	Del	ENSECAG00000014492	exonic	Del	Del	Del	Del	Del	Del	Del	Del	Del	Del	Del	Del	Del	Del	Del	Del
chr1	40313801	40330300	16499	Mix	ENSECAG00000015523	exonic	Del	Del	Del	Del	Del	Del	Del	Del	Del	Del	Del	Dup	Del	Del	Del	Del
chr1	40391601	40441100	49499	Del	ENSECAG00000015523	intronic	Del	Del	Del	Del	Del	Del	Del	Del	Del	Del	Del	Del	Del	Del	Del	Del
chr1	40485001	40494700	9699	Mix	ENSECAG00000015523	intronic	Del	Del	Del	Del	Del	Del	Dup	Del	Del	Del	Dup	Del	Del	Del	Del	Del
chr1	40561501	40579400	17899	Mix	ENSECAG00000015523	exonic	Del	Del	Del	Dup	Del	Del	Del	Del	Del	Del	Del	Dup	Del	Del	Del	Del
chr1	40625501	40627100	1599	Del	ENSECAG00000040253(dist=14458),ENSECAG00000017012(dist=230304)	intergenic	Del	Del	Del	Del	Del	Del	Del	Del	Del	Del	Del	Del	Del	Del	Del	Del
chr1	40691501	40702800	11299	Mix	ENSECAG00000040253(dist=80458),ENSECAG00000017012(dist=154604)	intergenic	Del	Del	Del	Del	Dup	Del	Del	Del	Del	Del	Del	Del	Del	Del	Del	Del
chr1	40767101	40770900	3799	Del	ENSECAG00000040253(dist=156058),ENSECAG00000017012(dist=86504)	intergenic	Del	Del	Del	Del	Del	Del	Del	Del	Del	Del	Del	Del	Del	Del	Del	Del
chr1	40771001	40778300	7299	Mix	ENSECAG00000040253(dist=159958),ENSECAG00000017012(dist=79104)	intergenic	Del	Del	Del	Del	Del	Del	Del	Del	Del	Del	Dup	Del	Del	Del	Del	Del
chr1	40796301	40803900	7599	Mix	ENSECAG00000040253(dist=185258),ENSECAG00000017012(dist=53504)	intergenic	Dup	Del	Del	Dup	Del	Del	Dup	Del	Dup	Del	Dup	Del	Dup	Dup	Dup	Dup
chr1	40853201	40874300	21099	Del	ENSECAG00000017012	exonic	Del	Del	Del	Del	Del	Del	Del	Del	Del	Del	Del	Del	Del	Del	Del	Del
chr1	40875601	40884300	8699	Mix	ENSECAG00000017012	exonic	Del	Del	Del	Del	Del	Del	Del	Del	Del	Del	Del	Dup	Dup	Dup	Dup	Del
chr1	40884301	40903200	18899	Mix	ENSECAG00000017012	exonic	Del	Del	Del	Del	Del	Del	Del	Del	Del	Del	Del	Del	Dup	Dup	Del	Del
chr1	40907201	40946700	39499	Mix	ENSECAG00000017012	exonic	Del	Del	Del	Del	Del	Del	Del	Del	Del	Del	Dup	Del	Del	Del	Del	Del
chr1	40959901	40968100	8199	Del	ENSECAG00000017012(dist=17275),ENSECAG00000000473(dist=16841)	intergenic	Del	Del	Del	Del	Del	Del	Del	Del	Del	Del	Del	Del	Del	Del	Del	Del
chr1	41004401	41007700	3299	Mix	ENSECAG00000000473	exonic	Del	Del	Del	Del	Del	Del	Del	Del	Del	Del	Dup	Del	Del	Del	Del	Del
chr1	41026301	41095100	68799	Mix	ENSECAG00000000473,ENSECAG00000008426	exonic	Del	Del	Del	Del	Del	Del	Del	Del	Del	Del	Del	Dup	Del	Del	Del	Del
chr1	41096501	41098100	1599	Del	ENSECAG00000008426	intronic	Del	Del	Del	Del	Del	Del	Del	Del	Del	Del	Del	Del	Del	Del	Del	Del
chr1	41119901	41181100	61199	Mix	ENSECAG00000008426	intronic	Dup	Del	Del	Del	Del	Del	Del	Del	Del	Del	Del	Dup	Del	Del	Del	Del
chr1	41184701	41223400	38699	Mix	ENSECAG00000012951	exonic	Del	Del	Del	Del	Del	Del	Del	Del	Del	Del	Dup	Dup	Del	Del	Del	Del
chr1	41229201	41258100	28899	Mix	ENSECAG00000012951	exonic	Del	Del	Del	Del	Del	Del	Del	Del	Del	Del	Del	Dup	Dup	Dup	Dup	Del
chr1	41262801	41268800	5999	Mix	ENSECAG00000012951	exonic	Del	Del	Del	Del	Del	Del	Del	Del	Del	Del	Dup	Mix	Del	Del	Del	Del
chr1	41268801	41275800	6999	Mix	ENSECAG00000012951(dist=1784),ENSECAG00000000125(dist=261173)	intergenic	Del	Del	Del	Del	Del	Del	Del	Del	Del	Del	Dup	Del	Del	Del	Del	Del
chr1	41279801	41300100	20299	Mix	ENSECAG00000012951(dist=12784),ENSECAG00000000125(dist=236873)	intergenic	Del	Del	Del	Del	Del	Del	Del	Del	Del	Del	Del	Dup	Del	Del	Del	Del
chr1	41305501	41316000	10499	Mix	ENSECAG00000012951(dist=38484),ENSECAG00000000125(dist=220973)	intergenic	Del	Del	Del	Del	Del	Dup	Del	Dup	Del	Del	Del	Del	Del	Del	Dup	Del
chr1	41328601	41332600	3999	Mix	ENSECAG00000012951(dist=61584),ENSECAG00000000125(dist=204373)	intergenic	Del	Del	Del	Del	Dup	Del	Del	Del	Del	Del	Del	Del	Del	Del	Del	Del
chr1	41376901	41424600	47699	Mix	ENSECAG00000012951(dist=109884),ENSECAG00000000125(dist=112373)	intergenic	Del	Del	Del	Del	Del	Del	Del	Del	Del	Del	Dup	Del	Del	Del	Del	Del
chr1	41484201	41613700	129499	Mix	ENSECAG00000000125(ENSECAT00000056221:c.-82026_-81806delins0,ENSECAT00000048525:c.-82026_-81806delins0)	UTR5	Del	Dup	Del	Del	Del	Del	Del	Del	Dup	Del	Dup	Dup	Mix	Dup	Dup	Del
chr1	41737701	41747700	9999	Mix	ENSECAG00000006259	intronic	Del	Del	Del	Del	Del	Del	Del	Del	Del	Del	Del	Dup	Dup	Dup	Del	Del
chr1	41761401	41770100	8699	Mix	ENSECAG00000006259	intronic	Del	Del	Del	Del	Del	Del	Del	Del	Del	Del	Del	Dup	Del	Del	Del	Del
chr1	41770101	41782200	12099	Del	ENSECAG00000006259	exonic	Del	Del	Del	Del	Del	Del	Del	Del	Del	Del	Del	Del	Del	Del	Del	Del
chr1	41871501	41875200	3699	Mix	ENSECAG00000010424(dist=7620),ENSECAG00000034071(dist=94286)	intergenic	Del	Del	Del	Del	Del	Del	Del	Del	Del	Del	Del	Del	Del	Del	Dup	Del
chr1	41914801	41918600	3799	Mix	ENSECAG00000010424(dist=50920),ENSECAG00000034071(dist=50886)	intergenic	Del	Del	Del	Del	Del	Del	Del	Del	Del	Del	Del	Del	Del	Del	Dup	Del
chr1	41936301	41951600	15299	Mix	ENSECAG00000010424(dist=72420),ENSECAG00000034071(dist=17886)	intergenic	Del	Del	Del	Del	Del	Del	Del	Del	Del	Del	Del	Mix	Del	Del	Del	Del
chr1	41995501	41999000	3499	Del	ENSECAG00000014017	exonic	Del	Del	Del	Del	Del	Del	Del	Del	Del	Del	Del	Del	Del	Del	Del	Del
chr1	42070701	42081900	11199	Mix	ENSECAG00000014017	exonic	Del	Del	Del	Del	Del	Del	Del	Del	Del	Del	Del	Dup	Del	Del	Del	Del
chr1	42087301	42112000	24699	Mix	ENSECAG00000014017	intronic	Del	Del	Del	Del	Del	Del	Del	Del	Del	Del	Del	Dup	Del	Del	Del	Del
chr1	42112001	42119000	6999	Mix	ENSECAG00000014017	intronic	Del	Del	Del	Del	Del	Del	Del	Del	Del	Del	Dup	Del	Del	Del	Del	Del
chr1	42119001	42127100	8099	Mix	ENSECAG00000014017	intronic	Del	Del	Del	Del	Del	Del	Del	Del	Del	Del	Dup	Dup	Del	Del	Del	Del
chr1	42137001	42144600	7599	Mix	ENSECAG00000014017	exonic	Del	Del	Del	Del	Del	Del	Del	Del	Del	Del	Del	Dup	Del	Del	Del	Del
chr1	42188901	42213300	24399	Mix	ENSECAG00000014017	intronic	Del	Del	Del	Del	Del	Del	Del	Del	Del	Del	Del	Del	Del	Del	Dup	Del
chr1	42214001	42228300	14299	Mix	ENSECAG00000014017	intronic	Del	Del	Del	Del	Del	Del	Del	Del	Del	Del	Del	Dup	Del	Del	Del	Del
chr1	42228301	42233200	4899	Del	ENSECAG00000014017	intronic	Del	Del	Del	Del	Del	Del	Del	Del	Del	Del	Del	Del	Del	Del	Del	Del
chr1	42237801	42243400	5599	Del	ENSECAG00000014017	intronic	Del	Del	Del	Del	Del	Del	Del	Del	Del	Del	Del	Del	Del	Del	Del	Del
chr1	42251801	42262100	10299	Mix	ENSECAG00000014017	intronic	Del	Del	Del	Del	Del	Del	Del	Del	Del	Del	Del	Dup	Del	Del	Del	Del
chr1	42329201	42341300	12099	Mix	ENSECAG00000014017	intronic	Del	Del	Del	Del	Del	Del	Del	Del	Del	Del	Del	Dup	Del	Del	Del	Del
chr1	42341301	42353900	12599	Del	ENSECAG00000014017	intronic	Del	Del	Del	Del	Del	Del	Del	Del	Del	Del	Del	Del	Del	Del	Del	Del
chr1	42353901	42379000	25099	Mix	ENSECAG00000014017	intronic	Del	Del	Del	Del	Del	Del	Del	Del	Del	Del	Del	Dup	Del	Del	Del	Del
chr1	42381401	42386500	5099	Del	ENSECAG00000014017	intronic	Del	Del	Del	Del	Del	Del	Del	Del	Del	Del	Del	Del	Del	Del	Del	Del
chr1	42392201	42397600	5399	Del	ENSECAG00000014017	intronic	Del	Del	Del	Del	Del	Del	Del	Del	Del	Del	Del	Del	Del	Del	Del	Del
chr1	42446801	42456600	9799	Mix	ENSECAG00000014017	intronic	Del	Del	Del	Del	Del	Del	Del	Del	Del	Del	Del	Del	Del	Del	Dup	Del
chr1	42509801	42520100	10299	Mix	ENSECAG00000014017	intronic	Del	Del	Del	Del	Del	Del	Del	Del	Del	Del	Del	Dup	Del	Del	Del	Del
chr1	42528201	42532100	3899	Del	ENSECAG00000014017	intronic	Del	Del	Del	Del	Del	Del	Del	Del	Del	Del	Del	Del	Del	Del	Del	Del
chr1	42536501	42543700	7199	Del	ENSECAG00000014017	intronic	Del	Del	Del	Del	Del	Del	Del	Del	Del	Del	Del	Del	Del	Del	Del	Del
chr1	42563801	42577200	13399	Del	ENSECAG00000014017	intronic	Del	Del	Del	Del	Del	Del	Del	Del	Del	Del	Del	Del	Del	Del	Del	Del
chr1	42577201	42584100	6899	Mix	ENSECAG00000014017	intronic	Del	Del	Del	Del	Del	Del	Del	Del	Del	Del	Del	Dup	Del	Del	Del	Del
chr1	42622501	42632900	10399	Mix	ENSECAG00000014017	intronic	Del	Del	Del	Del	Del	Del	Del	Del	Del	Del	Del	Dup	Del	Del	Del	Del
chr1	42637201	42986700	349499	Mix	ENSECAG00000004701,ENSECAG00000014017	exonic	Del	Del	Del	Del	Del	Del	Del	Del	Del	Del	Dup	Mix	Del	Del	Mix	Del
chr1	42986701	43470000	483299	Mix	ENSECAG00000014017,ENSECAG00000017837	exonic	Del	Del	Del	Del	Del	Del	Del	Del	Mix	Del	Dup	--	Mix	Mix	Mix	Del
chr1	43470001	43597600	127599	Mix	ENSECAG00000018357	exonic	Del	Del	Del	Del	Del	Del	Del	Del	Del	Del	Dup	Dup	Del	Del	Del	Del
chr1	44426401	44430200	3799	Dup	ENSECAG00000042027(dist=481726),ENSECAG00000019573(dist=41220)	intergenic	Dup	Dup	Dup	Dup	Dup	Dup	Dup	Dup	Dup	Dup	Dup	Dup	--	--	Dup	Dup
chr1	44430201	44821000	390799	Mix	ENSECAG00000019573	exonic	Mix	Del	Del	Del	Del	Del	Mix	Del	Dup	Del	Dup	Mix	Mix	Mix	Mix	Del
chr1	44821001	44896100	75099	Mix	ENSECAG00000019573	exonic	Del	Del	Del	Del	Del	Del	Del	Del	Del	Del	Del	--	Mix	Mix	--	Del
chr1	44896101	44897500	1399	Mix	ENSECAG00000019573	intronic	Del	Del	Del	Del	Del	Del	Del	Del	Del	Del	Del	Mix	Mix	Mix	Mix	Del
chr1	44897501	44903700	6199	Mix	ENSECAG00000019573	intronic	Del	Del	Mix	Del	Del	Del	Del	Dup	Del	Del	Del	--	Mix	Mix	Mix	Del
chr1	44903701	44916900	13199	Mix	ENSECAG00000019573	intronic	--	Dup	--	Del	Dup	Del	Dup	Mix	Dup	--	Del	--	--	--	Mix	Dup
chr1	44917801	44918900	1099	Mix	ENSECAG00000019573	intronic	Del	Del	Del	Del	Del	Del	Del	Mix	Del	Del	Del	Del	Mix	Mix	Del	Del
chr1	44919501	44922200	2699	Mix	ENSECAG00000019573	intronic	Del	Del	Dup	Del	Mix	Del	Mix	Dup	Del	Del	Dup	Mix	Mix	Mix	Dup	Dup
chr1	44922701	44933400	10699	Dup	ENSECAG00000019573	exonic	Dup	Dup	Dup	Dup	Dup	Dup	Dup	Dup	Dup	Dup	Dup	Dup	Dup	Dup	Dup	Dup
chr1	44933401	44934500	1099	Mix	ENSECAG00000019573	intronic	Mix	Del	Del	Del	Del	Mix	Mix	Dup	Mix	Del	Dup	Mix	Dup	Dup	Mix	Dup
chr1	44934601	44940300	5699	Dup	ENSECAG00000019573	exonic	--	Dup	Dup	Dup	Dup	--	--	Dup	--	Dup	Dup	--	--	--	Dup	Dup
chr1	44940501	45071200	130699	Mix	ENSECAG00000019573	exonic	Del	Del	Del	Del	Del	Del	Del	Del	Del	Del	Del	--	Mix	Mix	Mix	Del
chr1	45071201	45082200	10999	Mix	ENSECAG00000019573	intronic	Del	Del	Del	Del	Del	Del	Del	Del	Del	Del	Del	Dup	Mix	Mix	Del	Del
chr1	45082201	45088700	6499	Mix	ENSECAG00000019573	intronic	Del	Del	Del	Del	Del	Del	Del	Del	Del	Del	Del	Del	Mix	Mix	Del	Del
chr1	45088701	45113500	24799	Mix	ENSECAG00000019573	intronic	Del	Del	Del	Del	Del	Del	Del	Del	Del	Del	Del	Dup	Mix	Mix	Dup	Del
chr1	45113501	45282500	168999	Mix	ENSECAG00000019573	exonic	Del	Del	Del	Del	Del	Del	Del	Del	Del	Del	Del	Mix	--	--	Dup	Del
chr1	46085501	46336600	251099	Mix	ENSECAG00000039321(dist=219841),ENSECAG00000021793(dist=168562)	intergenic	Del	Del	Del	Del	Del	Del	Del	Del	Del	Del	Dup	--	--	--	Del	Del
chr1	46336601	46405900	69299	Mix	ENSECAG00000039321(dist=470941),ENSECAG00000021793(dist=99262)	intergenic	Del	Del	Del	Del	Del	Del	Del	Del	Del	Del	Del	Mix	Mix	Mix	Del	Del
chr1	46405901	46595200	189299	Mix	ENSECAG00000021793	exonic	Del	Del	Del	Del	Mix	Del	Del	Dup	Del	Mix	Dup	Mix	Mix	Mix	Mix	Dup
chr1	46614301	46626500	12199	Del	ENSECAG00000021793(dist=106660),ENSECAG00000000633(dist=154054)	intergenic	Del	Del	Del	Del	Del	Del	Del	Del	Del	Del	Del	Del	Del	Del	Del	Del
chr1	46630501	46637500	6999	Mix	ENSECAG00000021793(dist=122860),ENSECAG00000000633(dist=143054)	intergenic	Del	Del	Del	Del	Del	Del	Del	Del	Del	Del	Del	Del	Del	Del	Dup	Del
chr1	46643201	46662300	19099	Mix	ENSECAG00000021793(dist=135560),ENSECAG00000000633(dist=118254)	intergenic	Del	Del	Del	Del	Del	Del	Del	Del	Del	Del	Del	Dup	Del	Del	Dup	Del
chr1	46671801	46686900	15099	Mix	ENSECAG00000021793(dist=164160),ENSECAG00000000633(dist=93654)	intergenic	Del	Del	Del	Del	Del	Del	Del	Del	Del	Del	Del	Dup	Del	Del	Del	Del
chr1	46686901	46698000	11099	Del	ENSECAG00000021793(dist=179260),ENSECAG00000000633(dist=82554)	intergenic	Del	Del	Del	Del	Del	Del	Del	Del	Del	Del	Del	Del	Del	Del	Del	Del
chr1	46710001	46716500	6499	Del	ENSECAG00000021793(dist=202360),ENSECAG00000000633(dist=64054)	intergenic	Del	Del	Del	Del	Del	Del	Del	Del	Del	Del	Del	Del	Del	Del	Del	Del
chr1	46728701	46731700	2999	Mix	ENSECAG00000021793(dist=221060),ENSECAG00000000633(dist=48854)	intergenic	Del	Del	Del	Del	Del	Del	Del	Del	Del	Del	Del	Dup	Del	Del	Del	Del
chr1	46739301	46752700	13399	Mix	ENSECAG00000021793(dist=231660),ENSECAG00000000633(dist=27854)	intergenic	Del	Del	Del	Del	Del	Del	Del	Dup	Del	Del	Del	Dup	Del	Del	Dup	Dup
chr1	46755201	46760600	5399	Mix	ENSECAG00000021793(dist=247560),ENSECAG00000000633(dist=19954)	intergenic	Del	Del	Del	Del	Del	Del	Del	Del	Del	Del	Dup	Del	Del	Del	Del	Del
chr1	46765901	46770500	4599	Mix	ENSECAG00000021793(dist=258260),ENSECAG00000000633(dist=10054)	intergenic	Del	Del	Del	Del	Del	Del	Del	Del	Del	Del	Del	Dup	Del	Del	Del	Del
chr1	46770501	46777600	7099	Del	ENSECAG00000021793(dist=262860),ENSECAG00000000633(dist=2954)	intergenic	Del	Del	Del	Del	Del	Del	Del	Del	Del	Del	Del	Del	Del	Del	Del	Del
chr1	46781401	46784100	2699	Del	ENSECAG00000000633	exonic	Del	Del	Del	Del	Del	Del	Del	Del	Del	Del	Del	Del	Del	Del	Del	Del
chr1	46881201	46884500	3299	Del	ENSECAG00000000633(dist=97803),ENSECAG00000033695(dist=902382)	intergenic	Del	Del	Del	Del	Del	Del	Del	Del	Del	Del	Del	Del	Del	Del	Del	Del
chr1	46921601	46959400	37799	Mix	ENSECAG00000000633(dist=138203),ENSECAG00000033695(dist=827482)	intergenic	Del	Del	Del	Del	Del	Del	Del	Del	Del	Del	Dup	Del	Del	Del	Del	Del
chr1	46959401	46966300	6899	Mix	ENSECAG00000000633(dist=176003),ENSECAG00000033695(dist=820582)	intergenic	Del	Del	Del	Del	Del	Del	Del	Del	Del	Del	Del	Dup	Del	Del	Del	Del
chr1	46998401	47013100	14699	Mix	ENSECAG00000000633(dist=215003),ENSECAG00000033695(dist=773782)	intergenic	Del	Del	Del	Del	Del	Del	Del	Del	Del	Del	Del	Del	Del	Del	Dup	Del
chr1	47028201	47041000	12799	Mix	ENSECAG00000000633(dist=244803),ENSECAG00000033695(dist=745882)	intergenic	Del	Del	Del	Del	Del	Del	Del	Del	Del	Del	Del	Dup	Del	Del	Del	Del
chr1	47066901	47077700	10799	Del	ENSECAG00000000633(dist=283503),ENSECAG00000033695(dist=709182)	intergenic	Del	Del	Del	Del	Del	Del	Del	Del	Del	Del	Del	Del	Del	Del	Del	Del
chr1	47141901	47150800	8899	Del	ENSECAG00000000633(dist=358503),ENSECAG00000033695(dist=636082)	intergenic	Del	Del	Del	Del	Del	Del	Del	Del	Del	Del	Del	Del	Del	Del	Del	Del
chr1	47164501	47167700	3199	Mix	ENSECAG00000000633(dist=381103),ENSECAG00000033695(dist=619182)	intergenic	Del	Del	Del	Del	Del	Del	Del	Del	Del	Del	Del	Dup	Del	Del	Del	Del
chr1	47222401	47332700	110299	Mix	ENSECAG00000000633(dist=439003),ENSECAG00000033695(dist=454182)	intergenic	Del	Del	Del	Del	Mix	Del	Del	Del	Del	Del	Del	Dup	Del	Del	Del	Del
chr1	47332701	47339200	6499	Del	ENSECAG00000000633(dist=549303),ENSECAG00000033695(dist=447682)	intergenic	Del	Del	Del	Del	Del	Del	Del	Del	Del	Del	Del	Del	Del	Del	Del	Del
chr1	47339201	47353200	13999	Mix	ENSECAG00000000633(dist=555803),ENSECAG00000033695(dist=433682)	intergenic	Del	Del	Del	Del	Del	Del	Del	Del	Del	Del	Del	Dup	Del	Del	Dup	Del
chr1	47353201	47363000	9799	Del	ENSECAG00000000633(dist=569803),ENSECAG00000033695(dist=423882)	intergenic	Del	Del	Del	Del	Del	Del	Del	Del	Del	Del	Del	Del	Del	Del	Del	Del
chr1	47368501	47372200	3699	Mix	ENSECAG00000000633(dist=585103),ENSECAG00000033695(dist=414682)	intergenic	Del	Del	Del	Del	Del	Del	Del	Del	Del	Del	Del	Del	Del	Del	Dup	Del
chr1	47378901	47397500	18599	Mix	ENSECAG00000000633(dist=595503),ENSECAG00000033695(dist=389382)	intergenic	Del	Del	Del	Del	Del	Del	Del	Dup	Del	Del	Del	Del	Del	Del	Del	Del
chr1	47397501	47406600	9099	Del	ENSECAG00000000633(dist=614103),ENSECAG00000033695(dist=380282)	intergenic	Del	Del	Del	Del	Del	Del	Del	Del	Del	Del	Del	Del	Del	Del	Del	Del
chr1	47418801	47437800	18999	Del	ENSECAG00000000633(dist=635403),ENSECAG00000033695(dist=349082)	intergenic	Del	Del	Del	Del	Del	Del	Del	Del	Del	Del	Del	Del	Del	Del	Del	Del
chr1	47437801	47472900	35099	Mix	ENSECAG00000000633(dist=654403),ENSECAG00000033695(dist=313982)	intergenic	Del	Del	Del	Del	Del	Del	Del	Del	Del	Del	Del	Dup	Del	Del	Del	Del
chr1	47479401	47492500	13099	Del	ENSECAG00000000633(dist=696003),ENSECAG00000033695(dist=294382)	intergenic	Del	Del	Del	Del	Del	Del	Del	Del	Del	Del	Del	Del	Del	Del	Del	Del
chr1	47501501	47522200	20699	Del	ENSECAG00000000633(dist=718103),ENSECAG00000033695(dist=264682)	intergenic	Del	Del	Del	Del	Del	Del	Del	Del	Del	Del	Del	Del	Del	Del	Del	Del
chr1	47601201	47609900	8699	Mix	ENSECAG00000000633(dist=817803),ENSECAG00000033695(dist=176982)	intergenic	Del	Del	Del	Del	Del	Del	Del	Del	Del	Del	Del	Del	Del	Del	Dup	Del
chr1	47621901	47642900	20999	Mix	ENSECAG00000000633(dist=838503),ENSECAG00000033695(dist=143982)	intergenic	Del	Del	Del	Del	Del	Del	Del	Del	Del	Dup	Del	Del	Del	Del	Del	Del
chr1	47642901	47658100	15199	Mix	ENSECAG00000000633(dist=859503),ENSECAG00000033695(dist=128782)	intergenic	Del	Del	Del	Del	Del	Del	Del	Del	Del	Del	Del	Dup	Del	Del	Del	Del
chr1	47689801	47714300	24499	Mix	ENSECAG00000000633(dist=906403),ENSECAG00000033695(dist=72582)	intergenic	Del	Del	Del	Del	Del	Del	Del	Del	Del	Del	Del	Del	Mix	Mix	Del	Del
chr1	47714301	47729500	15199	Mix	ENSECAG00000000633(dist=930903),ENSECAG00000033695(dist=57382)	intergenic	Del	Del	Del	Del	Del	Del	Del	Del	Del	Del	Del	Dup	Mix	Mix	Del	Del
chr1	47729501	47758200	28699	Mix	ENSECAG00000000633(dist=946103),ENSECAG00000033695(dist=28682)	intergenic	Del	Del	Del	Del	Del	Del	Del	Del	Del	Del	Del	Del	Mix	Mix	Del	Del
chr1	47758201	47764200	5999	Del	ENSECAG00000000633(dist=974803),ENSECAG00000033695(dist=22682)	intergenic	Del	Del	Del	Del	Del	Del	Del	Del	Del	Del	Del	Del	Del	Del	Del	Del
chr1	47764201	47770200	5999	Mix	ENSECAG00000000633(dist=980803),ENSECAG00000033695(dist=16682)	intergenic	Del	Del	Del	Del	Del	Del	Del	Del	Del	Mix	Del	Del	Del	Del	Del	Del
chr1	47962301	47963500	1199	Del	ENSECAG00000033695(dist=5573),ENSECAG00000037510(dist=182868)	intergenic	Del	Del	Del	Del	Del	Del	Del	Del	Del	Del	Del	Del	Del	Del	Del	Del
chr1	47984901	47994300	9399	Mix	ENSECAG00000033695(dist=28173),ENSECAG00000037510(dist=152068)	intergenic	Del	Del	Del	Del	Del	Del	Del	Del	Del	Del	Del	Dup	Del	Del	Del	Del
chr1	47994301	48006800	12499	Del	ENSECAG00000033695(dist=37573),ENSECAG00000037510(dist=139568)	intergenic	Del	Del	Del	Del	Del	Del	Del	Del	Del	Del	Del	Del	Del	Del	Del	Del
chr1	48006801	48025900	19099	Mix	ENSECAG00000033695(dist=50073),ENSECAG00000037510(dist=120468)	intergenic	Del	Del	Del	Del	Del	Del	Del	Del	Del	Del	Del	Dup	Del	Del	Del	Del
chr1	48036501	48040300	3799	Mix	ENSECAG00000033695(dist=79773),ENSECAG00000037510(dist=106068)	intergenic	Del	Del	Del	Del	Dup	Del	Del	Del	Del	Del	Del	Del	Del	Del	Del	Del
chr1	48050801	48060100	9299	Mix	ENSECAG00000033695(dist=94073),ENSECAG00000037510(dist=86268)	intergenic	Del	Del	Del	Del	Del	Del	Del	Del	Del	Del	Del	Dup	Del	Del	Del	Del
chr1	48065001	48066700	1699	Del	ENSECAG00000033695(dist=108273),ENSECAG00000037510(dist=79668)	intergenic	Del	Del	Del	Del	Del	Del	Del	Del	Del	Del	Del	Del	Del	Del	Del	Del
chr1	48073001	48104300	31299	Del	ENSECAG00000033695(dist=116273),ENSECAG00000037510(dist=42068)	intergenic	Del	Del	Del	Del	Del	Del	Del	Del	Del	Del	Del	Del	Del	Del	Del	Del
chr1	48104301	48122200	17899	Mix	ENSECAG00000033695(dist=147573),ENSECAG00000037510(dist=24168)	intergenic	Del	Del	Del	Del	Del	Del	Del	Del	Del	Del	Del	Dup	Del	Del	Del	Del
chr1	48130501	48137900	7399	Mix	ENSECAG00000033695(dist=173773),ENSECAG00000037510(dist=8468)	intergenic	Del	Del	Del	Del	Del	Del	Del	Del	Del	Del	Del	Del	Del	Del	Dup	Del
chr1	48183701	48186700	2999	Mix	ENSECAG00000037510(dist=17687),ENSECAG00000043690(dist=9453)	intergenic	Del	Del	Del	Del	Del	Del	Del	Del	Del	Del	Del	Del	Del	Del	Dup	Del
chr1	48228201	48286100	57899	Mix	ENSECAG00000007551	exonic	Del	Del	Del	Del	Del	Del	Del	Del	Del	Del	Del	Dup	Del	Del	Del	Del
chr1	48286101	48295700	9599	Del	ENSECAG00000007551(dist=18828),ENSECAG00000008002(dist=41362)	intergenic	Del	Del	Del	Del	Del	Del	Del	Del	Del	Del	Del	Del	Del	Del	Del	Del
chr1	48333201	48345500	12299	Del	ENSECAG00000008002	exonic	Del	Del	Del	Del	Del	Del	Del	Del	Del	Del	Del	Del	Del	Del	Del	Del
chr1	48366601	48376000	9399	Mix	ENSECAG00000008002	intronic	Del	Del	Del	Del	Del	Del	Del	Del	Del	Del	Del	Del	Mix	Mix	Del	Del
chr1	48376001	48381600	5599	Del	ENSECAG00000008002,ENSECAG00000008892	exonic	Del	Del	Del	Del	Del	Del	Del	Del	Del	Del	Del	Del	Del	Del	Del	Del
chr1	48387701	48447900	60199	Mix	ENSECAG00000008892,ENSECAG00000032782	exonic	Del	Del	Del	Del	Del	Del	Del	Del	Del	Del	Del	Dup	Del	Del	Del	Del
chr1	48483501	48510600	27099	Mix	ENSECAG00000009622	exonic	Del	Del	Del	Del	Del	Del	Del	Del	Del	Del	Dup	Mix	Del	Del	Del	Del
chr1	48532501	48547800	15299	Mix	ENSECAG00000035693	exonic	Del	Del	Del	Del	Del	Del	Dup	Dup	Del	Dup	Dup	Mix	Dup	Dup	Dup	Dup
chr1	48547801	48552900	5099	Mix	ENSECAG00000035693	exonic	Del	Del	Del	Del	Del	Del	Dup	Dup	Del	Dup	Dup	Dup	Dup	Dup	Dup	Dup
chr1	48553801	48558600	4799	Mix	ENSECAG00000035693(dist=3790),ENSECAG00000013979(dist=45204)	intergenic	Del	Del	Del	Del	Del	Del	Del	Del	Del	Del	Del	Dup	Del	Del	Del	Del
chr1	48566001	48575000	8999	Mix	ENSECAG00000035693(dist=15990),ENSECAG00000013979(dist=28804)	intergenic	Dup	Del	Dup	Del	Del	Del	Del	Del	Del	Del	Del	Del	Del	Del	Del	Del
chr1	48601901	48605300	3399	Del	ENSECAG00000013979	exonic	Del	Del	Del	Del	Del	Del	Del	Del	Del	Del	Del	Del	Del	Del	Del	Del
chr1	48623301	48629300	5999	Mix	ENSECAG00000013979	intronic	Del	Del	Del	Del	Del	Del	Del	Del	Del	Del	Del	Del	Del	Del	Dup	Del
chr1	48638901	48654600	15699	Mix	ENSECAG00000013979	intronic	Del	Del	Del	Del	Del	Del	Del	Del	Del	Del	Del	Dup	Del	Del	Del	Del
chr1	48655801	48661100	5299	Mix	ENSECAG00000013979	intronic	Del	Del	Del	Del	Del	Del	Del	Del	Del	Del	Del	Del	Del	Del	Dup	Del
chr1	48675201	48688100	12899	Del	ENSECAG00000013979	intronic	Del	Del	Del	Del	Del	Del	Del	Del	Del	Del	Del	Del	Del	Del	Del	Del
chr1	48695901	48704200	8299	Mix	ENSECAG00000013979	intronic	Del	Del	Del	Del	Del	Del	Del	Del	Del	Del	Del	Dup	Del	Del	Del	Del
chr1	48729701	48759300	29599	Mix	ENSECAG00000013979	intronic	Del	Del	Del	Del	Del	Del	Del	Del	Del	Del	Del	Dup	Del	Del	Del	Del
chr1	48759301	48768900	9599	Del	ENSECAG00000013979	exonic	Del	Del	Del	Del	Del	Del	Del	Del	Del	Del	Del	Del	Del	Del	Del	Del
chr1	48790801	48819400	28599	Mix	ENSECAG00000013979	intronic	Del	Del	Del	Del	Del	Del	Del	Del	Del	Del	Del	Dup	Del	Del	Del	Del
chr1	48835401	48892600	57199	Mix	ENSECAG00000013979	exonic	Del	Del	Del	Del	Del	Del	Del	Del	Del	Del	Del	Dup	Del	Del	Del	Del
chr1	48892701	48901700	8999	Mix	ENSECAG00000013979(dist=27941),ENSECAG00000019566(dist=292256)	intergenic	Del	Del	Del	Del	Dup	Del	Dup	Dup	Dup	Dup	Dup	Dup	Dup	Dup	Dup	Dup
chr1	48901801	48902900	1099	Del	ENSECAG00000013979(dist=37041),ENSECAG00000019566(dist=291056)	intergenic	Del	Del	Del	Del	Del	Del	Del	Del	Del	Del	Del	Del	Del	Del	Del	Del
chr1	48908401	48911900	3499	Mix	ENSECAG00000013979(dist=43641),ENSECAG00000019566(dist=282056)	intergenic	Dup	Del	Del	Del	Del	Del	Del	Del	Del	Del	Del	Del	Del	Del	Dup	Del
chr1	49054201	49067300	13099	Del	ENSECAG00000013979(dist=189441),ENSECAG00000019566(dist=126656)	intergenic	Del	Del	Del	Del	Del	Del	Del	Del	Del	Del	Del	Del	Del	Del	Del	Del
chr1	49081501	49084500	2999	Mix	ENSECAG00000013979(dist=216741),ENSECAG00000019566(dist=109456)	intergenic	Del	Del	Del	Del	Del	Del	Del	Del	Del	Del	Del	Del	Del	Del	Dup	Del
chr1	49098401	49115600	17199	Mix	ENSECAG00000013979(dist=233641),ENSECAG00000019566(dist=78356)	intergenic	Del	Del	Del	Del	Del	Del	Del	Del	Del	Del	Del	Del	Del	Del	Dup	Del
chr1	49123401	49132000	8599	Del	ENSECAG00000013979(dist=258641),ENSECAG00000019566(dist=61956)	intergenic	Del	Del	Del	Del	Del	Del	Del	Del	Del	Del	Del	Del	Del	Del	Del	Del
chr1	49150001	49152800	2799	Mix	ENSECAG00000013979(dist=285241),ENSECAG00000019566(dist=41156)	intergenic	Del	Del	Del	Del	Del	Del	Del	Del	Del	Del	Del	Del	Del	Del	Dup	Del
chr1	49153001	49170400	17399	Mix	ENSECAG00000013979(dist=288241),ENSECAG00000019566(dist=23556)	intergenic	Del	Del	Del	Del	Del	Del	Del	Del	Del	Del	Del	Dup	Del	Del	Del	Del
chr1	49170401	49184300	13899	Del	ENSECAG00000013979(dist=305641),ENSECAG00000019566(dist=9656)	intergenic	Del	Del	Del	Del	Del	Del	Del	Del	Del	Del	Del	Del	Del	Del	Del	Del
chr1	49184301	49211200	26899	Mix	ENSECAG00000019566	exonic	Del	Del	Del	Del	Del	Del	Del	Dup	Del	Del	Del	Mix	Del	Del	Del	Del
chr1	49216701	49219000	2299	Mix	ENSECAG00000019566	intronic	Del	Del	Del	Del	Del	Del	Del	Del	Del	Del	Del	Del	Del	Del	Dup	Del
chr1	49230401	49255900	25499	Mix	ENSECAG00000019566	exonic	Del	Del	Del	Del	Del	Del	Del	Del	Del	Del	Del	Dup	Del	Del	Del	Del
chr1	49270501	49280100	9599	Del	ENSECAG00000000046	exonic	Del	Del	Del	Del	Del	Del	Del	Del	Del	Del	Del	Del	Del	Del	Del	Del
chr1	49301401	49304000	2599	Del	ENSECAG00000000046	intronic	Del	Del	Del	Del	Del	Del	Del	Del	Del	Del	Del	Del	Del	Del	Del	Del
chr1	49309701	49314500	4799	Mix	ENSECAG00000000046	intronic	Del	Dup	Del	Del	Del	Del	Del	Del	Dup	Del	Del	Del	Del	Del	Dup	Del
chr1	49318401	49319500	1099	Del	ENSECAG00000000046	exonic	Del	Del	Del	Del	Del	Del	Del	Del	Del	Del	Del	Del	Del	Del	Del	Del
chr1	49328401	49473900	145499	Mix	ENSECAG00000000046	exonic	Del	Del	Del	Del	Del	Del	Del	Del	Del	Del	Dup	Del	--	--	--	Dup
chr1	49473901	49479900	5999	Dup	ENSECAG00000036251(dist=14177),ENSECAG00000038717(dist=50646)	intergenic	Dup	Dup	Dup	Dup	Dup	Dup	Dup	Dup	Dup	Dup	Dup	Dup	Dup	Dup	Dup	Dup
chr1	49494801	49511000	16199	Mix	ENSECAG00000036251(dist=35077),ENSECAG00000038717(dist=19546)	intergenic	Del	Del	Del	Del	Del	Del	Del	Del	Del	Del	Del	Dup	Del	Del	Del	Del
chr1	49512001	49525000	12999	Mix	ENSECAG00000036251(dist=52277),ENSECAG00000038717(dist=5546)	intergenic	Del	Del	Del	Del	Dup	Del	Del	Del	Del	Del	Del	Dup	Del	Del	Del	Del
chr1	49597101	49610000	12899	Mix	ENSECAG00000029424(dist=40843),ENSECAG00000033683(dist=3127)	intergenic	Del	Del	Del	Del	Del	Del	Del	Dup	Del	Del	Del	Dup	Dup	Dup	Dup	Del
chr1	49647601	49681800	34199	Mix	ENSECAG00000000847	exonic	Del	Del	Del	Del	Del	Del	Del	Del	Del	Del	Del	Mix	Del	Del	Mix	Del
chr1	49689501	49700900	11399	Del	ENSECAG00000030837	exonic	Del	Del	Del	Del	Del	Del	Del	Del	Del	Del	Del	Del	Del	Del	Del	Del
chr1	49700901	49920700	219799	Mix	ENSECAG00000006268	exonic	Del	Del	Dup	Del	Del	Del	Del	Del	Dup	Del	Dup	Dup	Dup	Del	Mix	Del
chr1	49933201	49946400	13199	Mix	ENSECAG00000009700	exonic	Del	Del	Del	Del	Del	Del	Del	Del	Del	Del	Del	Del	Dup	Dup	Del	Del
chr1	49968501	49971900	3399	Del	ENSECAG00000009700	intronic	Del	Del	Del	Del	Del	Del	Del	Del	Del	Del	Del	Del	Del	Del	Del	Del
chr1	49988501	50008800	20299	Mix	ENSECAG00000009700	exonic	Del	Del	Del	Del	Del	Del	Del	Del	Del	Del	Del	Dup	Del	Del	Del	Del
chr1	50031901	50036300	4399	Mix	ENSECAG00000009700	exonic	Del	Del	Del	Del	Del	Del	Del	Del	Del	Del	Del	Del	Dup	Dup	Del	Del
chr1	50058401	50129100	70699	Mix	ENSECAG00000009700	exonic	Del	Del	Del	Del	Del	Del	Del	Del	Del	Del	Del	Dup	Del	Del	Dup	Del
chr1	50129201	50135700	6499	Mix	ENSECAG00000009700	intronic	Del	Del	Del	Del	Del	Del	Del	Del	Del	Del	Del	Del	Del	Del	Dup	Del
chr1	50259201	50260400	1199	Del	ENSECAG00000009700	intronic	Del	Del	Del	Del	Del	Del	Del	Del	Del	Del	Del	Del	Del	Del	Del	Del
chr1	50277701	50286900	9199	Del	ENSECAG00000009700	intronic	Del	Del	Del	Del	Del	Del	Del	Del	Del	Del	Del	Del	Del	Del	Del	Del
chr1	50307101	50326600	19499	Mix	ENSECAG00000009700	intronic	Del	Del	Del	Del	Del	Del	Del	Del	Del	Del	Del	Dup	Del	Del	Del	Del
chr1	50335301	50336500	1199	Del	ENSECAG00000009700	intronic	Del	Del	Del	Del	Del	Del	Del	Del	Del	Del	Del	Del	Del	Del	Del	Del
chr1	50346001	50351200	5199	Mix	ENSECAG00000009700	intronic	Del	Del	Del	Del	Del	Del	Del	Del	Dup	Del	Del	Del	Del	Del	Del	Del
chr1	50353801	50366400	12599	Mix	ENSECAG00000009700	intronic	Del	Del	Del	Del	Del	Del	Del	Del	Dup	Del	Del	Del	Del	Del	Del	Del
chr1	50452601	50463400	10799	Del	ENSECAG00000009700(dist=35029),ENSECAG00000009716(dist=119439)	intergenic	Del	Del	Del	Del	Del	Del	Del	Del	Del	Del	Del	Del	Del	Del	Del	Del
chr1	50526601	50531600	4999	Mix	ENSECAG00000009700(dist=109029),ENSECAG00000009716(dist=51239)	intergenic	Dup	Del	Del	Del	Del	Del	Del	Dup	Del	Del	Del	Del	Del	Del	Del	Del
chr1	50578001	50597500	19499	Mix	ENSECAG00000009716	exonic	Del	Del	Del	Del	Del	Del	Del	Del	Del	Del	Del	Dup	Del	Del	Del	Del
chr1	50641801	50645000	3199	Del	ENSECAG00000009716(dist=19023),ENSECAG00000011559(dist=25803)	intergenic	Del	Del	Del	Del	Del	Del	Del	Del	Del	Del	Del	Del	Del	Del	Del	Del
chr1	50658501	50660000	1499	Del	ENSECAG00000009716(dist=35723),ENSECAG00000011559(dist=10803)	intergenic	Del	Del	Del	Del	Del	Del	Del	Del	Del	Del	Del	Del	Del	Del	Del	Del
chr1	50689501	50696700	7199	Mix	ENSECAG00000011559	exonic	Del	Dup	Del	Del	Del	Del	Del	Del	Del	Del	Del	Del	Dup	Dup	Del	Del
chr1	50696801	50706200	9399	Mix	ENSECAG00000011559	exonic	Del	Del	Del	Del	Del	Del	Del	Del	Del	Del	Del	Del	Del	Del	Dup	Del
chr1	50731001	50736400	5399	Del	ENSECAG00000011559(dist=821)	upstream	Del	Del	Del	Del	Del	Del	Del	Del	Del	Del	Del	Del	Del	Del	Del	Del
chr1	50738501	50744300	5799	Mix	ENSECAG00000011559(dist=8321),ENSECAG00000034269(dist=54414)	intergenic	Del	Del	Del	Del	Del	Del	Del	Del	Del	Del	Del	Del	Del	Del	Dup	Del
chr1	50766501	50778400	11899	Mix	ENSECAG00000011559(dist=36321),ENSECAG00000034269(dist=20314)	intergenic	Del	Del	Del	Del	Del	Del	Del	Del	Del	Del	Del	Dup	Del	Del	Del	Del
chr1	50781601	50782900	1299	Del	ENSECAG00000011559(dist=51421),ENSECAG00000034269(dist=15814)	intergenic	Del	Del	Del	Del	Del	Del	Del	Del	Del	Del	Del	Del	Del	Del	Del	Del
chr1	50806301	50808400	2099	Mix	ENSECAG00000034269(dist=2854),ENSECAG00000038015(dist=11045)	intergenic	Del	Del	Del	Del	Del	Del	Del	Del	Dup	Del	Del	Del	Del	Del	Del	Del
chr1	50808401	50810100	1699	Del	ENSECAG00000034269(dist=4954),ENSECAG00000038015(dist=9345)	intergenic	Del	Del	Del	Del	Del	Del	Del	Del	Del	Del	Del	Del	Del	Del	Del	Del
chr1	50812101	50818400	6299	Mix	ENSECAG00000034269(dist=8654),ENSECAG00000038015(dist=1045)	intergenic	Del	Del	Del	Del	Del	Del	Del	Del	Del	Del	Del	Dup	Del	Del	Del	Del
chr1	50928601	50936100	7499	Mix	ENSECAG00000038015(dist=101478),ENSECAG00000036439(dist=59487)	intergenic	Del	Del	Del	Del	Del	Del	Del	Del	Del	Del	Del	Dup	Del	Del	Del	Del
chr1	50958201	50975800	17599	Del	ENSECAG00000038015(dist=131078),ENSECAG00000036439(dist=19787)	intergenic	Del	Del	Del	Del	Del	Del	Del	Del	Del	Del	Del	Del	Del	Del	Del	Del
chr1	50978301	50987000	8699	Mix	ENSECAG00000038015(dist=151178),ENSECAG00000036439(dist=8587)	intergenic	Del	Del	Del	Del	Del	Del	Del	Del	Del	Del	Del	Del	Del	Del	Dup	Del
chr1	51147401	51165300	17899	Mix	ENSECAG00000017826	exonic	Del	Del	Del	Del	Del	Del	Del	Dup	Del	Del	Del	Del	Dup	Dup	Del	Del
chr1	51282701	51303700	20999	Del	ENSECAG00000017826(dist=103735),ENSECAG00000018759(dist=45783)	intergenic	Del	Del	Del	Del	Del	Del	Del	Del	Del	Del	Del	Del	Del	Del	Del	Del
chr1	51346201	51357100	10899	Mix	ENSECAG00000018759	exonic	Del	Del	Del	Del	Del	Del	Del	Del	Del	Del	Dup	Dup	Del	Del	Del	Del
chr1	51357101	51364100	6999	Mix	ENSECAG00000018759	exonic	Del	Del	Del	Del	Del	Del	Del	Del	Del	Del	Dup	Del	Del	Del	Del	Del
chr1	51364101	51409800	45699	Mix	ENSECAG00000018759	exonic	Del	Del	Del	Del	Del	Del	Del	Del	Del	Del	Dup	Dup	Del	Del	Del	Del
chr1	51409801	51867500	457699	Mix	ENSECAG00000000259,ENSECAG00000018759,ENSECAG00000019795	exonic	Del	Del	Del	Del	Del	Del	Del	Del	Del	Del	--	Mix	Del	Del	Mix	Del
chr1	51867501	52144500	276999	Mix	ENSECAG00000000259,ENSECAG00000010245	exonic	Del	Del	Del	Del	Mix	Del	Del	Dup	Del	Del	Mix	Mix	Del	Del	Mix	Del
chr1	52335201	52373100	37899	Mix	ENSECAG00000041677(dist=69909),ENSECAG00000010803(dist=3357)	intergenic	Del	Del	Del	Del	Del	Dup	Del	Del	Del	Del	Del	Dup	Del	Del	Dup	Del
chr1	52375501	52383800	8299	Mix	ENSECAG00000010803	exonic	Del	Del	Del	Del	Dup	Dup	Del	Del	Del	Del	Del	Del	Del	Del	Del	Del
chr1	52383901	52390800	6899	Del	ENSECAG00000010818	exonic	Del	Del	Del	Del	Del	Del	Del	Del	Del	Del	Del	Del	Del	Del	Del	Del
chr1	52390801	52394600	3799	Mix	ENSECAG00000010818(dist=260)	upstream	Del	Del	Del	Del	Del	Dup	Del	Del	Del	Del	Del	Del	Del	Del	Del	Del
chr1	52422601	52428500	5899	Mix	ENSECAG00000010818(dist=32060),ENSECAG00000027720(dist=19138)	intergenic	Del	Del	Del	Del	Del	Del	Del	Del	Del	Del	Dup	Del	Del	Del	Del	Del
chr1	52553101	52554300	1199	Mix	ENSECAG00000036548(dist=37520),ENSECAG00000011036(dist=89275)	intergenic	Del	Del	Del	Del	Del	Del	Del	Del	Del	Del	Del	Del	Del	Del	Dup	Del
chr1	52627801	52629000	1199	Del	ENSECAG00000036548(dist=112220),ENSECAG00000011036(dist=14575)	intergenic	Del	Del	Del	Del	Del	Del	Del	Del	Del	Del	Del	Del	Del	Del	Del	Del
chr1	52629001	52710000	80999	Mix	ENSECAG00000011036,ENSECAG00000012941	exonic	Del	Del	Del	Del	Del	Del	Del	Dup	Del	Del	Del	--	Dup	Dup	Del	Del
chr1	52720501	52788600	68099	Mix	ENSECAG00000012941	exonic	Del	Del	Del	Del	Del	Del	Del	Del	Del	Del	Dup	Dup	Del	Del	Del	Dup
chr1	52798401	52804200	5799	Del	ENSECAG00000012941	intronic	Del	Del	Del	Del	Del	Del	Del	Del	Del	Del	Del	Del	Del	Del	Del	Del
chr1	52807401	52819300	11899	Del	ENSECAG00000012941	intronic	Del	Del	Del	Del	Del	Del	Del	Del	Del	Del	Del	Del	Del	Del	Del	Del
chr1	52827801	52834000	6199	Mix	ENSECAG00000012941	intronic	Del	Del	Del	Del	Del	Del	Del	Del	Del	Del	Del	Dup	Del	Del	Del	Del
chr1	52849301	52859300	9999	Mix	ENSECAG00000012941	exonic	Del	Del	Del	Del	Del	Del	Del	Del	Del	Del	Del	Del	Del	Del	Dup	Del
chr1	52860801	52866800	5999	Mix	ENSECAG00000012941	exonic	Del	Del	Del	Del	Del	Del	Del	Del	Del	Del	Del	Dup	Del	Del	Del	Del
chr1	52883501	52961000	77499	Mix	ENSECAG00000012941	intronic	Del	Del	Del	Del	Del	Del	Del	Dup	Del	Del	Del	Dup	Del	Del	Dup	Del
chr1	53008601	53023100	14499	Mix	ENSECAG00000012941	intronic	Del	Del	Del	Del	Del	Del	Del	Del	Del	Del	Del	Mix	Del	Del	Del	Del
chr1	53023101	53024300	1199	Del	ENSECAG00000012941,ENSECAG00000019662	exonic	Del	Del	Del	Del	Del	Del	Del	Del	Del	Del	Del	Del	Del	Del	Del	Del
chr1	53024301	53026800	2499	Mix	ENSECAG00000019662	intronic	Del	Del	Del	Del	Del	Del	Del	Del	Del	Del	Del	Dup	Del	Del	Del	Del
chr1	53033801	53174900	141099	Mix	ENSECAG00000019662	exonic	Del	Del	Del	Del	Del	Del	Del	Del	Del	Del	--	Mix	Mix	Mix	Del	Del
chr1	53174901	53343500	168599	Del	ENSECAG00000019662(dist=12807),ENSECAG00000043414(dist=28408)	intergenic	Del	Del	Del	Del	Del	Del	Del	Del	Del	Del	Del	Del	Del	Del	Del	Del
chr1	53343501	53350100	6599	Mix	ENSECAG00000019662(dist=181407),ENSECAG00000043414(dist=21808)	intergenic	Del	Del	Del	Del	Del	Del	Del	Del	Del	Del	Del	Mix	Del	Del	Del	Del
chr1	53452701	53475900	23199	Mix	ENSECAG00000043414(dist=64243),ENSECAG00000035526(dist=119442)	intergenic	Del	Del	Del	Del	Del	Del	Del	Del	Del	Del	Del	Mix	Del	Del	Del	Del
chr1	53485701	53491800	6099	Del	ENSECAG00000043414(dist=97243),ENSECAG00000035526(dist=103542)	intergenic	Del	Del	Del	Del	Del	Del	Del	Del	Del	Del	Del	Del	Del	Del	Del	Del
chr1	53574201	53586100	11899	Mix	ENSECAG00000043414(dist=185743),ENSECAG00000035526(dist=9242)	intergenic	Del	Dup	Del	Del	Dup	Del	Del	Dup	Del	Del	Del	Dup	Dup	Dup	Dup	Dup
chr1	54244301	54256900	12599	Mix	ENSECAG00000040711(dist=90546),ENSECAG00000029075(dist=857363)	intergenic	Del	Del	Del	Del	Del	Del	Del	Del	Del	Del	Del	Del	Mix	Mix	Del	Del
chr1	54256901	54422200	165299	Mix	ENSECAG00000040711(dist=103146),ENSECAG00000029075(dist=692063)	intergenic	Del	Del	Del	Del	Del	Del	Del	Mix	Del	Del	Del	Mix	Mix	Mix	Del	Del
chr1	54422201	54458500	36299	Del	ENSECAG00000040711(dist=268446),ENSECAG00000029075(dist=655763)	intergenic	Del	Del	Del	Del	Del	Del	Del	Del	Del	Del	Del	Del	Del	Del	Del	Del
chr1	54458601	54567200	108599	Mix	ENSECAG00000040711(dist=304846),ENSECAG00000029075(dist=547063)	intergenic	Del	Del	Del	Del	Del	Del	Del	Del	Del	Del	Del	Mix	Mix	Mix	--	Del
chr1	54567201	54668700	101499	Mix	ENSECAG00000040711(dist=413446),ENSECAG00000029075(dist=445563)	intergenic	Del	Del	Del	Del	Del	Dup	Del	Dup	Del	Del	Del	Mix	Mix	Mix	Mix	Del
chr1	54668701	54812400	143699	Mix	ENSECAG00000040711(dist=514946),ENSECAG00000029075(dist=301863)	intergenic	Del	Del	Del	Del	Del	Dup	Del	Del	Del	Del	Del	Del	Mix	Mix	Del	Del
chr1	54812401	54862600	50199	Mix	ENSECAG00000040711(dist=658646),ENSECAG00000029075(dist=251663)	intergenic	Del	Del	Del	Del	Del	Del	Del	Del	Del	Del	Del	Dup	Mix	Mix	Del	Del
chr1	54862601	55080800	218199	Mix	ENSECAG00000040711(dist=708846),ENSECAG00000029075(dist=33463)	intergenic	Del	Del	Del	Del	Del	Del	Del	Del	Del	Del	Del	Mix	Mix	Mix	Mix	Dup
chr1	55080801	55097800	16999	Del	ENSECAG00000040711(dist=927046),ENSECAG00000029075(dist=16463)	intergenic	Del	Del	Del	Del	Del	Del	Del	Del	Del	Del	Del	Del	Del	Del	Del	Del
chr1	55097801	55257300	159499	Mix	ENSECAG00000008248	exonic	Del	Del	Del	Del	Del	Del	Del	Del	Del	Del	Del	Mix	Mix	Mix	Mix	Del
chr1	55257301	55263200	5899	Del	ENSECAG00000008248	intronic	Del	Del	Del	Del	Del	Del	Del	Del	Del	Del	Del	Del	Del	Del	Del	Del
chr1	55271001	55278300	7299	Del	ENSECAG00000008248	intronic	Del	Del	Del	Del	Del	Del	Del	Del	Del	Del	Del	Del	Del	Del	Del	Del
chr1	55307001	55318800	11799	Del	ENSECAG00000008248	intronic	Del	Del	Del	Del	Del	Del	Del	Del	Del	Del	Del	Del	Del	Del	Del	Del
chr1	55333301	55337300	3999	Del	ENSECAG00000008248	intronic	Del	Del	Del	Del	Del	Del	Del	Del	Del	Del	Del	Del	Del	Del	Del	Del
chr1	55337301	55341300	3999	Mix	ENSECAG00000008248	intronic	Del	Del	Del	Del	Del	Del	Del	Del	Del	Del	Del	Del	Del	Del	Mix	Del
chr1	55346201	55353600	7399	Del	ENSECAG00000008248	intronic	Del	Del	Del	Del	Del	Del	Del	Del	Del	Del	Del	Del	Del	Del	Del	Del
chr1	55353601	55365900	12299	Mix	ENSECAG00000008248	intronic	Del	Del	Del	Del	Del	Del	Del	Del	Del	Del	Del	Dup	Del	Del	Del	Del
chr1	55365901	55376000	10099	Mix	ENSECAG00000008248	intronic	Del	Del	Del	Del	Del	Del	Del	Del	Del	Del	Del	Del	Dup	Dup	Del	Del
chr1	55390401	55399800	9399	Del	ENSECAG00000008248	intronic	Del	Del	Del	Del	Del	Del	Del	Del	Del	Del	Del	Del	Del	Del	Del	Del
chr1	55431701	55444100	12399	Del	ENSECAG00000008248	intronic	Del	Del	Del	Del	Del	Del	Del	Del	Del	Del	Del	Del	Del	Del	Del	Del
chr1	55449301	55457300	7999	Mix	ENSECAG00000008248	intronic	Del	Del	Del	Del	Del	Del	Del	Del	Del	Del	Del	Del	Del	Del	Dup	Del
chr1	55457301	55471200	13899	Mix	ENSECAG00000008248	exonic	Del	Del	Del	Del	Del	Del	Del	Del	Del	Del	Del	Dup	Del	Del	Dup	Del
chr1	55512501	55517600	5099	Mix	ENSECAG00000008248	intronic	Del	Del	Del	Del	Del	Del	Del	Dup	Del	Del	Del	Dup	Del	Del	Dup	Del
chr1	55517601	55528300	10699	Mix	ENSECAG00000008248	intronic	Del	Del	Del	Del	Del	Del	Del	Del	Del	Del	Del	Del	Del	Del	Dup	Del
chr1	55604701	55612600	7899	Mix	ENSECAG00000008248	intronic	Del	Del	Del	Del	Del	Del	Del	Del	Del	Del	Del	Dup	Del	Del	Del	Del
chr1	55667501	55676300	8799	Del	ENSECAG00000008248	intronic	Del	Del	Del	Del	Del	Del	Del	Del	Del	Del	Del	Del	Del	Del	Del	Del
chr1	55680401	55684200	3799	Mix	ENSECAG00000008248	intronic	Del	Del	Del	Del	Del	Del	Dup	Del	Del	Del	Del	Del	Del	Del	Del	Del
chr1	55712801	55723700	10899	Del	ENSECAG00000008248	exonic	Del	Del	Del	Del	Del	Del	Del	Del	Del	Del	Del	Del	Del	Del	Del	Del
chr1	55758601	55762200	3599	Mix	ENSECAG00000008248	intronic	Del	Del	Del	Del	Del	Del	Del	Del	Del	Del	Del	Del	Del	Del	Dup	Del
chr1	55889101	55910700	21599	Del	ENSECAG00000008248	intronic	Del	Del	Del	Del	Del	Del	Del	Del	Del	Del	Del	Del	Del	Del	Del	Del
chr1	55918501	55921700	3199	Del	ENSECAG00000008248	intronic	Del	Del	Del	Del	Del	Del	Del	Del	Del	Del	Del	Del	Del	Del	Del	Del
chr1	55921701	55928600	6899	Mix	ENSECAG00000008248	intronic	Del	Del	Del	Del	Del	Del	Del	Del	Del	Del	Del	Del	Del	Del	Dup	Del
chr1	55941601	55946700	5099	Mix	ENSECAG00000008248	intronic	Del	Del	Del	Del	Del	Del	Dup	Del	Del	Del	Del	Del	Del	Del	Del	Del
chr1	55985901	55991600	5699	Mix	ENSECAG00000008248	intronic	Del	Del	Del	Del	Del	Del	Del	Dup	Del	Del	Del	Del	Del	Del	Del	Del
chr1	55999501	56002400	2899	Del	ENSECAG00000008248	intronic	Del	Del	Del	Del	Del	Del	Del	Del	Del	Del	Del	Del	Del	Del	Del	Del
chr1	56005801	56020800	14999	Mix	ENSECAG00000002417	exonic	Del	Del	Del	Del	Del	Del	Del	Del	Del	Del	Dup	Dup	Del	Del	Del	Del
chr1	56020801	56028600	7799	Del	ENSECAG00000002417,ENSECAG00000008248	intronic	Del	Del	Del	Del	Del	Del	Del	Del	Del	Del	Del	Del	Del	Del	Del	Del
chr1	56091501	56099200	7699	Mix	ENSECAG00000002417,ENSECAG00000008248	intronic	Del	Del	Del	Del	Del	Del	Del	Del	Del	Del	Del	Dup	Del	Del	Del	Del
chr1	56109901	56118100	8199	Mix	ENSECAG00000002417,ENSECAG00000008248	intronic	Del	Del	Del	Del	Del	Del	Del	Del	Del	Del	Del	Del	Dup	Dup	Del	Del
chr1	56129001	56137100	8099	Mix	ENSECAG00000002417,ENSECAG00000008248	intronic	Del	Del	Del	Del	Del	Del	Del	Del	Del	Del	Del	Dup	Del	Del	Del	Del
chr1	56145301	56159000	13699	Del	ENSECAG00000002417,ENSECAG00000008248	intronic	Del	Del	Del	Del	Del	Del	Del	Del	Del	Del	Del	Del	Del	Del	Del	Del
chr1	56177101	56189600	12499	Del	ENSECAG00000002417	exonic	Del	Del	Del	Del	Del	Del	Del	Del	Del	Del	Del	Del	Del	Del	Del	Del
chr1	56285301	56393400	108099	Mix	ENSECAG00000008248	exonic	Del	Del	Del	Del	Del	Dup	Del	Dup	Del	Del	Del	Del	Del	Del	Dup	Del
chr1	56393401	56401900	8499	Mix	ENSECAG00000008248	intronic	Del	Del	Del	Del	Del	Del	Del	Del	Del	Del	Del	Dup	Del	Del	Dup	Del
chr1	56401901	56414500	12599	Del	ENSECAG00000008248	intronic	Del	Del	Del	Del	Del	Del	Del	Del	Del	Del	Del	Del	Del	Del	Del	Del
chr1	56424001	56426100	2099	Del	ENSECAG00000008248	intronic	Del	Del	Del	Del	Del	Del	Del	Del	Del	Del	Del	Del	Del	Del	Del	Del
chr1	56473301	56576400	103099	Dup	ENSECAG00000008248	exonic	Dup	Dup	Dup	Dup	Dup	Dup	Dup	Dup	Dup	Dup	Dup	Dup	Dup	Dup	Dup	Dup
chr1	56580001	56648800	68799	Mix	ENSECAG00000008248	exonic	Del	Del	Del	Del	Del	Del	Del	Del	Del	Del	Del	Dup	Del	Del	Del	Del
chr1	56648801	56657000	8199	Del	ENSECAG00000008248(dist=20247),ENSECAG00000010494(dist=39829)	intergenic	Del	Del	Del	Del	Del	Del	Del	Del	Del	Del	Del	Del	Del	Del	Del	Del
chr1	56657001	56717400	60399	Mix	ENSECAG00000010494	exonic	Del	Del	Del	Del	Del	Del	Del	Del	Del	Del	Del	Dup	Del	Del	Del	Del
chr1	56722701	56724300	1599	Del	ENSECAG00000010494	intronic	Del	Del	Del	Del	Del	Del	Del	Del	Del	Del	Del	Del	Del	Del	Del	Del
chr1	56733701	56798000	64299	Mix	ENSECAG00000013909	exonic	Del	Del	Del	Del	Del	Del	Del	Del	Del	Del	Del	Mix	Del	Del	Del	Del
chr1	56811501	56813600	2099	Del	ENSECAG00000013909	intronic	Del	Del	Del	Del	Del	Del	Del	Del	Del	Del	Del	Del	Del	Del	Del	Del
chr1	56817801	56831600	13799	Del	ENSECAG00000015733	exonic	Del	Del	Del	Del	Del	Del	Del	Del	Del	Del	Del	Del	Del	Del	Del	Del
chr1	56831601	56839700	8099	Mix	ENSECAG00000015733	intronic	Del	Del	Del	Del	Del	Del	Del	Dup	Del	Del	Del	Dup	Del	Del	Del	Del
chr1	56842801	56846800	3999	Del	ENSECAG00000015733	exonic	Del	Del	Del	Del	Del	Del	Del	Del	Del	Del	Del	Del	Del	Del	Del	Del
chr1	56848201	56856400	8199	Mix	ENSECAG00000015733	intronic	Del	Del	Del	Del	Del	Del	Del	Del	Del	Del	Del	Del	Del	Del	Dup	Del
chr1	56856401	56869200	12799	Mix	ENSECAG00000015733	exonic	Del	Del	Del	Del	Del	Del	Del	Del	Del	Del	Del	Dup	Del	Del	Del	Del
chr1	56869201	56881500	12299	Del	ENSECAG00000015733	exonic	Del	Del	Del	Del	Del	Del	Del	Del	Del	Del	Del	Del	Del	Del	Del	Del
chr1	56881501	56902000	20499	Mix	ENSECAG00000015733	exonic	Del	Del	Del	Del	Dup	Del	Del	Dup	Del	Del	Del	Dup	Del	Del	Dup	Dup
chr1	56915001	56930700	15699	Del	ENSECAG00000015733	exonic	Del	Del	Del	Del	Del	Del	Del	Del	Del	Del	Del	Del	Del	Del	Del	Del
chr1	56930701	56941000	10299	Mix	ENSECAG00000015733	intronic	Del	Del	Del	Del	Del	Del	Del	Del	Del	Del	Del	Dup	Del	Del	Del	Del
chr1	56948101	56952900	4799	Mix	ENSECAG00000015733	intronic	Del	Del	Del	Del	Del	Del	Del	Del	Del	Del	Del	Del	Del	Del	Dup	Del
chr1	56986201	57135000	148799	Mix	ENSECAG00000000091,ENSECAG00000015157,ENSECAG00000022416	exonic	Del	Del	Del	Del	Del	Dup	Del	Dup	Del	Dup	Del	Mix	Del	Del	Dup	Del
chr1	57135001	57242600	107599	Mix	ENSECAG00000007190,ENSECAG00000011084,ENSECAG00000022137	exonic	Dup	Del	Del	Del	Del	Del	Del	Dup	Del	Mix	Dup	Dup	Dup	Dup	Dup	Del
chr1	57242701	57275500	32799	Mix	ENSECAG00000022137	exonic	Del	Del	Del	Del	Del	Del	Del	Del	Del	Del	Del	--	Dup	Dup	Dup	Del
chr1	57276101	57331100	54999	Mix	ENSECAG00000010181	exonic	Del	Del	Del	Del	Del	Del	Del	Del	Del	Del	Dup	--	Del	Del	--	Del
chr1	57331801	57362800	30999	Mix	ENSECAG00000015450	exonic	Del	Del	Del	Del	Del	Del	Del	Del	Del	Del	Del	Mix	Del	Del	Del	Del
chr1	57372701	57375600	2899	Del	ENSECAG00000041475	exonic	Del	Del	Del	Del	Del	Del	Del	Del	Del	Del	Del	Del	Del	Del	Del	Del
chr1	57397401	57614500	217099	Mix	ENSECAG00000015450,ENSECAG00000016291,ENSECAG00000022300,ENSECAG00000041659	exonic	Mix	Mix	Mix	Mix	Mix	Mix	Mix	Del	Mix	Mix	Mix	--	Mix	Mix	Mix	Mix
chr1	57616301	57754200	137899	Mix	ENSECAG00000000471,ENSECAG00000008345,ENSECAG00000010810,ENSECAG00000023044	exonic	Dup	Del	Del	Del	Del	Dup	Dup	Dup	Del	Del	Dup	Dup	Dup	Dup	Mix	Dup
chr1	57783301	57860100	76799	Mix	ENSECAG00000009192,ENSECAG00000009507	exonic	Del	Del	Dup	Del	Del	Del	Del	Del	Del	Del	Dup	Mix	Del	Del	Del	Del
chr1	57928301	58091300	162999	Mix	ENSECAG00000004335,ENSECAG00000008609,ENSECAG00000010479	exonic	Del	Del	Del	Del	Del	Dup	Del	Dup	Mix	Del	Del	Dup	Del	Del	Del	Del
chr1	58091301	58122400	31099	Mix	ENSECAG00000013543	exonic	Del	Del	Del	Dup	Del	Mix	Del	Del	Del	Del	Del	Dup	Del	Del	Del	Del
chr1	58128901	58133900	4999	Mix	ENSECAG00000013543	intronic	Del	Dup	Del	Del	Del	Dup	Del	Del	Del	Del	Del	Dup	Del	Del	Del	Del
chr1	58133901	58152500	18599	Mix	ENSECAG00000013543	exonic	Del	Dup	Del	Del	Del	Del	Del	Del	Del	Del	Del	Del	Del	Del	Del	Del
chr1	58159901	58167600	7699	Mix	ENSECAG00000013543(dist=10197),ENSECAG00000017888(dist=32741)	intergenic	Dup	Del	Del	Del	Dup	Dup	Del	Dup	Dup	Del	Del	Del	Del	Del	--	Dup
chr1	58167601	58176000	8399	Mix	ENSECAG00000013543(dist=17897),ENSECAG00000017888(dist=24341)	intergenic	Del	Del	Del	Del	Del	Dup	Del	Dup	Mix	Del	Del	Del	Del	Del	Mix	Del
chr1	58179101	58182000	2899	Del	ENSECAG00000013543(dist=29397),ENSECAG00000017888(dist=18341)	intergenic	Del	Del	Del	Del	Del	Del	Del	Del	Del	Del	Del	Del	Del	Del	Del	Del
chr1	58186901	58211000	24099	Mix	ENSECAG00000017888	exonic	Dup	Del	Del	Del	Del	Del	Del	Del	Del	Del	Del	Del	Del	Del	Del	Del
chr1	58211401	58232200	20799	Mix	ENSECAG00000017888(dist=10413),ENSECAG00000018112(dist=8778)	intergenic	Del	Dup	Del	Del	Del	Dup	Del	Del	Dup	Del	Del	Del	Dup	Dup	Mix	Mix
chr1	58232201	58238000	5799	Mix	ENSECAG00000017888(dist=31213),ENSECAG00000018112(dist=2978)	intergenic	Del	Dup	Del	Del	Del	Dup	Del	Dup	Dup	Del	Del	Del	Dup	Dup	Dup	Del
chr1	58238001	58280600	42599	Mix	ENSECAG00000018112	exonic	Del	Dup	Del	Del	Del	Dup	Del	Del	Dup	Del	Del	Del	Dup	Dup	Mix	Del
chr1	58280601	58314500	33899	Mix	ENSECAG00000018112(dist=35794),ENSECAG00000028587(dist=11763)	intergenic	Del	Dup	Del	Del	Del	Dup	Del	Del	Dup	Del	Del	Dup	Del	Del	Del	Del
chr1	58397401	58412900	15499	Del	ENSECAG00000018359	exonic	Del	Del	Del	Del	Del	Del	Del	Del	Del	Del	Del	Del	Del	Del	Del	Del
chr1	58530601	58532100	1499	Del	ENSECAG00000018359	exonic	Del	Del	Del	Del	Del	Del	Del	Del	Del	Del	Del	Del	Del	Del	Del	Del
chr1	58555501	58561800	6299	Mix	ENSECAG00000018359(dist=10813),ENSECAG00000035917(dist=35192)	intergenic	Del	Del	Del	Del	Del	Dup	Del	Del	Del	Del	Del	Del	Del	Del	Del	Del
chr1	58608001	58609900	1899	Del	ENSECAG00000035917(dist=4435),ENSECAG00000019223(dist=17803)	intergenic	Del	Del	Del	Del	Del	Del	Del	Del	Del	Del	Del	Del	Del	Del	Del	Del
chr1	58609901	58619000	9099	Mix	ENSECAG00000035917(dist=6335),ENSECAG00000019223(dist=8703)	intergenic	Del	Del	Del	Del	Del	Del	Del	Del	Del	Del	Dup	Dup	Del	Del	Del	Del
chr1	58627801	58635200	7399	Del	ENSECAG00000019223	exonic	Del	Del	Del	Del	Del	Del	Del	Del	Del	Del	Del	Del	Del	Del	Del	Del
chr1	58636801	58723700	86899	Mix	ENSECAG00000004338,ENSECAG00000009202,ENSECAG00000009730,ENSECAG00000019223	exonic	Del	Del	Del	Del	Dup	Dup	Del	Del	Dup	Del	Del	Mix	Mix	Mix	Mix	Del
chr1	58724501	58799500	74999	Mix	ENSECAG00000010498,ENSECAG00000018686	exonic	Del	Del	Del	Del	Del	Dup	Del	Dup	Del	Del	Dup	Mix	Del	Del	Mix	Del
chr1	58804801	58813700	8899	Mix	ENSECAG00000010498	intronic	Del	Dup	Del	Del	Del	Dup	Del	Dup	Del	Del	Dup	Del	Del	Del	Dup	Del
chr1	58814601	58821600	6999	Mix	ENSECAG00000010498	intronic	Del	Dup	Del	Del	Dup	Del	Del	Del	Del	Del	Dup	Del	Del	Del	Dup	Del
chr1	58841201	58845600	4399	Del	ENSECAG00000015466	exonic	Del	Del	Del	Del	Del	Del	Del	Del	Del	Del	Del	Del	Del	Del	Del	Del
chr1	58870301	58871700	1399	Del	ENSECAG00000015466	intronic	Del	Del	Del	Del	Del	Del	Del	Del	Del	Del	Del	Del	Del	Del	Del	Del
chr1	58874801	58882300	7499	Mix	ENSECAG00000015466	intronic	Del	Del	Del	Del	Del	Del	Del	Del	Del	Del	Del	Dup	Del	Del	Del	Del
chr1	58898301	58920900	22599	Del	ENSECAG00000015466	exonic	Del	Del	Del	Del	Del	Del	Del	Del	Del	Del	Del	Del	Del	Del	Del	Del
chr1	58921401	58945100	23699	Mix	ENSECAG00000015466(dist=241)	upstream	Del	Del	Del	Del	Dup	Dup	Del	Dup	Dup	Del	Del	Mix	Del	Del	Del	Del
chr1	58945101	58947500	2399	Mix	ENSECAG00000015466(dist=23941),ENSECAG00000034245(dist=1561)	intergenic	Del	Del	Del	Del	Dup	Dup	Del	Dup	Dup	Del	Del	Del	Del	Del	Del	Del
chr1	58947501	58951100	3599	Mix	ENSECAG00000034245	exonic	Del	Del	Del	Del	Dup	Dup	Del	Dup	Dup	Del	Del	--	Del	Del	Del	Del
chr1	58951101	59021600	70499	Mix	ENSECAG00000017055,ENSECAG00000034245	exonic	Del	Del	Del	Del	Dup	Dup	Del	Del	Dup	Del	Dup	Del	Del	Del	Mix	Del
chr1	59044801	59052800	7999	Del	ENSECAG00000019695	intronic	Del	Del	Del	Del	Del	Del	Del	Del	Del	Del	Del	Del	Del	Del	Del	Del
chr1	59060401	59062200	1799	Del	ENSECAG00000019695	exonic	Del	Del	Del	Del	Del	Del	Del	Del	Del	Del	Del	Del	Del	Del	Del	Del
chr1	59067301	59069800	2499	Del	ENSECAG00000019695	exonic	Del	Del	Del	Del	Del	Del	Del	Del	Del	Del	Del	Del	Del	Del	Del	Del
chr1	59073401	59076900	3499	Mix	ENSECAG00000019695	intronic	Del	Del	Del	Del	Del	Dup	Del	Del	Del	Del	Del	Del	Del	Del	Del	Del
chr1	59077101	59103100	25999	Mix	ENSECAG00000019695	exonic	Del	Del	Del	Del	Del	Dup	Del	Del	Dup	Del	Del	Dup	Del	Del	Del	Del
chr1	59107401	59121900	14499	Del	ENSECAG00000012441	exonic	Del	Del	Del	Del	Del	Del	Del	Del	Del	Del	Del	Del	Del	Del	Del	Del
chr1	59122401	59137400	14999	Mix	ENSECAG00000012441(dist=1350),ENSECAG00000014713(dist=18378)	intergenic	Dup	Dup	Del	Del	Dup	Dup	Dup	Dup	Dup	Del	Dup	Del	Del	Del	Dup	Del
chr1	59137601	59278800	141199	Mix	ENSECAG00000014630,ENSECAG00000014713	exonic	Del	Del	Del	Del	Dup	Dup	Del	--	Del	Del	--	Del	Del	Del	Del	Del
chr1	59278901	59285400	6499	Mix	ENSECAG00000014630(dist=2268),ENSECAG00000016826(dist=31071)	intergenic	Del	Dup	Del	Del	Mix	Dup	Del	Del	Mix	Del	Mix	Del	Del	Del	Del	Del
chr1	59285401	59293000	7599	Mix	ENSECAG00000014630(dist=8768),ENSECAG00000016826(dist=23471)	intergenic	Del	Dup	Del	Del	Mix	Mix	Del	Del	Mix	Del	Del	Del	--	Dup	Del	Del
chr1	59293301	59375000	81699	Mix	ENSECAG00000009682,ENSECAG00000016826	exonic	Del	Dup	Del	Del	--	Mix	Del	Del	Mix	Del	Del	Del	--	Mix	Del	Del
chr1	59375701	59391900	16199	Mix	ENSECAG00000009682(dist=1965),ENSECAG00000042845(dist=41870)	intergenic	Del	Del	Del	Del	Dup	Mix	Del	Mix	--	Del	Del	Del	Del	Del	--	Del
chr1	59594601	59598300	3699	Mix	ENSECAG00000042475(dist=5392),ENSECAG00000038298(dist=60151)	intergenic	Del	Del	Del	Del	Del	Dup	Del	Del	Del	Del	Del	Del	Del	Del	Del	Del
chr1	59598801	59645100	46299	Mix	ENSECAG00000042475(dist=9592),ENSECAG00000038298(dist=13351)	intergenic	Dup	Del	Del	Del	Dup	Dup	Del	Del	Dup	Del	Del	Del	Mix	Mix	--	Del
chr1	59645801	59663700	17899	Mix	ENSECAG00000038298	exonic	Dup	Dup	Dup	Del	Dup	Dup	Dup	Dup	Dup	Del	Dup	Dup	Dup	Dup	Dup	Del
chr1	59664701	59666200	1499	Mix	ENSECAG00000038298(dist=5700),ENSECAG00000009792(dist=6633)	intergenic	Dup	Dup	Del	Del	Dup	Dup	Del	Mix	Dup	Del	Dup	Del	Dup	Dup	Mix	Del
chr1	59666301	59852200	185899	Mix	ENSECAG00000009792,ENSECAG00000020891	exonic	Del	Mix	Del	Del	Del	Del	Del	Mix	Del	Del	Del	Del	Del	Del	Del	Del
chr1	59852701	59857900	5199	Mix	ENSECAG00000042643(dist=10981),ENSECAG00000023411(dist=20956)	intergenic	Dup	Del	Del	Del	Dup	Dup	Del	Del	Dup	Del	Del	Del	Del	Del	Dup	Del
chr1	59857901	59869200	11299	Mix	ENSECAG00000042643(dist=16181),ENSECAG00000023411(dist=9656)	intergenic	Dup	Del	Del	Del	Dup	Dup	Del	Del	Del	Del	Del	Del	Del	Del	Del	Del
chr1	59904801	59907300	2499	Mix	ENSECAG00000023411	intronic	Del	Del	Del	Del	Del	Dup	Del	Del	Dup	Del	Del	Del	Del	Del	Del	Del
chr1	59915201	59921000	5799	Del	ENSECAG00000023411	intronic	Del	Del	Del	Del	Del	Del	Del	Del	Del	Del	Del	Del	Del	Del	Del	Del
chr1	59923701	59930200	6499	Mix	ENSECAG00000023411	intronic	Del	Del	Del	Del	Del	Dup	Del	Del	Del	Del	Del	Del	Del	Del	Del	Del
chr1	59930301	60019500	89199	Del	ENSECAG00000023411	exonic	Del	Del	Del	Del	Del	Del	Del	Del	Del	Del	Del	Del	Del	Del	Del	Del
chr1	60025401	60099600	74199	Mix	ENSECAG00000023411	exonic	Del	Dup	Del	Del	Dup	Dup	Del	Del	Del	Del	Mix	Del	Mix	Del	Del	Del
chr1	60099601	60103200	3599	Mix	ENSECAG00000023411	intronic	Del	Dup	Del	Del	Dup	Dup	Del	Del	Dup	Del	Dup	Dup	Dup	Del	Mix	Del
chr1	60103301	60241900	138599	Mix	ENSECAG00000018133,ENSECAG00000021672,ENSECAG00000023411,ENSECAG00000031137	exonic	Del	Dup	Del	Del	Del	Mix	Del	Del	Del	Del	Mix	Dup	Del	Del	Del	Del
chr1	60253401	60300000	46599	Mix	ENSECAG00000021672	exonic	Del	Del	Del	Del	Dup	Del	Del	Del	Dup	Del	Dup	Dup	Del	Del	Dup	Del
chr1	60303401	60306100	2699	Del	ENSECAG00000021672(dist=37178),ENSECAG00000008012(dist=60510)	intergenic	Del	Del	Del	Del	Del	Del	Del	Del	Del	Del	Del	Del	Del	Del	Del	Del
chr1	60310601	60314400	3799	Del	ENSECAG00000021672(dist=44378),ENSECAG00000008012(dist=52210)	intergenic	Del	Del	Del	Del	Del	Del	Del	Del	Del	Del	Del	Del	Del	Del	Del	Del
chr1	60356101	60359900	3799	Mix	ENSECAG00000021672(dist=89878),ENSECAG00000008012(dist=6710)	intergenic	Del	Del	Del	Del	Del	Dup	Del	Del	Del	Del	Del	Del	Del	Del	Del	Del
chr1	60400501	60402500	1999	Del	ENSECAG00000029779(dist=6811),ENSECAG00000037241(dist=13630)	intergenic	Del	Del	Del	Del	Del	Del	Del	Del	Del	Del	Del	Del	Del	Del	Del	Del
chr1	60422801	60443300	20499	Del	ENSECAG00000009278	exonic	Del	Del	Del	Del	Del	Del	Del	Del	Del	Del	Del	Del	Del	Del	Del	Del
chr1	60490001	60514600	24599	Mix	ENSECAG00000017211,ENSECAG00000030553	exonic	Dup	Del	Dup	Del	Del	Del	Del	Dup	Dup	Del	Dup	Mix	Dup	Dup	Dup	Dup
chr1	60514601	60547200	32599	Mix	ENSECAG00000017211	intronic	Del	Del	Del	Del	Del	Del	Del	Dup	Del	Del	Del	Dup	Del	Del	Dup	Del
chr1	60547201	60742500	195299	Mix	ENSECAG00000002942,ENSECAG00000004107,ENSECAG00000010516,ENSECAG00000017211,ENSECAG00000017574	exonic	Del	Mix	Del	Del	Mix	Mix	Dup	Dup	Del	Mix	Mix	Dup	Mix	Mix	Mix	Dup
chr1	60743201	60876900	133699	Mix	ENSECAG00000017574	exonic	Del	Del	Del	Del	Del	Del	Del	Dup	Del	Del	Dup	--	Dup	Dup	Dup	Dup
chr1	60876901	60883900	6999	Mix	ENSECAG00000017574	exonic	Del	Del	Del	Del	Del	Del	Del	Dup	Del	Del	Dup	Del	Del	Del	Dup	Del
chr1	60883901	61052300	168399	Mix	ENSECAG00000006181,ENSECAG00000017574	exonic	Del	Dup	Del	Del	Del	Del	Del	Dup	Del	Del	--	Dup	Del	Del	--	Del
chr1	61052401	61058800	6399	Mix	ENSECAG00000006181	intronic	Del	Dup	Del	Del	Del	Del	Dup	Del	Del	Del	Mix	Del	Dup	Dup	Dup	Dup
chr1	61058901	61252700	193799	Mix	ENSECAG00000006181,ENSECAG00000009029,ENSECAG00000010317,ENSECAG00000041594	exonic	Dup	Dup	Del	Del	Del	Del	Mix	Dup	Del	Mix	--	Dup	Mix	Mix	Mix	Dup
chr1	61252801	61258100	5299	Dup	ENSECAG00000040206(dist=9072),ENSECAG00000012496(dist=17325)	intergenic	Dup	Dup	Dup	Dup	Dup	Dup	Dup	Dup	Dup	Dup	Dup	Dup	Dup	Dup	Dup	Dup
chr1	61258201	61973200	714999	Mix	ENSECAG00000000016,ENSECAG00000000031,ENSECAG00000004257,ENSECAG00000006300,ENSECAG00000006865,ENSECAG00000007001,ENSECAG00000007730,ENSECAG00000008577,ENSECAG00000009146,ENSECAG00000010218,ENSECAG00000012496,ENSECAG00000013079,ENSECAG00000013554,ENSECAG00000016739,ENSECAG00000018379,ENSECAG00000020525,ENSECAG00000020555,ENSECAG00000021483,ENSECAG00000022704	exonic	Del	Del	Mix	Del	Mix	Del	Mix	Mix	Del	--	--	--	Mix	Mix	Mix	Mix
chr1	61973501	62326600	353099	Mix	ENSECAG00000007351,ENSECAG00000008103,ENSECAG00000008160,ENSECAG00000013481	exonic	Del	Del	Del	Del	Del	Del	Del	Dup	Mix	Del	--	Mix	Dup	Dup	Dup	Del
chr1	62326601	62335600	8999	Mix	ENSECAG00000008160	exonic	Del	Del	Del	Del	Del	Del	Del	Del	Del	Del	Dup	Del	Del	Del	Del	Del
chr1	62335601	62514100	178499	Mix	ENSECAG00000008160	exonic	Del	Del	Del	Mix	Del	Del	Dup	Dup	Del	Del	Dup	Mix	Del	Del	Mix	Del
chr1	62514101	62594900	80799	Mix	ENSECAG00000008160	exonic	Del	Del	Del	Del	Del	Del	Dup	Dup	Del	Del	Dup	Del	Del	Del	Del	Del
chr1	62594901	62785000	190099	Mix	ENSECAG00000008160	exonic	Del	Del	Del	Del	Del	Del	Del	Dup	Del	Del	Dup	Mix	Del	Del	Dup	Del
chr1	62785001	62787600	2599	Del	ENSECAG00000012230(ENSECAT00000013157:c.-13169_-13017delins0)	UTR5	Del	Del	Del	Del	Del	Del	Del	Del	Del	Del	Del	Del	Del	Del	Del	Del
chr1	62787601	63043000	255399	Mix	ENSECAG00000000088,ENSECAG00000012230,ENSECAG00000020752	exonic	Dup	Mix	Mix	Mix	Mix	Mix	Mix	Dup	Mix	Mix	--	Mix	Mix	Mix	Mix	Dup
chr1	63043001	63140700	97699	Mix	ENSECAG00000000088,ENSECAG00000005707,ENSECAG00000015321	exonic	Del	Del	Del	Del	Del	Del	Del	Del	Mix	Del	Mix	Dup	Del	Del	Mix	Del
chr1	63154601	63166900	12299	Del	ENSECAG00000012473	exonic	Del	Del	Del	Del	Del	Del	Del	Del	Del	Del	Del	Del	Del	Del	Del	Del
chr1	63203401	63227700	24299	Mix	ENSECAG00000012473(dist=46110),ENSECAG00000043092(dist=37094)	intergenic	Dup	Dup	Del	Del	Dup	Dup	Del	Dup	Dup	Del	Del	Dup	Del	Del	Dup	Del
chr1	63271201	63288300	17099	Del	ENSECAG00000009470	exonic	Del	Del	Del	Del	Del	Del	Del	Del	Del	Del	--	Del	Del	Del	Del	Del
chr1	63288301	63290100	1799	Mix	ENSECAG00000009470(dist=8251),ENSECAG00000010620(dist=15915)	intergenic	Del	Del	Del	Del	Del	Del	Del	Del	Del	Del	Mix	Del	Del	Del	Del	Del
chr1	63290101	63296100	5999	Mix	ENSECAG00000009470(dist=10051),ENSECAG00000010620(dist=9915)	intergenic	Del	Del	Del	Del	Del	Del	Del	Del	Dup	Del	Mix	Del	Mix	Del	Del	Del
chr1	63296101	63328100	31999	Mix	ENSECAG00000010620	exonic	Del	Del	Del	Del	Del	Del	Del	Del	Dup	Del	Mix	Mix	Mix	Del	Del	Del
chr1	63537501	63542700	5199	Del	ENSECAG00000010620	intronic	Del	Del	Del	Del	Del	Del	Del	Del	Del	Del	Del	Del	Del	Del	Del	Del
chr1	63552401	63556700	4299	Mix	ENSECAG00000010620	intronic	Del	Del	Del	Del	Del	Del	Del	Del	Del	Del	Dup	Del	Del	Del	Del	Del
chr1	63578401	63594300	15899	Del	ENSECAG00000010620	intronic	Del	Del	Del	Del	Del	Del	Del	Del	Del	Del	Del	Del	Del	Del	Del	Del
chr1	63606801	63616200	9399	Mix	ENSECAG00000010620	intronic	Del	Del	Del	Del	Dup	Del	Del	Del	Del	Del	Del	Del	Del	Del	Dup	Del
chr1	63657401	63668000	10599	Del	ENSECAG00000010620	intronic	Del	Del	Del	Del	Del	Del	Del	Del	Del	Del	Del	Del	Del	Del	Del	Del
chr1	63836201	63845600	9399	Mix	ENSECAG00000010620	intronic	Del	Del	Del	Del	Del	Del	Del	Del	Dup	Del	Del	Del	Del	Del	Dup	Del
chr1	63856901	63864800	7899	Mix	ENSECAG00000010620	intronic	Del	Del	Del	Del	Del	Del	Del	Del	Del	Del	Del	Del	Del	Del	Dup	Del
chr1	63957301	63962700	5399	Mix	ENSECAG00000010620	intronic	Del	Del	Del	Del	Dup	Del	Del	Del	Del	Del	Del	Del	Del	Del	Del	Del
chr1	63981001	63991700	10699	Mix	ENSECAG00000010620	intronic	Del	Dup	Del	Del	Del	Del	Del	Del	Dup	Del	Del	Del	Dup	Dup	Del	Del
chr1	64025101	64030900	5799	Mix	ENSECAG00000010620	intronic	Del	Del	Del	Del	Del	Del	Del	Del	Del	Del	Del	Dup	Del	Del	Del	Del
chr1	64058301	64067100	8799	Mix	ENSECAG00000010620	intronic	Del	Del	Del	Del	Del	Del	Del	Del	Del	Del	Del	Dup	Del	Del	Del	Del
chr1	64074201	64078800	4599	Mix	ENSECAG00000010620	intronic	Del	Del	Del	Del	Del	Del	Del	Del	Del	Del	Del	Dup	Del	Del	Del	Del
chr1	64086001	64100400	14399	Mix	ENSECAG00000010620	intronic	Del	Del	Del	Del	Del	Del	Del	Del	Del	Del	Del	Dup	Del	Del	Del	Del
chr1	64234201	64241300	7099	Mix	ENSECAG00000010620	intronic	Del	Del	Del	Del	Del	Del	Del	Del	Del	Del	Del	Del	Dup	Dup	Dup	Dup
chr1	64253701	64262300	8599	Mix	ENSECAG00000010620	intronic	Del	Del	Del	Del	Del	Del	Del	Del	Del	Del	Del	Dup	Del	Del	Dup	Del
chr1	64277501	64285200	7699	Mix	ENSECAG00000010620	intronic	Del	Del	Del	Dup	Del	Del	Del	Del	Del	Del	Del	Del	Del	Del	Del	Del
chr1	64287501	64291500	3999	Mix	ENSECAG00000010620	intronic	Del	Del	Del	Del	Del	Del	Dup	Del	Del	Del	Del	Del	Del	Del	Del	Del
chr1	64309001	64326800	17799	Del	ENSECAG00000010620	intronic	Del	Del	Del	Del	Del	Del	Del	Del	Del	Del	Del	Del	Del	Del	Del	Del
chr1	64350901	64356500	5599	Mix	ENSECAG00000010620	intronic	Del	Del	Del	Del	Del	Del	Del	Del	Del	Del	Dup	Del	Del	Del	Del	Del
chr1	64466201	64473100	6899	Del	ENSECAG00000010620(dist=95137),ENSECAG00000010713(dist=151964)	intergenic	Del	Del	Del	Del	Del	Del	Del	Del	Del	Del	Del	Del	Del	Del	Del	Del
chr1	64520401	64525200	4799	Mix	ENSECAG00000010620(dist=149337),ENSECAG00000010713(dist=99864)	intergenic	Del	Del	Del	Del	Del	Del	Del	Del	Del	Del	Del	Dup	Del	Del	Del	Del
chr1	64525501	64538000	12499	Mix	ENSECAG00000010620(dist=154437),ENSECAG00000010713(dist=87064)	intergenic	Del	Del	Del	Del	Del	Del	Del	Del	Del	Del	Dup	Del	Del	Del	Dup	Del
chr1	64578601	64583100	4499	Mix	ENSECAG00000010620(dist=207537),ENSECAG00000010713(dist=41964)	intergenic	Del	Del	Del	Del	Del	Del	Del	Dup	Del	Del	Del	Del	Del	Del	Dup	Del
chr1	64642001	64643400	1399	Mix	ENSECAG00000010713	intronic	Del	Del	Del	Del	Del	Del	Del	Del	Del	Del	Del	Del	Del	Del	Dup	Del
chr1	64643501	64650800	7299	Mix	ENSECAG00000010713	intronic	Del	Del	Del	Del	Del	Del	Del	Del	Del	Del	Del	Del	Del	Del	Dup	Del
chr1	64793901	64811300	17399	Mix	ENSECAG00000010713	intronic	Del	Del	Del	Del	Del	Del	Del	Del	Del	Del	Del	Del	Dup	Dup	Del	Del
chr1	64873901	64878200	4299	Del	ENSECAG00000010713	intronic	Del	Del	Del	Del	Del	Del	Del	Del	Del	Del	Del	Del	Del	Del	Del	Del
chr1	64931101	64950000	18899	Mix	ENSECAG00000010713	intronic	Del	Dup	Del	Del	Del	Del	Del	Del	Del	Del	Del	Del	Del	Del	Del	Del
chr1	65133401	65137900	4499	Del	ENSECAG00000010713	intronic	Del	Del	Del	Del	Del	Del	Del	Del	Del	Del	Del	Del	Del	Del	Del	Del
chr1	65227501	65235900	8399	Del	ENSECAG00000010713	intronic	Del	Del	Del	Del	Del	Del	Del	Del	Del	Del	Del	Del	Del	Del	Del	Del
chr1	65285601	65292500	6899	Mix	ENSECAG00000010713	intronic	Del	Del	Del	Del	Del	Del	Del	Del	Del	Del	Del	Del	Dup	Del	Del	Del
chr1	65334201	65342100	7899	Del	ENSECAG00000010713	exonic	Del	Del	Del	Del	Del	Del	Del	Del	Del	Del	Del	Del	Del	Del	Del	Del
chr1	65363501	65392600	29099	Mix	ENSECAG00000010713(dist=26060),ENSECAG00000013283(dist=70524)	intergenic	Del	Del	Del	Del	Del	Del	Del	Dup	Del	Del	Del	Dup	Del	Del	--	Del
chr1	65392601	65398700	6099	Mix	ENSECAG00000010713(dist=55160),ENSECAG00000013283(dist=64424)	intergenic	Del	Del	Del	Del	Del	Del	Del	Dup	Del	Del	Del	Dup	Del	Del	--	Del
chr1	65398801	65443500	44699	Mix	ENSECAG00000010713(dist=61360),ENSECAG00000013283(dist=19624)	intergenic	Del	Dup	Dup	Del	Dup	Del	Del	Dup	Del	Del	Del	Dup	Dup	Dup	Dup	Del
chr1	65466201	65468700	2499	Del	ENSECAG00000013283	exonic	Del	Del	Del	Del	Del	Del	Del	Del	Del	Del	Del	Del	Del	Del	Del	Del
chr1	65468701	65477300	8599	Mix	ENSECAG00000013283	intronic	Del	Del	Dup	Del	Del	Dup	Dup	Dup	Del	Del	Dup	Del	Dup	Dup	Dup	Del
chr1	65479401	65483100	3699	Del	ENSECAG00000013283	exonic	Del	Del	Del	Del	Del	Del	Del	Del	Del	Del	Del	Del	Del	Del	Del	Del
chr1	65502001	65507300	5299	Mix	ENSECAG00000013283	intronic	Dup	Del	Dup	Del	Dup	Dup	Dup	Dup	Del	Dup	Del	Dup	Del	Del	Dup	Del
chr1	65507701	65518400	10699	Mix	ENSECAG00000013283	exonic	Del	Del	Del	Del	Del	Del	Del	Mix	Del	Del	Del	Del	Del	Del	Mix	Del
chr1	65520701	65688400	167699	Mix	ENSECAG00000013283,ENSECAG00000016939,ENSECAG00000019416	exonic	Del	Del	Del	Del	Dup	Dup	Del	Del	Mix	Del	Del	Mix	Mix	Mix	Del	Del
chr1	66154301	66467000	312699	Mix	ENSECAG00000035316	exonic	Dup	Dup	Dup	Dup	Dup	Mix	Dup	Dup	Dup	Mix	Mix	Dup	Mix	Mix	Mix	Dup
chr1	66509101	66514300	5199	Del	ENSECAG00000031447(dist=128864),ENSECAG00000021528(dist=88481)	intergenic	Del	Del	Del	Del	Del	Del	Del	Del	Del	Del	Del	Del	Del	Del	Del	Del
chr1	66521801	66531700	9899	Del	ENSECAG00000031447(dist=141564),ENSECAG00000021528(dist=71081)	intergenic	Del	Del	Del	Del	Del	Del	Del	Del	Del	Del	Del	Del	Del	Del	Del	Del
chr1	66566801	66573300	6499	Del	ENSECAG00000031447(dist=186564),ENSECAG00000021528(dist=29481)	intergenic	Del	Del	Del	Del	Del	Del	Del	Del	Del	Del	Del	Del	Del	Del	Del	Del
chr1	66578401	66584500	6099	Mix	ENSECAG00000031447(dist=198164),ENSECAG00000021528(dist=18281)	intergenic	Del	Dup	Del	Del	Dup	Dup	Del	Del	Dup	Del	Del	Del	Del	Del	Del	Del
chr1	66601101	66607200	6099	Del	ENSECAG00000021528	exonic	Del	Del	Del	Del	Del	Del	Del	Del	Del	Del	Del	Del	Del	Del	Del	Del
chr1	66612201	66619300	7099	Mix	ENSECAG00000021528	intronic	Del	Del	Del	Del	Dup	Del	Del	Del	Del	Del	Del	Del	Del	Del	Del	Del
chr1	66621101	66843900	222799	Mix	ENSECAG00000021528	exonic	Del	Del	Del	Del	Del	Dup	Del	Del	Del	Del	Del	Del	Del	Del	Del	Del
chr1	66843901	66855200	11299	Mix	ENSECAG00000021528(dist=5156),ENSECAG00000008796(dist=27933)	intergenic	Dup	Dup	Del	Dup	Dup	Dup	Del	Dup	Dup	Del	Dup	Del	Del	Del	Dup	Del
chr1	66855201	66864500	9299	Mix	ENSECAG00000021528(dist=16456),ENSECAG00000008796(dist=18633)	intergenic	Dup	Dup	Dup	Dup	Dup	Dup	Del	Dup	Dup	Del	Dup	Del	Mix	Mix	Dup	Del
chr1	66864601	66869900	5299	Mix	ENSECAG00000021528(dist=25856),ENSECAG00000008796(dist=13233)	intergenic	Dup	Dup	Dup	Dup	Dup	Dup	Del	Dup	Dup	Del	Dup	Dup	Del	Del	Dup	Del
chr1	66869901	66874000	4099	Mix	ENSECAG00000021528(dist=31156),ENSECAG00000008796(dist=9133)	intergenic	Dup	Dup	Dup	Dup	Dup	Dup	Del	Dup	Dup	Del	Del	Dup	Del	Del	Dup	Del
chr1	66878301	66887500	9199	Del	ENSECAG00000008796	exonic	Del	Del	Del	Del	Del	Del	Del	Del	Del	Del	Del	Del	Del	Del	Del	Del
chr1	66887801	66899700	11899	Mix	ENSECAG00000008796	exonic	Del	Del	Del	Del	Del	Del	Del	Del	Del	Del	Del	Del	Dup	Dup	Del	Del
chr1	66899701	66944800	45099	Mix	ENSECAG00000017763	exonic	Del	Del	Del	Del	Del	Del	Del	Del	Del	Del	Del	Del	Del	Del	Mix	Del
chr1	66944801	66947400	2599	Mix	ENSECAG00000017763	intronic	Del	Del	Del	Del	Dup	Del	Del	Dup	Del	Del	Del	Del	Del	Del	Mix	Del
chr1	66947401	66953600	6199	Mix	ENSECAG00000017763	intronic	Dup	Dup	Dup	Dup	Dup	Dup	Del	Dup	Dup	Del	Dup	Dup	Del	Del	--	Dup
chr1	66953601	66958600	4999	Mix	ENSECAG00000017763	intronic	Dup	Dup	Dup	Dup	Dup	Dup	Del	Dup	Dup	Del	Dup	Del	Del	Del	Dup	Dup
chr1	66972601	66974000	1399	Del	ENSECAG00000017763	exonic	Del	Del	Del	Del	Del	Del	Del	Del	Del	Del	Del	Del	Del	Del	Del	Del
chr1	66996801	67002700	5899	Mix	ENSECAG00000017763(dist=23560),ENSECAG00000019671(dist=9449)	intergenic	Del	Del	Del	Dup	Del	Del	Del	Del	Del	Del	Del	Del	Del	Del	Del	Del
chr1	67012101	67013900	1799	Del	ENSECAG00000019671	exonic	Del	Del	Del	Del	Del	Del	Del	Del	Del	Del	Del	Del	Del	Del	Del	Del
chr1	67016301	67132000	115699	Mix	ENSECAG00000011479,ENSECAG00000019671	exonic	Dup	Del	Dup	Del	Dup	Dup	Dup	Dup	Dup	Del	Dup	--	--	Dup	Dup	Dup
chr1	67132001	67217200	85199	Mix	ENSECAG00000013627	exonic	Del	Del	Del	Del	Del	Del	Dup	Dup	Mix	Del	Dup	--	Mix	Dup	--	Mix
chr1	67217401	67236500	19099	Mix	ENSECAG00000013627(dist=61486),ENSECAG00000032456(dist=24186)	intergenic	Del	Del	Del	Del	Del	Del	Del	Dup	Dup	Del	--	Del	Del	Del	--	Dup
chr1	67236501	67252600	16099	Mix	ENSECAG00000013627(dist=80586),ENSECAG00000032456(dist=8086)	intergenic	Del	Del	Del	Del	Del	Del	Mix	Dup	Del	Del	Mix	Dup	Del	Del	Mix	Del
chr1	67252601	67256400	3799	Mix	ENSECAG00000013627(dist=96686),ENSECAG00000032456(dist=4286)	intergenic	Del	Del	Del	Del	Del	Del	Del	Del	Del	Del	Mix	Dup	Del	Del	Mix	Del
chr1	67282101	67343700	61599	Mix	ENSECAG00000032456(dist=8083),ENSECAG00000015711(dist=332283)	intergenic	Dup	Dup	Mix	Dup	Dup	Dup	Dup	Dup	Dup	Mix	Dup	Mix	--	--	--	Dup
chr1	67343701	67367200	23499	Mix	ENSECAG00000032456(dist=69683),ENSECAG00000015711(dist=308783)	intergenic	Dup	Dup	Mix	Dup	Dup	--	Del	Dup	Dup	Del	Dup	Del	Mix	Mix	Mix	Dup
chr1	67367301	67378200	10899	Mix	ENSECAG00000032456(dist=93283),ENSECAG00000015711(dist=297783)	intergenic	Dup	Dup	Mix	Dup	Dup	Dup	Del	Del	Dup	Del	Dup	Del	Mix	Mix	Mix	Dup
chr1	67379201	67387100	7899	Mix	ENSECAG00000032456(dist=105183),ENSECAG00000015711(dist=288883)	intergenic	Dup	Dup	Mix	Dup	Dup	Dup	Del	Del	Dup	Del	--	Del	Mix	Mix	Mix	Dup
chr1	67387101	67389100	1999	Mix	ENSECAG00000032456(dist=113083),ENSECAG00000015711(dist=286883)	intergenic	Dup	Dup	Mix	Dup	Dup	Dup	Del	Del	Dup	Del	Mix	Del	Mix	Del	Mix	Dup
chr1	67389101	67394300	5199	Mix	ENSECAG00000032456(dist=115083),ENSECAG00000015711(dist=281683)	intergenic	Dup	Dup	Mix	Dup	Dup	Dup	Dup	Del	Dup	Del	Mix	Del	Mix	Del	Mix	Dup
chr1	67394301	67396800	2499	Mix	ENSECAG00000032456(dist=120283),ENSECAG00000015711(dist=279183)	intergenic	Dup	Dup	Mix	Dup	Dup	Dup	Dup	Del	Mix	Del	Mix	Del	Mix	Del	Mix	Dup
chr1	67396801	67425700	28899	Mix	ENSECAG00000032456(dist=122783),ENSECAG00000015711(dist=250283)	intergenic	Dup	Dup	--	Dup	Dup	Dup	Dup	Dup	--	Del	--	Del	--	Mix	--	Dup
chr1	67425701	67429700	3999	Mix	ENSECAG00000032456(dist=151683),ENSECAG00000015711(dist=246283)	intergenic	Dup	Dup	Del	Dup	Dup	Dup	Del	Del	Dup	Del	Dup	Dup	--	Mix	Mix	Del
chr1	67429701	67432800	3099	Mix	ENSECAG00000032456(dist=155683),ENSECAG00000015711(dist=243183)	intergenic	Dup	Del	Del	Dup	Dup	Del	Del	Del	Dup	Del	Dup	Dup	Dup	Del	Del	Del
chr1	67432801	67439100	6299	Mix	ENSECAG00000032456(dist=158783),ENSECAG00000015711(dist=236883)	intergenic	Dup	Del	Del	Dup	Mix	Del	Del	Del	Dup	--	Dup	Dup	Dup	Del	Del	Del
chr1	67439101	67449300	10199	Mix	ENSECAG00000032456(dist=165083),ENSECAG00000015711(dist=226683)	intergenic	Dup	Dup	Dup	Dup	--	Del	Del	Del	Dup	Mix	Dup	Dup	Mix	Del	Del	Del
chr1	67449301	67460300	10999	Dup	ENSECAG00000032456(dist=175283),ENSECAG00000015711(dist=215683)	intergenic	Dup	Dup	Dup	Dup	Dup	Dup	Dup	Dup	Dup	--	Dup	--	Dup	Dup	Dup	Dup
chr1	67461001	67465300	4299	Mix	ENSECAG00000032456(dist=186983),ENSECAG00000015711(dist=210683)	intergenic	Del	Del	Del	Del	Del	Del	Del	Del	Mix	Del	Mix	Mix	Del	Del	Del	Dup
chr1	67465301	67477100	11799	Mix	ENSECAG00000032456(dist=191283),ENSECAG00000015711(dist=198883)	intergenic	Del	Dup	Del	Del	Del	Del	Del	Del	Mix	Del	Mix	--	Del	Del	Del	Dup
chr1	67477101	67514600	37499	Mix	ENSECAG00000032456(dist=203083),ENSECAG00000015711(dist=161383)	intergenic	Dup	Dup	Mix	Del	Dup	Dup	Mix	Del	Mix	Del	Mix	Del	--	--	--	--
chr1	67514601	67516400	1799	Mix	ENSECAG00000032456(dist=240583),ENSECAG00000015711(dist=159583)	intergenic	Dup	Dup	Dup	Del	Dup	Dup	Dup	Del	Mix	Del	Mix	Del	Mix	Mix	Mix	Dup
chr1	67516401	67519900	3499	Mix	ENSECAG00000032456(dist=242383),ENSECAG00000015711(dist=156083)	intergenic	Dup	Dup	Dup	Dup	Dup	--	Dup	Del	Mix	Del	Dup	Del	Mix	Mix	Mix	Dup
chr1	67520401	67525300	4899	Mix	ENSECAG00000032456(dist=246383),ENSECAG00000015711(dist=150683)	intergenic	Del	Dup	Del	Dup	Dup	Mix	Del	Del	Mix	Del	Dup	Del	Mix	Mix	Del	Dup
chr1	67525301	67535100	9799	Mix	ENSECAG00000032456(dist=251283),ENSECAG00000015711(dist=140883)	intergenic	Del	Dup	Del	Del	Dup	Del	Del	Del	Mix	Del	Mix	Del	--	--	Del	Dup
chr1	67535101	67540500	5399	Mix	ENSECAG00000032456(dist=261083),ENSECAG00000015711(dist=135483)	intergenic	Del	Dup	Del	Del	Dup	Del	Del	Del	Mix	Del	Mix	Del	Del	Del	Del	Dup
chr1	67541401	67544900	3499	Mix	ENSECAG00000032456(dist=267383),ENSECAG00000015711(dist=131083)	intergenic	Del	Dup	Del	Del	Dup	Del	Del	Del	Mix	Mix	Mix	Mix	Del	Del	Del	Dup
chr1	67544901	67554800	9899	Mix	ENSECAG00000032456(dist=270883),ENSECAG00000015711(dist=121183)	intergenic	Del	Dup	Del	Del	Dup	Del	Mix	Del	Mix	--	Mix	Del	Del	Del	Del	Dup
chr1	67554801	67557800	2999	Mix	ENSECAG00000032456(dist=280783),ENSECAG00000015711(dist=118183)	intergenic	Del	Dup	Del	Del	Dup	Del	Mix	Del	Mix	Del	Mix	Del	Del	Del	Del	Dup
chr1	67558001	67559200	1199	Mix	ENSECAG00000032456(dist=283983),ENSECAG00000015711(dist=116783)	intergenic	Del	Dup	Del	Del	Dup	Del	Mix	Del	Mix	Del	Mix	Del	Dup	Del	Del	Dup
chr1	67559301	67565500	6199	Mix	ENSECAG00000032456(dist=285283),ENSECAG00000015711(dist=110483)	intergenic	Del	Dup	Del	Del	Dup	Del	Mix	Del	Mix	Del	Mix	Del	Dup	Del	Del	Dup
chr1	67565501	67569400	3899	Mix	ENSECAG00000032456(dist=291483),ENSECAG00000015711(dist=106583)	intergenic	Del	Dup	Del	Del	Dup	Del	Mix	Del	Mix	Mix	Mix	Del	Dup	Dup	Del	Dup
chr1	67569401	67571000	1599	Mix	ENSECAG00000032456(dist=295383),ENSECAG00000015711(dist=104983)	intergenic	Del	Dup	Del	Del	Dup	Del	--	Del	Mix	Del	Mix	Del	Dup	Dup	Del	Dup
chr1	67571201	67575800	4599	Mix	ENSECAG00000032456(dist=297183),ENSECAG00000015711(dist=100183)	intergenic	Del	Dup	Del	Del	Dup	Del	Del	Del	Mix	Del	Mix	Del	Del	Del	Del	Dup
chr1	67575801	67577500	1699	Mix	ENSECAG00000032456(dist=301783),ENSECAG00000015711(dist=98483)	intergenic	Dup	Dup	Del	Del	Dup	Del	Del	Del	Mix	Del	Mix	Del	Del	Del	Del	Dup
chr1	67577701	67586200	8499	Mix	ENSECAG00000032456(dist=303683),ENSECAG00000015711(dist=89783)	intergenic	Dup	Dup	Del	Dup	Dup	Dup	Del	Del	Mix	Del	Mix	Del	Dup	Del	Mix	Dup
chr1	67586401	67599100	12699	Dup	ENSECAG00000032456(dist=312383),ENSECAG00000015711(dist=76883)	intergenic	Dup	Dup	Dup	Dup	Dup	Dup	Dup	Dup	Dup	--	--	--	Dup	Dup	--	Dup
chr1	67599901	67601200	1299	Mix	ENSECAG00000032456(dist=325883),ENSECAG00000015711(dist=74783)	intergenic	Del	Del	Del	Del	Del	Del	Del	Del	Del	Del	Mix	Del	Del	Del	Del	Del
chr1	67601501	67607000	5499	Dup	ENSECAG00000032456(dist=327483),ENSECAG00000015711(dist=68983)	intergenic	Dup	Dup	Dup	Dup	Dup	Dup	Dup	Dup	Dup	Dup	Dup	Dup	Dup	Dup	Dup	Dup
chr1	67608001	67611400	3399	Dup	ENSECAG00000032456(dist=333983),ENSECAG00000015711(dist=64583)	intergenic	Dup	Dup	Dup	Dup	Dup	Dup	Dup	Dup	Dup	Dup	--	--	Dup	Dup	Dup	Dup
chr1	67611701	67613600	1899	Del	ENSECAG00000032456(dist=337683),ENSECAG00000015711(dist=62383)	intergenic	Del	Del	Del	Del	Del	Del	Del	Del	Del	Del	Del	Del	Del	Del	Del	Del
chr1	67613801	67630200	16399	Dup	ENSECAG00000032456(dist=339783),ENSECAG00000015711(dist=45783)	intergenic	Dup	Dup	Dup	Dup	Dup	Dup	--	Dup	Dup	Dup	Dup	Dup	Dup	Dup	Dup	Dup
chr1	67630201	67633500	3299	Mix	ENSECAG00000032456(dist=356183),ENSECAG00000015711(dist=42483)	intergenic	Dup	Dup	Dup	Dup	Mix	Dup	Mix	Del	Dup	Del	Dup	Dup	Mix	Dup	Dup	Dup
chr1	67633501	67637900	4399	Mix	ENSECAG00000032456(dist=359483),ENSECAG00000015711(dist=38083)	intergenic	Dup	Dup	Dup	Dup	Mix	Dup	Mix	Del	Dup	Dup	Dup	Dup	Mix	Del	Dup	Dup
chr1	67637901	67663100	25199	Dup	ENSECAG00000032456(dist=363883),ENSECAG00000015711(dist=12883)	intergenic	Dup	Dup	Dup	Dup	Dup	Dup	Dup	Dup	Dup	Dup	Dup	Dup	Dup	Dup	Dup	Dup
chr1	67663101	67664300	1199	Mix	ENSECAG00000032456(dist=389083),ENSECAG00000015711(dist=11683)	intergenic	Del	Del	Del	Del	Del	Del	Del	Del	Del	Del	Dup	Del	Del	Del	Dup	Dup
chr1	67664401	67673800	9399	Del	ENSECAG00000032456(dist=390383),ENSECAG00000015711(dist=2183)	intergenic	Del	Del	Del	Del	Del	Del	Del	Del	Del	Del	Del	Del	Del	Del	Del	Del
chr1	67675001	67695800	20799	Del	ENSECAG00000015711(ENSECAT00000068324:c.-53217_-53125delins0)	UTR5	Del	Del	Del	Del	Del	Del	Del	Del	Del	Del	Del	Del	Del	Del	Del	Del
chr1	67696901	67699500	2599	Mix	ENSECAG00000015711	intronic	Del	Dup	Del	Del	Del	Del	Del	Dup	Dup	Del	Del	Del	Del	Del	Mix	Del
chr1	67699501	67721700	22199	Mix	ENSECAG00000015711	intronic	Del	Dup	Del	Del	Dup	Del	Del	Dup	Dup	Del	Del	Dup	Del	Del	--	Del
chr1	67768501	67785000	16499	Mix	ENSECAG00000010075	exonic	Del	Del	Del	Del	Del	Del	Dup	Dup	Del	Del	Del	Del	Del	Del	Dup	Del
chr1	67853701	67856700	2999	Mix	ENSECAG00000010075(dist=40365),ENSECAG00000027790(dist=105263)	intergenic	Del	Del	Del	Del	Dup	Del	Del	Del	Del	Del	Del	Del	Del	Del	Del	Del
chr1	67913901	67917600	3699	Mix	ENSECAG00000010075(dist=100565),ENSECAG00000027790(dist=44363)	intergenic	Del	Del	Del	Del	Del	Del	Del	Del	Del	Del	Del	Del	Del	Del	Dup	Del
chr1	67924501	67938300	13799	Del	ENSECAG00000010075(dist=111165),ENSECAG00000027790(dist=23663)	intergenic	Del	Del	Del	Del	Del	Del	Del	Del	Del	Del	Del	Del	Del	Del	Del	Del
chr1	67939501	67944800	5299	Mix	ENSECAG00000010075(dist=126165),ENSECAG00000027790(dist=17163)	intergenic	Del	Del	Del	Del	Del	Del	Del	Del	Del	Del	Del	Del	Del	Del	Dup	Del
chr1	67961401	67997100	35699	Mix	ENSECAG00000006175,ENSECAG00000027790	exonic	Del	Del	Del	Del	Del	Del	Del	Del	Del	Del	Del	Dup	Del	Del	Del	Del
chr1	67997101	67998600	1499	Del	ENSECAG00000006175	exonic	Del	Del	Del	Del	Del	Del	Del	Del	Del	Del	Del	Del	Del	Del	Del	Del
chr1	67998601	68465400	466799	Mix	ENSECAG00000006175,ENSECAG00000008653,ENSECAG00000035867,ENSECAG00000043594	exonic	Dup	Mix	Dup	Del	Dup	Dup	Del	Dup	Dup	Mix	Mix	--	Mix	Mix	Mix	Dup
chr1	68550801	68554600	3799	Del	ENSECAG00000042156(dist=3274),ENSECAG00000037508(dist=2921)	intergenic	Del	Del	Del	Del	Del	Del	Del	Del	Del	Del	Del	Del	Del	Del	Del	Del
chr1	68646101	68757000	110899	Mix	ENSECAG00000033308	exonic	Dup	Dup	Dup	Dup	Dup	Dup	Dup	Dup	Dup	Mix	Dup	--	Dup	Dup	Dup	Dup
chr1	68757001	68758600	1599	Del	ENSECAG00000033308(dist=83520),ENSECAG00000012338(dist=5055)	intergenic	Del	Del	Del	Del	Del	Del	Del	Del	Del	Del	Del	Del	Del	Del	Del	Del
chr1	68761801	68795000	33199	Mix	ENSECAG00000012338	exonic	Dup	Del	Dup	Del	Dup	Dup	Dup	Dup	Dup	Dup	Dup	Dup	Dup	Dup	Dup	Dup
chr1	68796301	68808100	11799	Mix	ENSECAG00000016369	exonic	Del	Del	Del	Del	Del	Del	Del	Del	Del	Del	Del	Mix	Del	Del	Del	Del
chr1	68825401	68835100	9699	Mix	ENSECAG00000016369(dist=812)	downstream	Del	Del	Del	Del	Del	Del	Del	Del	Del	Del	Del	Dup	Del	Del	Del	Del
chr1	68848901	68857000	8099	Mix	ENSECAG00000017883(dist=479)	upstream	Del	Del	Del	Del	Del	Del	Del	Del	Del	Del	Del	Dup	Del	Del	Del	Del
chr1	68858301	68935600	77299	Mix	ENSECAG00000017883,ENSECAG00000020760	exonic	Del	Del	Del	Del	Del	Del	Del	Del	Del	Del	Dup	Dup	Del	Del	Dup	Del
chr1	68951301	68957700	6399	Mix	ENSECAG00000020760	exonic	Del	Del	Del	Del	Del	Del	Del	Del	Del	Del	Del	Dup	Del	Del	Del	Del
chr1	68957701	68962700	4999	Del	ENSECAG00000000207	exonic	Del	Del	Del	Del	Del	Del	Del	Del	Del	Del	Del	Del	Del	Del	Del	Del
chr1	68970201	68980100	9899	Del	ENSECAG00000000207(dist=8423),ENSECAG00000038019(dist=24803)	intergenic	Del	Del	Del	Del	Del	Del	Del	Del	Del	Del	Del	Del	Del	Del	Del	Del
chr1	69014601	69030700	16099	Mix	ENSECAG00000005178(dist=720)	upstream	Del	Del	Del	Del	Del	Del	Del	Dup	Del	Del	Del	Del	Del	Del	Mix	Del
chr1	69030701	69032000	1299	Mix	ENSECAG00000005178	exonic	Del	Del	Del	Del	Del	Del	Del	Del	Del	Del	Del	Del	Del	Del	Mix	Del
chr1	69049101	69055000	5899	Mix	ENSECAG00000005178(dist=6605),ENSECAG00000042452(dist=4797)	intergenic	Del	Del	Del	Del	Del	Del	Del	Del	Del	Del	Del	Dup	Del	Del	Del	Del
chr1	69064401	69122800	58399	Mix	ENSECAG00000005207	exonic	Del	Del	Dup	Del	Del	Del	Del	Del	Del	Del	Del	Dup	Del	Del	Del	Del
chr1	69452301	69453800	1499	Mix	ENSECAG00000043519(dist=264000),ENSECAG00000034878(dist=9207)	intergenic	Del	Del	Del	Del	Del	Del	Del	Del	Del	Del	Del	--	Del	Del	Del	Mix
chr1	69453801	69459400	5599	Del	ENSECAG00000043519(dist=265500),ENSECAG00000034878(dist=3607)	intergenic	Del	Del	Del	Del	Del	Del	Del	Del	Del	Del	Del	Del	Del	Del	Del	Del
chr1	69459401	69461200	1799	Del	ENSECAG00000043519(dist=271100),ENSECAG00000034878(dist=1807)	intergenic	Del	Del	Del	Del	Del	Del	Del	Del	Del	Del	Del	Del	Del	Del	Del	Del
chr1	69466601	69660400	193799	Mix	ENSECAG00000007462	exonic	Mix	Del	Del	Del	Del	Mix	Mix	Mix	Del	Del	Del	Mix	Del	Del	Mix	Mix
chr1	69660401	69692100	31699	Mix	ENSECAG00000007462(dist=81934),ENSECAG00000031349(dist=32392)	intergenic	Del	Del	Del	Del	Del	Del	Del	Del	Del	Del	Del	Del	Del	Del	Del	Mix
chr1	69782501	69800500	17999	Del	ENSECAG00000032696(dist=13268),ENSECAG00000003034(dist=51448)	intergenic	Del	Del	Del	Del	Del	Del	Del	Del	Del	Del	Del	Del	Del	Del	Del	Del
chr1	69812801	69825000	12199	Mix	ENSECAG00000032696(dist=43568),ENSECAG00000003034(dist=26948)	intergenic	Del	Del	Del	Del	Del	Del	Del	Del	Del	Del	Del	Dup	Del	Del	Del	Del
chr1	69825201	69826500	1299	Del	ENSECAG00000032696(dist=55968),ENSECAG00000003034(dist=25448)	intergenic	Del	Del	Del	Del	Del	Del	Del	Del	Del	Del	Del	Del	Del	Del	Del	Del
chr1	69828001	69838800	10799	Mix	ENSECAG00000032696(dist=58768),ENSECAG00000003034(dist=13148)	intergenic	Del	Del	Del	Del	Del	Del	Del	Del	Del	Del	Del	Dup	Del	Del	Del	Del
chr1	69894101	69896400	2299	Del	ENSECAG00000007066(dist=8109),ENSECAG00000016463(dist=22839)	intergenic	Del	Del	Del	Del	Del	Del	Del	Del	Del	Del	Del	Del	Del	Del	Del	Del
chr1	69904401	69918400	13999	Mix	ENSECAG00000016463(dist=839)	downstream	Del	Del	Del	Del	Dup	Dup	Dup	Dup	Dup	Del	Del	Del	Dup	Dup	Dup	Del
chr1	69918401	69922200	3799	Del	ENSECAG00000016463	exonic	Del	Del	Del	Del	Del	Del	Del	Del	Del	Del	Del	Del	Del	Del	Del	Del
chr1	69935801	69942300	6499	Mix	ENSECAG00000016463	intronic	Del	Del	Del	Del	Del	Dup	Dup	Del	Dup	Del	Del	Dup	Del	Del	Del	Del
chr1	69942301	69946200	3899	Del	ENSECAG00000016463	exonic	Del	Del	Del	Del	Del	Del	Del	Del	Del	Del	Del	Del	Del	Del	Del	Del
chr1	69975301	69985600	10299	Mix	ENSECAG00000016463(dist=29597),ENSECAG00000031674(dist=151467)	intergenic	Dup	Del	Del	Del	Del	Dup	Dup	Del	Del	Del	Del	Dup	Dup	Dup	Dup	Del
chr1	70001101	70009700	8599	Mix	ENSECAG00000016463(dist=55397),ENSECAG00000031674(dist=127367)	intergenic	Del	Del	Del	Del	Del	Del	Del	Dup	Del	Del	Del	Del	Del	Del	Dup	Del
chr1	70014401	70017300	2899	Mix	ENSECAG00000016463(dist=68697),ENSECAG00000031674(dist=119767)	intergenic	Del	Del	Del	Del	Del	Del	Del	Del	Dup	Del	Dup	Del	Del	Del	Del	Del
chr1	70017301	70022000	4699	Del	ENSECAG00000016463(dist=71597),ENSECAG00000031674(dist=115067)	intergenic	Del	Del	Del	Del	Del	Del	Del	Del	Del	Del	Del	Del	Del	Del	Del	Del
chr1	70067301	70069400	2099	Del	ENSECAG00000016463(dist=121597),ENSECAG00000031674(dist=67667)	intergenic	Del	Del	Del	Del	Del	Del	Del	Del	Del	Del	Del	Del	Del	Del	Del	Del
chr1	70156101	70163900	7799	Mix	ENSECAG00000031674(dist=6182),ENSECAG00000039497(dist=54753)	intergenic	Del	Del	Del	Del	Del	Del	Del	Del	Del	Dup	Del	Del	Del	Del	Del	Del
chr1	70179701	70184000	4299	Mix	ENSECAG00000031674(dist=29782),ENSECAG00000039497(dist=34653)	intergenic	Del	Del	Del	Del	Del	Del	Del	Del	Del	Del	Del	Del	Del	Del	Dup	Del
chr1	70210901	70218300	7399	Del	ENSECAG00000039497(dist=353)	upstream	Del	Del	Del	Del	Del	Del	Del	Del	Del	Del	Del	Del	Del	Del	Del	Del
chr1	70282101	70293100	10999	Mix	ENSECAG00000039497(dist=54068),ENSECAG00000019551(dist=81268)	intergenic	Del	Dup	Dup	Del	Del	Dup	Del	Dup	Dup	Del	Mix	Del	Del	Del	Dup	Del
chr1	70298501	70308400	9899	Mix	ENSECAG00000039497(dist=70468),ENSECAG00000019551(dist=65968)	intergenic	Del	Dup	Del	Del	Del	Del	Del	Del	Dup	Del	Del	Del	Del	Del	Dup	Del
chr1	70319501	70326100	6599	Mix	ENSECAG00000039497(dist=91468),ENSECAG00000019551(dist=48268)	intergenic	Del	Del	Del	Del	Dup	Del	Del	Del	Dup	Del	Del	Del	Del	Del	Del	Del
chr1	70329301	70332900	3599	Mix	ENSECAG00000039497(dist=101268),ENSECAG00000019551(dist=41468)	intergenic	Del	Del	Del	Del	Del	Del	Del	Del	Del	Del	Del	Del	Del	Del	Dup	Del
chr1	70333001	70338000	4999	Del	ENSECAG00000039497(dist=104968),ENSECAG00000019551(dist=36368)	intergenic	Del	Del	Del	Del	Del	Del	Del	Del	Del	Del	Del	Del	Del	Del	Del	Del
chr1	70350201	70358500	8299	Mix	ENSECAG00000039497(dist=122168),ENSECAG00000019551(dist=15868)	intergenic	Del	Dup	Del	Del	Del	Dup	Del	Del	Del	Del	Del	Del	Del	Del	Dup	Del
chr1	70372201	70377400	5199	Del	ENSECAG00000019551	exonic	Del	Del	Del	Del	Del	Del	Del	Del	Del	Del	Del	Del	Del	Del	Del	Del
chr1	70397101	70401700	4599	Del	ENSECAG00000019551(dist=10887),ENSECAG00000031502(dist=248416)	intergenic	Del	Del	Del	Del	Del	Del	Del	Del	Del	Del	Del	Del	Del	Del	Del	Del
chr1	70427001	70477400	50399	Mix	ENSECAG00000019551(dist=40787),ENSECAG00000031502(dist=172716)	intergenic	Del	Del	Del	Del	Del	Dup	Del	Del	Dup	Del	Del	Dup	Dup	Dup	Dup	Del
chr1	70481101	70487900	6799	Del	ENSECAG00000019551(dist=94887),ENSECAG00000031502(dist=162216)	intergenic	Del	Del	Del	Del	Del	Del	Del	Del	Del	Del	Del	Del	Del	Del	Del	Del
chr1	70487901	70491100	3199	Del	ENSECAG00000019551(dist=101687),ENSECAG00000031502(dist=159016)	intergenic	Del	Del	Del	Del	Del	Del	Del	Del	Del	Del	Del	Del	Del	Del	Del	Del
chr1	70543901	70547900	3999	Del	ENSECAG00000019551(dist=157687),ENSECAG00000031502(dist=102216)	intergenic	Del	Del	Del	Del	Del	Del	Del	Del	Del	Del	Del	Del	Del	Del	Del	Del
chr1	70563601	70567300	3699	Mix	ENSECAG00000019551(dist=177387),ENSECAG00000031502(dist=82816)	intergenic	Del	Del	Dup	Del	Del	Del	Del	Del	Del	Del	Del	Del	Del	Del	Del	Del
chr1	70575901	70592500	16599	Mix	ENSECAG00000019551(dist=189687),ENSECAG00000031502(dist=57616)	intergenic	Del	Del	Del	Del	Dup	Del	Del	Del	Del	Del	Del	Dup	Dup	Dup	Dup	Dup
chr1	70610601	70619600	8999	Mix	ENSECAG00000019551(dist=224387),ENSECAG00000031502(dist=30516)	intergenic	Del	Del	Del	Del	Del	Del	Del	Del	Del	Del	Del	Dup	Del	Del	Del	Del
chr1	70663701	70667100	3399	Mix	ENSECAG00000031502(dist=932)	downstream	Del	Del	Del	Del	Del	Del	Del	Del	Del	Del	Del	Del	Del	Del	Dup	Del
chr1	70789301	70790700	1399	Mix	ENSECAG00000043436(dist=3304),ENSECAG00000043593(dist=25629)	intergenic	Del	Del	Del	Del	Dup	Del	Del	Del	Del	Del	Del	Del	Del	Del	Del	Del
chr1	70791801	70806000	14199	Mix	ENSECAG00000043436(dist=5804),ENSECAG00000043593(dist=10329)	intergenic	Del	Del	Del	Del	Dup	Del	Del	Del	Del	Del	Del	Del	Del	Del	Dup	Del
chr1	70853701	70858500	4799	Mix	ENSECAG00000043593(dist=28524),ENSECAG00000041208(dist=75823)	intergenic	Del	Del	Del	Del	Del	Del	Del	Del	Del	Del	Del	Del	Del	Del	Dup	Del
chr1	70864301	70870300	5999	Mix	ENSECAG00000043593(dist=39124),ENSECAG00000041208(dist=64023)	intergenic	Del	Dup	Del	Del	Del	Del	Del	Del	Del	Del	Del	Del	Del	Del	Dup	Del
chr1	70882601	70915300	32699	Mix	ENSECAG00000043593(dist=57424),ENSECAG00000041208(dist=19023)	intergenic	Dup	Del	Del	Del	Del	Dup	Del	Dup	Del	Del	Dup	Dup	Dup	Dup	Dup	Del
chr1	71019901	71052500	32599	Mix	ENSECAG00000023676	exonic	Del	Del	Dup	Del	Del	Del	Del	Del	Del	Del	Del	Dup	Del	Del	Del	Del
chr1	71063201	71069700	6499	Mix	ENSECAG00000023676(dist=18349),ENSECAG00000042425(dist=25686)	intergenic	Del	Del	Del	Del	Del	Del	Del	Del	Del	Del	Del	Dup	Del	Del	Del	Del
chr1	71069701	71084100	14399	Del	ENSECAG00000023676(dist=24849),ENSECAG00000042425(dist=11286)	intergenic	Del	Del	Del	Del	Del	Del	Del	Del	Del	Del	Del	Del	Del	Del	Del	Del
chr1	71084101	71127700	43599	Mix	ENSECAG00000003179	exonic	Del	Del	Del	Del	Del	Del	Del	Del	Del	Del	Del	Dup	Del	Del	Dup	Del
chr1	71127701	71131400	3699	Mix	ENSECAG00000029883(dist=254)	downstream	Del	Del	Del	Del	Del	Del	Del	Del	Del	Del	Del	--	Del	Del	Dup	Del
chr1	71132301	71136800	4499	Mix	ENSECAG00000029883	exonic	Dup	Del	Del	Del	Del	Dup	Del	Dup	Del	Dup	Dup	Dup	Dup	Dup	Dup	Del
chr1	71137501	71146100	8599	Mix	ENSECAG00000029883(dist=2629),ENSECAG00000010279(dist=48095)	intergenic	Del	Del	Del	Del	Del	Del	Del	Dup	Del	Del	Dup	--	Del	Del	Dup	Del
chr1	71146101	71350400	204299	Mix	ENSECAG00000003229,ENSECAG00000010279,ENSECAG00000042125	exonic	Dup	Dup	Del	Del	Del	Dup	Del	Del	Del	Del	--	Mix	Del	Del	Mix	Del
chr1	71350401	71358400	7999	Del	ENSECAG00000042806	exonic	Del	Del	Del	Del	Del	Del	Del	Del	Del	Del	Del	Del	Del	Del	Del	Del
chr1	71382101	71383200	1099	Del	ENSECAG00000028422(dist=6386),ENSECAG00000024576(dist=54418)	intergenic	Del	Del	Del	Del	Del	Del	Del	Del	Del	Del	Del	Del	Del	Del	Del	Del
chr1	71383801	71392100	8299	Mix	ENSECAG00000028422(dist=8086),ENSECAG00000024576(dist=45518)	intergenic	Del	Del	Del	Del	Del	Del	Del	Del	Dup	Del	Dup	Del	Del	Del	Del	Del
chr1	71419601	71425100	5499	Del	ENSECAG00000028422(dist=43886),ENSECAG00000024576(dist=12518)	intergenic	Del	Del	Del	Del	Del	Del	Del	Del	Del	Del	Del	Del	Del	Del	Del	Del
chr1	71438101	71456400	18299	Mix	ENSECAG00000024576(ENSECAT00000062382:c.-85290_-85023delins0,ENSECAT00000029953:c.-85290_-85023delins0)	UTR5	Del	Del	Del	Del	Mix	Del	Del	Del	Del	Del	Del	Del	Del	Del	Del	Del
chr1	71456401	71502600	46199	Del	ENSECAG00000024576	intronic	Del	Del	Del	Del	Del	Del	Del	Del	Del	Del	Del	Del	Del	Del	Del	Del
chr1	71502601	71536300	33699	Mix	ENSECAG00000024576	exonic	Del	Del	Del	Del	Del	Dup	Del	Del	Del	Del	Mix	Del	Del	Del	Del	Del
chr1	71536301	71675000	138699	Mix	ENSECAG00000001064,ENSECAG00000016078,ENSECAG00000024576	exonic	Dup	Del	Del	Del	Mix	Mix	Del	Del	Mix	Del	Mix	Del	Mix	Mix	Del	Del
chr1	71675001	71676100	1099	Mix	ENSECAG00000001064(dist=22795),ENSECAG00000042938(dist=107123)	intergenic	Del	Dup	Del	Del	Dup	Dup	Del	Del	Del	Del	Dup	Del	Del	Del	Del	Dup
chr1	71676501	71683500	6999	Mix	ENSECAG00000001064(dist=24295),ENSECAG00000042938(dist=99723)	intergenic	Dup	Dup	Del	Dup	Dup	Dup	Del	Dup	Dup	Del	Dup	Dup	Del	Del	--	Dup
chr1	71683501	71685300	1799	Mix	ENSECAG00000001064(dist=31295),ENSECAG00000042938(dist=97923)	intergenic	Dup	Dup	Del	Dup	Dup	Dup	Del	Dup	Dup	Del	Dup	Dup	Del	Del	Mix	Dup
chr1	71686201	71708800	22599	Mix	ENSECAG00000001064(dist=33995),ENSECAG00000042938(dist=74423)	intergenic	Del	Del	Del	Del	Dup	Del	Del	Del	Del	Del	Del	Del	Del	Del	Del	Del
chr1	71708801	71717000	8199	Mix	ENSECAG00000001064(dist=56595),ENSECAG00000042938(dist=66223)	intergenic	Del	Del	Del	Del	Dup	Del	Del	Del	Del	Del	Del	Del	Del	Del	--	Del
chr1	71723501	71761900	38399	Mix	ENSECAG00000001064(dist=71295),ENSECAG00000042938(dist=21323)	intergenic	Dup	Del	Del	Del	Del	Del	Del	Del	Del	Del	Del	Del	Del	Del	--	Del
chr1	71761901	71766700	4799	Del	ENSECAG00000001064(dist=109695),ENSECAG00000042938(dist=16523)	intergenic	Del	Del	Del	Del	Del	Del	Del	Del	Del	Del	Del	Del	Del	Del	--	Del
chr1	71766801	71778900	12099	Mix	ENSECAG00000001064(dist=114595),ENSECAG00000042938(dist=4323)	intergenic	Del	Dup	Del	Del	Dup	Dup	Del	Dup	Dup	Del	Del	Del	Dup	Dup	--	Del
chr1	71852801	71891700	38899	Mix	ENSECAG00000001358	exonic	Del	Del	Del	Del	Dup	Del	Del	Del	Del	Del	Del	Del	Dup	Dup	Del	Del
chr1	71902901	71944100	41199	Mix	ENSECAG00000031226	exonic	Del	Del	Del	Del	Del	Del	Del	Del	Dup	Del	Del	Dup	Dup	Dup	Del	Del
chr1	71967801	71987100	19299	Mix	ENSECAG00000031226(dist=27455),ENSECAG00000028241(dist=14523)	intergenic	Del	Del	Del	Del	Del	Del	Del	Del	Del	Del	Del	Del	Del	Del	Mix	Del
chr1	72023001	72033600	10599	Del	ENSECAG00000008481	exonic	Del	Del	Del	Del	Del	Del	Del	Del	Del	Del	Del	Del	Del	Del	Del	Del
chr1	72054301	72094600	40299	Mix	ENSECAG00000008481(dist=12391),ENSECAG00000035417(dist=16377)	intergenic	Del	Del	Del	Del	Del	Del	Del	Del	Del	Del	Del	Mix	Mix	Dup	Dup	Del
chr1	72095401	72137600	42199	Mix	ENSECAG00000035417	exonic	Del	Del	Del	Del	Del	Del	Del	Del	Del	Del	Del	Mix	Del	Del	Dup	Del
chr1	72137601	72426500	288899	Mix	ENSECAG00000012382,ENSECAG00000014705,ENSECAG00000022541,ENSECAG00000035844,ENSECAG00000042416	exonic	Del	Dup	Del	Dup	Dup	Del	Dup	Dup	Dup	Del	Del	Mix	Dup	Dup	--	Del
chr1	72426501	72474200	47699	Mix	ENSECAG00000035844(dist=29743),ENSECAG00000010286(dist=32965)	intergenic	Del	Dup	Dup	Dup	Dup	Dup	Dup	Dup	Dup	Del	Del	Dup	Del	Del	Mix	Del
chr1	72528001	72531900	3899	Mix	ENSECAG00000010286	intronic	Del	Del	Del	Del	Del	Del	Del	Del	Del	Del	Del	Dup	Del	Del	Del	Del
chr1	72570101	72594300	24199	Mix	ENSECAG00000010286	intronic	Del	Del	Del	Del	Del	Del	Del	Del	Del	Del	Del	Dup	Del	Del	Del	Del
chr1	72609901	72628600	18699	Mix	ENSECAG00000010286	intronic	Del	Del	Del	Del	Del	Del	Del	Del	Del	Del	Del	Dup	Del	Del	Del	Del
chr1	72658101	72663100	4999	Mix	ENSECAG00000010286	intronic	Del	Del	Del	Del	Del	Del	Del	Del	Del	Del	Del	Dup	Del	Del	Del	Del
chr1	72981401	73024200	42799	Mix	ENSECAG00000041742(dist=33632),ENSECAG00000035820(dist=460801)	intergenic	Del	Del	Del	Del	Del	Del	Del	Del	Del	Del	Del	Mix	Mix	Mix	Del	Del
chr1	73027301	73041900	14599	Mix	ENSECAG00000041742(dist=79532),ENSECAG00000035820(dist=443101)	intergenic	Del	Del	Del	Del	Del	Del	Del	Del	Del	Del	Del	Dup	--	Dup	Dup	Del
chr1	73041901	73072000	30099	Mix	ENSECAG00000041742(dist=94132),ENSECAG00000035820(dist=413001)	intergenic	Del	Del	Del	Del	Del	Del	Del	Del	Del	Del	Del	Del	Mix	Dup	--	Del
chr1	73072401	73074200	1799	Del	ENSECAG00000041742(dist=124632),ENSECAG00000035820(dist=410801)	intergenic	Del	Del	Del	Del	Del	Del	Del	Del	Del	Del	Del	Del	Del	Del	--	Del
chr1	73074201	73101300	27099	Mix	ENSECAG00000041742(dist=126432),ENSECAG00000035820(dist=383701)	intergenic	Del	Del	Del	Del	Del	Del	Del	Del	Del	Del	Del	Del	Mix	Mix	--	Del
chr1	73101401	73104800	3399	Del	ENSECAG00000041742(dist=153632),ENSECAG00000035820(dist=380201)	intergenic	Del	Del	Del	Del	Del	Del	Del	Del	Del	Del	Del	Del	Del	Del	Del	Del
chr1	73116801	73118800	1999	Del	ENSECAG00000041742(dist=169032),ENSECAG00000035820(dist=366201)	intergenic	Del	Del	Del	Del	Del	Del	Del	Del	Del	Del	Del	Del	Del	Del	Del	Del
chr1	73130001	73131900	1899	Mix	ENSECAG00000041742(dist=182232),ENSECAG00000035820(dist=353101)	intergenic	Del	Del	Del	Del	Del	Del	Del	Del	Del	Del	Del	Del	Del	Del	Dup	Del
chr1	73137701	73146900	9199	Del	ENSECAG00000041742(dist=189932),ENSECAG00000035820(dist=338101)	intergenic	Del	Del	Del	Del	Del	Del	Del	Del	Del	Del	Del	Del	Del	Del	Del	Del
chr1	73153501	73162300	8799	Mix	ENSECAG00000041742(dist=205732),ENSECAG00000035820(dist=322701)	intergenic	Del	Del	Dup	Del	Del	Del	Del	Del	Del	Del	Del	Del	Del	Del	Del	Del
chr1	73169001	73175800	6799	Del	ENSECAG00000041742(dist=221232),ENSECAG00000035820(dist=309201)	intergenic	Del	Del	Del	Del	Del	Del	Del	Del	Del	Del	Del	Del	Del	Del	Del	Del
chr1	73184901	73212800	27899	Mix	ENSECAG00000041742(dist=237132),ENSECAG00000035820(dist=272201)	intergenic	Del	Del	Del	Del	Del	Del	Del	Del	Del	Del	Del	Del	Del	Del	Dup	Del
chr1	73212901	73215900	2999	Del	ENSECAG00000041742(dist=265132),ENSECAG00000035820(dist=269101)	intergenic	Del	Del	Del	Del	Del	Del	Del	Del	Del	Del	Del	Del	Del	Del	Del	Del
chr1	73243101	73254300	11199	Del	ENSECAG00000041742(dist=295332),ENSECAG00000035820(dist=230701)	intergenic	Del	Del	Del	Del	Del	Del	Del	Del	Del	Del	Del	Del	Del	Del	Del	Del
chr1	73288101	73302300	14199	Del	ENSECAG00000041742(dist=340332),ENSECAG00000035820(dist=182701)	intergenic	Del	Del	Del	Del	Del	Del	Del	Del	Del	Del	Del	Del	Del	Del	Del	Del
chr1	73311501	73316500	4999	Mix	ENSECAG00000041742(dist=363732),ENSECAG00000035820(dist=168501)	intergenic	Del	Del	Del	Del	Del	Del	Del	Dup	Del	Del	Del	Del	Del	Del	Dup	Del
chr1	73318901	73330700	11799	Mix	ENSECAG00000041742(dist=371132),ENSECAG00000035820(dist=154301)	intergenic	Del	Del	Del	Del	Del	Del	Del	Del	Del	Del	Del	Dup	Del	Del	Del	Del
chr1	73337901	73344400	6499	Mix	ENSECAG00000041742(dist=390132),ENSECAG00000035820(dist=140601)	intergenic	Del	Del	Del	Del	Del	Del	Del	Del	Del	Del	Del	Dup	Del	Del	Del	Del
chr1	73372701	73376100	3399	Mix	ENSECAG00000041742(dist=424932),ENSECAG00000035820(dist=108901)	intergenic	Del	Del	Del	Del	Del	Del	Dup	Del	Del	Del	Del	Del	Del	Del	Del	Del
chr1	73381501	73409200	27699	Mix	ENSECAG00000041742(dist=433732),ENSECAG00000035820(dist=75801)	intergenic	Del	Del	Del	Del	Del	Del	Del	Del	Del	Del	Dup	Del	Del	Del	Del	Del
chr1	73420001	73436200	16199	Del	ENSECAG00000041742(dist=472232),ENSECAG00000035820(dist=48801)	intergenic	Del	Del	Del	Del	Del	Del	Del	Del	Del	Del	Del	Del	Del	Del	Del	Del
chr1	73436201	73448200	11999	Mix	ENSECAG00000041742(dist=488432),ENSECAG00000035820(dist=36801)	intergenic	Del	Del	Del	Del	Del	Del	Del	Del	Del	Del	Del	Dup	Del	Del	Del	Del
chr1	73453201	73470200	16999	Del	ENSECAG00000041742(dist=505432),ENSECAG00000035820(dist=14801)	intergenic	Del	Del	Del	Del	Del	Del	Del	Del	Del	Del	Del	Del	Del	Del	Del	Del
chr1	74193701	74293500	99799	Mix	ENSECAG00000038965(dist=344062),ENSECAG00000042501(dist=479576)	intergenic	Del	Del	Del	Del	Del	Del	Del	Del	Del	Del	Del	Dup	Mix	Mix	Del	Del
chr1	74293501	74537300	243799	Mix	ENSECAG00000038965(dist=443862),ENSECAG00000042501(dist=235776)	intergenic	Del	Del	Del	Del	Mix	Del	Del	Mix	Del	Del	Del	Mix	Mix	Mix	Mix	Del
chr1	74798401	74800700	2299	Mix	ENSECAG00000042501(dist=11234),ENSECAG00000010697(dist=19679)	intergenic	Del	Del	Del	Del	Del	Del	Del	Del	Del	Del	Del	Del	Del	Del	Dup	Del
chr1	74810501	74826800	16299	Mix	ENSECAG00000010697(ENSECAT00000011453:c.-7129_-6837delins0)	UTR5	Del	Del	Del	Del	Del	Del	Del	Del	Del	Del	Del	Dup	Del	Del	Del	Del
chr1	74842701	74849700	6999	Del	ENSECAG00000010697(dist=8672),ENSECAG00000006795(dist=29089)	intergenic	Del	Del	Del	Del	Del	Del	Del	Del	Del	Del	Del	Del	Del	Del	Del	Del
chr1	74977301	74989000	11699	Mix	ENSECAG00000006795	exonic	Del	Del	Del	Del	Del	Del	Del	Del	Del	Del	Del	Dup	Del	Del	Del	Del
chr1	75035801	75037400	1599	Del	ENSECAG00000006795	intronic	Del	Del	Del	Del	Del	Del	Del	Del	Del	Del	Del	Del	Del	Del	Del	Del
chr1	75037401	75058500	21099	Mix	ENSECAG00000006795	exonic	Del	Del	Del	Del	Del	Del	Del	Del	Del	Del	Del	Dup	Del	Del	Del	Del
chr1	75084201	75094100	9899	Mix	ENSECAG00000006795	exonic	Del	Del	Del	Del	Del	Del	Del	Del	Del	Del	Del	Dup	Del	Del	Del	Del
chr1	75123801	75129300	5499	Mix	ENSECAG00000006795	intronic	Del	Del	Del	Del	Del	Del	Dup	Del	Del	Del	Del	Del	Del	Del	Del	Del
chr1	75130001	75132300	2299	Del	ENSECAG00000006795	intronic	Del	Del	Del	Del	Del	Del	Del	Del	Del	Del	Del	Del	Del	Del	Del	Del
chr1	75156501	75199200	42699	Mix	ENSECAG00000006795	exonic	Del	Del	Del	Del	Del	Del	Del	Del	Del	Del	Del	Dup	Dup	Dup	Del	Del
chr1	75283301	75293300	9999	Mix	ENSECAG00000006795	intronic	Del	Del	Del	Del	Del	Del	Del	Del	Del	Del	Del	Del	Del	Del	Dup	Del
chr1	75308601	75321800	13199	Del	ENSECAG00000006795	intronic	Del	Del	Del	Del	Del	Del	Del	Del	Del	Del	Del	Del	Del	Del	Del	Del
chr1	75332401	75345700	13299	Mix	ENSECAG00000006795	intronic	Del	Del	Del	Del	Del	Del	Del	Dup	Del	Del	Del	Del	Del	Del	Del	Del
chr1	75363701	75380800	17099	Mix	ENSECAG00000006795	intronic	Del	Del	Del	Del	Del	Del	Del	Del	Del	Del	Del	Dup	Del	Del	Del	Del
chr1	75473301	75482400	9099	Mix	ENSECAG00000006795	intronic	Del	Del	Del	Del	Del	Del	Del	Del	Del	Del	Dup	Del	Del	Del	Del	Del
chr1	75488701	75655700	166999	Mix	ENSECAG00000006795	exonic	--	Dup	Dup	Mix	Dup	Dup	Dup	Dup	Mix	Mix	Dup	--	Mix	Mix	Mix	Mix
chr1	75655901	75659600	3699	Del	ENSECAG00000006795(dist=95526),ENSECAG00000021661(dist=33637)	intergenic	Del	Del	Del	Del	Del	Del	Del	Del	Del	Del	Del	Del	Del	Del	Del	Del
chr1	75659901	75699300	39399	Mix	ENSECAG00000021661	exonic	Del	Dup	Del	Del	Dup	Del	Del	Del	--	Del	Del	Dup	Del	Del	Dup	Del
chr1	75720501	75724600	4099	Mix	ENSECAG00000021661	intronic	Del	Del	Del	Del	Del	Del	Del	Del	Del	Del	Del	Del	Del	Del	Dup	Del
chr1	75785301	75975100	189799	Mix	ENSECAG00000009009,ENSECAG00000021443,ENSECAG00000021661	exonic	Del	Del	Del	Del	Dup	Del	Del	Del	Del	Mix	Del	--	Mix	Mix	Dup	Del
chr1	75976701	75989200	12499	Mix	ENSECAG00000021443	exonic	Del	Del	Del	Del	Del	Del	Del	Del	Dup	Del	Del	Del	Del	Del	Dup	Del
chr1	75992201	76183900	191699	Mix	ENSECAG00000007926,ENSECAG00000015230,ENSECAG00000021443	exonic	Del	Del	Dup	Del	Del	Dup	Del	Del	Del	Del	Del	Dup	Del	Del	Dup	Del
chr1	76183901	76186100	2199	Del	ENSECAG00000007926(dist=67022),ENSECAG00000008935(dist=21292)	intergenic	Del	Del	Del	Del	Del	Del	Del	Del	Del	Del	Del	Del	Del	Del	Del	Del
chr1	76186101	76194400	8299	Mix	ENSECAG00000007926(dist=69222),ENSECAG00000008935(dist=12992)	intergenic	Del	Del	Del	Del	Del	Del	Del	Del	Del	Del	Del	Dup	Del	Del	Del	Del
chr1	76205101	76224100	18999	Mix	ENSECAG00000008935	exonic	Del	Del	Del	Del	Del	Del	Dup	Del	Del	Del	Del	Dup	Del	Del	Del	Del
chr1	76237701	76300500	62799	Mix	ENSECAG00000008935,ENSECAG00000019821	exonic	Del	Del	Del	Del	Del	Del	Del	Del	Del	Del	Dup	Mix	Del	Del	Dup	Del
chr1	76300501	76317800	17299	Del	ENSECAG00000019821	exonic	Del	Del	Del	Del	Del	Del	Del	Del	Del	Del	Del	Del	Del	Del	Del	Del
chr1	76358801	76435000	76199	Dup	ENSECAG00000015323,ENSECAG00000016615	exonic	Dup	Dup	Dup	Dup	Dup	Dup	Dup	Dup	Dup	Dup	Dup	Dup	Dup	Dup	Dup	Dup
chr1	76435001	76436600	1599	Del	ENSECAG00000016615	intronic	Del	Del	Del	Del	Del	Del	Del	Del	Del	Del	Del	Del	Del	Del	Del	Del
chr1	76436601	76519500	82899	Mix	ENSECAG00000016615	exonic	Del	Del	Del	Del	Del	Del	Del	Del	Del	Del	Dup	Dup	Del	Del	Del	Del
chr1	76519501	76522400	2899	Mix	ENSECAG00000016615(dist=63804),ENSECAG00000006981(dist=48419)	intergenic	Del	Del	Del	Del	Del	Del	Del	Del	Del	Del	Dup	Del	Del	Del	Del	Del
chr1	76522401	76649300	126899	Mix	ENSECAG00000006981	exonic	Del	Del	Del	Del	Del	Del	Del	Dup	Del	Del	Dup	--	Del	Del	Dup	Dup
chr1	76649301	76667600	18299	Mix	ENSECAG00000006981	exonic	Del	Dup	Mix	Del	Del	Del	Del	Dup	Del	Del	Dup	Dup	Del	Del	--	Dup
chr1	76687601	76960900	273299	Mix	ENSECAG00000003192,ENSECAG00000006981,ENSECAG00000013338,ENSECAG00000018794,ENSECAG00000039214	exonic	Del	Del	Del	Del	Del	Del	Del	Dup	Del	Del	Del	Mix	Del	Del	Mix	Dup
chr1	76960901	76988600	27699	Mix	ENSECAG00000017806,ENSECAG00000039560	exonic	Del	Dup	Dup	Del	Del	Dup	Dup	Dup	Dup	Dup	Dup	--	Dup	Dup	Dup	Dup
chr1	76988601	76991600	2999	Del	ENSECAG00000017836	exonic	Del	Del	Del	Del	Del	Del	Del	Del	Del	Del	Del	--	Del	Del	Del	Del
chr1	76991601	76993500	1899	Mix	ENSECAG00000017836	intronic	Del	Del	Del	Del	Del	Del	Del	Del	Del	Del	Del	Mix	Del	Del	Del	Del
chr1	77017101	77039000	21899	Mix	ENSECAG00000017836	intronic	Del	Del	Del	Del	Del	Del	Del	Del	Del	Del	Del	Dup	Del	Del	Del	Del
chr1	77039001	77051000	11999	Mix	ENSECAG00000017836	intronic	Del	Del	Del	Del	Del	Del	Del	Dup	Del	Del	Del	Del	Del	Del	Dup	Del
chr1	77070301	77087900	17599	Mix	ENSECAG00000017836	exonic	Del	Del	Del	Del	Del	Del	Del	Del	Del	Del	Del	Dup	Del	Del	Del	Del
chr1	77087901	77092100	4199	Del	ENSECAG00000017836	exonic	Del	Del	Del	Del	Del	Del	Del	Del	Del	Del	Del	Del	Del	Del	Del	Del
chr1	77099401	77109000	9599	Mix	ENSECAG00000017836	intronic	Del	Del	Del	Del	Del	Del	Del	Del	Del	Del	Del	Del	Del	Del	Del	Dup
chr1	77109001	77613100	504099	Mix	ENSECAG00000013333,ENSECAG00000017836,ENSECAG00000019640	exonic	Dup	Mix	Dup	Del	Del	Dup	Del	Del	Mix	Del	Dup	Dup	Del	Del	Mix	Del
chr1	77613101	77615700	2599	Del	ENSECAG00000023459	exonic	Del	Del	Del	Del	Del	Del	Del	Del	Del	Del	Del	Del	Del	Del	Del	Del
chr1	77616001	77726200	110199	Mix	ENSECAG00000023459	exonic	Dup	Mix	Dup	Mix	Mix	Dup	Mix	Dup	Dup	Dup	--	--	Mix	Mix	--	Dup
chr1	77727301	77853600	126299	Mix	ENSECAG00000007238,ENSECAG00000023673	exonic	Del	Dup	Del	Del	Del	Del	Del	Del	Del	Del	Del	Mix	Del	Del	Mix	Del
chr1	77861801	77881800	19999	Mix	ENSECAG00000007238(dist=34154),ENSECAG00000007284(dist=2061)	intergenic	Del	Del	Del	Del	Del	Del	Del	Del	Del	Del	Del	Dup	Del	Del	Del	Del
chr1	77902201	77905300	3099	Del	ENSECAG00000007284	intronic	Del	Del	Del	Del	Del	Del	Del	Del	Del	Del	Del	Del	Del	Del	Del	Del
chr1	77905301	77911200	5899	Mix	ENSECAG00000007284	intronic	Del	Del	Del	Del	Del	Del	Del	Del	Del	Del	Del	Del	Dup	Dup	Del	Del
chr1	77911201	77914300	3099	Del	ENSECAG00000007284	intronic	Del	Del	Del	Del	Del	Del	Del	Del	Del	Del	Del	Del	Del	Del	Del	Del
chr1	77918001	77923400	5399	Del	ENSECAG00000007284	intronic	Del	Del	Del	Del	Del	Del	Del	Del	Del	Del	Del	Del	Del	Del	Del	Del
chr1	77923401	77931300	7899	Mix	ENSECAG00000007284	intronic	Del	Del	Del	Del	Dup	Del	Del	Del	Del	Del	Del	Del	Del	Del	Dup	Del
chr1	77941501	77945300	3799	Del	ENSECAG00000007284	intronic	Del	Del	Del	Del	Del	Del	Del	Del	Del	Del	Del	Del	Del	Del	Del	Del
chr1	77947201	77948300	1099	Del	ENSECAG00000007284	intronic	Del	Del	Del	Del	Del	Del	Del	Del	Del	Del	Del	Del	Del	Del	Del	Del
chr1	77990401	77994400	3999	Del	ENSECAG00000007284	exonic	Del	Del	Del	Del	Del	Del	Del	Del	Del	Del	Del	Del	Del	Del	Del	Del
chr1	77997601	78016400	18799	Mix	ENSECAG00000007284	intronic	Dup	Dup	Del	Del	Del	Del	Del	Del	Del	Del	Dup	Del	Del	Del	Del	Del
chr1	78016401	78025100	8699	Mix	ENSECAG00000007284	intronic	Dup	Dup	Del	Del	Dup	Dup	Del	Dup	Del	Del	Dup	Del	Del	Del	Dup	Del
chr1	78058201	78077500	19299	Mix	ENSECAG00000007284	intronic	Del	Dup	Del	Del	Del	Dup	Del	Dup	Dup	Del	Dup	Del	Del	Del	Dup	Del
chr1	78088401	78102800	14399	Mix	ENSECAG00000007284	intronic	Del	Del	Del	Del	Del	Del	Del	Del	Del	Del	Del	Del	Del	Del	Dup	Del
chr1	78127201	78130800	3599	Mix	ENSECAG00000007284	intronic	Del	Del	Del	Del	Del	Del	Del	Del	Del	Del	Del	Del	Dup	Del	Del	Del
chr1	78250501	78252400	1899	Del	ENSECAG00000007284	exonic	Del	Del	Del	Del	Del	Del	Del	Del	Del	Del	Del	Del	Del	Del	Del	Del
chr1	78301001	78305400	4399	Mix	ENSECAG00000007284(dist=48372),ENSECAG00000038747(dist=2854)	intergenic	Del	Del	Del	Del	Del	Del	Del	Del	Dup	Del	Del	Del	Del	Del	Del	Del
chr1	78381801	78389300	7499	Mix	ENSECAG00000038747(dist=42328),ENSECAG00000041525(dist=4655)	intergenic	Del	Del	Del	Del	Del	Dup	Del	Del	Del	Del	Del	Del	Del	Del	Del	Del
chr1	78415101	78419300	4199	Del	ENSECAG00000037717(dist=15821),ENSECAG00000040985(dist=4369)	intergenic	Del	Del	Del	Del	Del	Del	Del	Del	Del	Del	Del	Del	Del	Del	Del	Del
chr1	78449101	78468500	19399	Del	ENSECAG00000009313	exonic	Del	Del	Del	Del	Del	Del	Del	Del	Del	Del	Del	Del	Del	Del	Del	Del
chr1	78520001	78527800	7799	Del	ENSECAG00000009313(dist=53310),ENSECAG00000009443(dist=148763)	intergenic	Del	Del	Del	Del	Del	Del	Del	Del	Del	Del	Del	Del	Del	Del	Del	Del
chr1	78537901	78544100	6199	Mix	ENSECAG00000009313(dist=71210),ENSECAG00000009443(dist=132463)	intergenic	Del	Del	Del	Del	Del	Del	Dup	Del	Del	Del	Del	Del	Del	Del	Dup	Del
chr1	78549301	78568900	19599	Del	ENSECAG00000009313(dist=82610),ENSECAG00000009443(dist=107663)	intergenic	Del	Del	Del	Del	Del	Del	Del	Del	Del	Del	Del	Del	Del	Del	Del	Del
chr1	78603301	78610200	6899	Del	ENSECAG00000009313(dist=136610),ENSECAG00000009443(dist=66363)	intergenic	Del	Del	Del	Del	Del	Del	Del	Del	Del	Del	Del	Del	Del	Del	Del	Del
chr1	78610201	78643700	33499	Mix	ENSECAG00000009313(dist=143510),ENSECAG00000009443(dist=32863)	intergenic	Del	Del	Del	Del	Del	Del	Del	Dup	Dup	Del	Del	--	Dup	Dup	Dup	Del
chr1	78643701	78660400	16699	Mix	ENSECAG00000009313(dist=177010),ENSECAG00000009443(dist=16163)	intergenic	Del	Del	Del	Del	Del	Del	Del	Del	Del	Del	Del	Dup	Del	Del	Del	Del
chr1	78671301	78728600	57299	Mix	ENSECAG00000009443	exonic	Del	Del	Del	Del	Del	Del	Del	Del	Del	Del	Del	Mix	Del	Del	Del	Del
chr1	78728601	78731400	2799	Del	ENSECAG00000009443	exonic	Del	Del	Del	Del	Del	Del	Del	Del	Del	Del	Del	Del	Del	Del	Del	Del
chr1	78731901	78743400	11499	Mix	ENSECAG00000009443(dist=2005),ENSECAG00000009930(dist=19712)	intergenic	Del	Del	Del	Del	Del	Del	Del	Del	Del	Del	Del	Dup	Del	Del	Del	Del
chr1	78743801	78750900	7099	Del	ENSECAG00000009443(dist=13905),ENSECAG00000009930(dist=12212)	intergenic	Del	Del	Del	Del	Del	Del	Del	Del	Del	Del	Del	Del	Del	Del	Del	Del
chr1	78751201	78757000	5799	Mix	ENSECAG00000009443(dist=21305),ENSECAG00000009930(dist=6112)	intergenic	Del	Del	Del	Del	Del	Del	Del	Del	Del	Del	Del	Del	Del	Del	Dup	Del
chr1	78809901	78828700	18799	Mix	ENSECAG00000009930	exonic	Del	Del	Del	Del	Del	Del	Del	Del	Del	Del	Del	Dup	Del	Del	Del	Del
chr1	78851101	78867500	16399	Mix	ENSECAG00000009930	exonic	Del	Del	Del	Del	Del	Del	Del	Del	Dup	Del	Del	Mix	Del	Del	Dup	Del
chr1	78885001	78891600	6599	Mix	ENSECAG00000009930	intronic	Del	Del	Del	Del	Del	Del	Del	Del	Del	Del	Del	Del	Dup	Dup	Del	Del
chr1	78923101	78932800	9699	Del	ENSECAG00000009930	intronic	Del	Del	Del	Del	Del	Del	Del	Del	Del	Del	Del	Del	Del	Del	Del	Del
chr1	78943601	78948200	4599	Mix	ENSECAG00000009930	exonic	Del	Del	Del	Del	Del	Dup	Del	Del	Del	Del	Del	Del	Del	Del	Del	Del
chr1	78991501	78993500	1999	Del	ENSECAG00000009930	intronic	Del	Del	Del	Del	Del	Del	Del	Del	Del	Del	Del	Del	Del	Del	Del	Del
chr1	79025801	79088300	62499	Mix	ENSECAG00000009930,ENSECAG00000023376	exonic	Del	Del	Del	Mix	Mix	Mix	Del	Mix	Mix	Mix	Del	Mix	Del	Del	Mix	Del
chr1	79088401	79098400	9999	Del	ENSECAG00000023376	exonic	Del	Del	Del	Del	Del	Del	Del	Del	Del	Del	Del	Del	Del	Del	Del	Del
chr1	79133801	79135900	2099	Del	ENSECAG00000042013(dist=2210),ENSECAG00000031803(dist=30791)	intergenic	Del	Del	Del	Del	Del	Del	Del	Del	Del	Del	Del	Del	Del	Del	Del	Del
chr1	79146601	79148900	2299	Mix	ENSECAG00000042013(dist=15010),ENSECAG00000031803(dist=17791)	intergenic	Dup	Del	Del	Del	Del	Del	Del	Del	Del	Del	Del	Del	Del	Del	Del	Del
chr1	79203901	79207100	3199	Mix	ENSECAG00000031803(dist=31497),ENSECAG00000007746(dist=29582)	intergenic	Del	Del	Del	Del	Del	Del	Del	Del	Del	Del	Del	Del	Del	Del	Dup	Del
chr1	79218301	79220900	2599	Mix	ENSECAG00000031803(dist=45897),ENSECAG00000007746(dist=15782)	intergenic	Del	Del	Del	Del	Del	Del	Del	Del	Del	Del	Del	Del	Del	Del	Dup	Del
chr1	79228201	79231800	3599	Mix	ENSECAG00000031803(dist=55797),ENSECAG00000007746(dist=4882)	intergenic	Del	Del	Del	Del	Del	Del	Del	Del	Del	Del	Del	Del	Del	Del	Dup	Del
chr1	79252901	79295000	42099	Mix	ENSECAG00000007746	exonic	Del	Del	Del	Del	Del	Del	Del	Del	Del	Del	Del	Dup	Del	Del	Dup	Del
chr1	79325401	79336500	11099	Mix	ENSECAG00000007746(dist=66154),ENSECAG00000027295(dist=36241)	intergenic	Del	Del	Del	Del	Del	Del	Del	Del	Del	Del	Del	Dup	Dup	Dup	Dup	Del
chr1	79396601	79407200	10599	Del	ENSECAG00000027295(dist=23754),ENSECAG00000008162(dist=23490)	intergenic	Del	Del	Del	Del	Del	Del	Del	Del	Del	Del	Del	Del	Del	Del	Del	Del
chr1	79407201	80099900	692699	Mix	ENSECAG00000001262,ENSECAG00000008162,ENSECAG00000038907	exonic	Del	Del	Mix	Del	Dup	Dup	Del	Dup	Mix	Del	Dup	--	Mix	Mix	Mix	Dup
chr1	80099901	80102900	2999	Del	ENSECAG00000001262	intronic	Del	Del	Del	Del	Del	Del	Del	Del	Del	Del	Del	Del	Del	Del	Del	Del
chr1	80102901	80225800	122899	Mix	ENSECAG00000001262	exonic	Del	Del	Del	Del	Del	Del	Del	Del	Del	Del	Del	--	Dup	Dup	Mix	Del
chr1	80274301	80276900	2599	Del	ENSECAG00000001262	exonic	Del	Del	Del	Del	Del	Del	Del	Del	Del	Del	Del	Del	Del	Del	Del	Del
chr1	80310801	80317600	6799	Del	ENSECAG00000001262	intronic	Del	Del	Del	Del	Del	Del	Del	Del	Del	Del	Del	Del	Del	Del	Del	Del
chr1	80348401	80350400	1999	Del	ENSECAG00000001262	intronic	Del	Del	Del	Del	Del	Del	Del	Del	Del	Del	Del	Del	Del	Del	Del	Del
chr1	80350401	80376000	25599	Mix	ENSECAG00000001262	exonic	Del	Del	Del	Del	Del	Del	Del	Del	Del	Del	Del	Dup	Del	Del	Del	Del
chr1	80376001	80388400	12399	Del	ENSECAG00000001262(dist=5776),ENSECAG00000041150(dist=33417)	intergenic	Del	Del	Del	Del	Del	Del	Del	Del	Del	Del	Del	Del	Del	Del	Del	Del
chr1	80390801	80405100	14299	Mix	ENSECAG00000001262(dist=20576),ENSECAG00000041150(dist=16717)	intergenic	Del	Del	Del	Del	Del	Del	Del	Del	Del	Del	Del	Dup	Del	Del	Dup	Del
chr1	80450101	80475500	25399	Mix	ENSECAG00000021704(dist=670)	upstream	Del	Mix	Del	Del	Del	Del	Del	Del	Del	Del	Mix	Del	Del	Del	Dup	Del
chr1	80475501	80477700	2199	Del	ENSECAG00000021704	exonic	Del	Del	Del	Del	Del	Del	Del	Del	Del	Del	Del	Del	Del	Del	Del	Del
chr1	80477701	80491900	14199	Mix	ENSECAG00000021704	intronic	Del	Del	Del	Del	Del	Del	Del	Del	Del	Del	Del	Dup	Del	Del	Del	Del
chr1	80493401	80495000	1599	Mix	ENSECAG00000021704	intronic	Del	Del	Del	Del	Del	Del	Del	Del	Dup	Del	Del	Del	Del	Del	Del	Del
chr1	80515801	80520300	4499	Mix	ENSECAG00000021704	intronic	Del	Del	Del	Del	Del	Del	Del	Del	Del	Del	Del	Dup	Del	Del	Del	Del
chr1	80525401	80696700	171299	Mix	ENSECAG00000003363,ENSECAG00000005906,ENSECAG00000007269,ENSECAG00000021704,ENSECAG00000023916,ENSECAG00000024809	exonic	Del	Del	Del	Del	Del	Del	Del	Dup	Del	Del	Del	Dup	Del	Del	Del	Del
chr1	80728101	80752600	24499	Mix	ENSECAG00000007269(dist=48881),ENSECAG00000041322(dist=5841)	intergenic	Del	Del	Del	Del	Del	Del	Del	Del	Del	Del	Del	Dup	Del	Del	Del	Del
chr1	80775501	80782500	6999	Del	ENSECAG00000016510	exonic	Del	Del	Del	Del	Del	Del	Del	Del	Del	Del	Del	Del	Del	Del	Del	Del
chr1	80783101	80812000	28899	Mix	ENSECAG00000016510,ENSECAG00000016519	exonic	Del	Del	Del	Del	Del	Del	Del	Del	Del	Del	Del	Mix	Del	Del	Del	Del
chr1	80818601	80853100	34499	Mix	ENSECAG00000016519,ENSECAG00000019247	exonic	Dup	Del	Del	Del	Dup	Dup	Del	Dup	Dup	Del	Dup	Del	Mix	Del	Dup	Dup
chr1	80869201	80873100	3899	Del	ENSECAG00000019247	intronic	Del	Del	Del	Del	Del	Del	Del	Del	Del	Del	Del	Del	Del	Del	Del	Del
chr1	80879101	80883700	4599	Mix	ENSECAG00000019247	intronic	Del	Del	Del	Del	Del	Del	Del	Del	Del	Del	Del	Del	Dup	Dup	Del	Del
chr1	80887401	80911800	24399	Mix	ENSECAG00000019247	exonic	Del	Del	Del	Del	Del	Del	Del	Del	Del	Del	Del	Dup	Del	Del	Del	Del
chr1	80919801	80925600	5799	Del	ENSECAG00000013108	exonic	Del	Del	Del	Del	Del	Del	Del	Del	Del	Del	Del	Del	Del	Del	Del	Del
chr1	80925901	80936600	10699	Mix	ENSECAG00000013108	intronic	Del	Del	Del	Del	Del	Del	Del	Del	Del	Del	Del	Dup	Del	Del	Del	Del
chr1	80940301	80946200	5899	Del	ENSECAG00000013108	intronic	Del	Del	Del	Del	Del	Del	Del	Del	Del	Del	Del	Del	Del	Del	Del	Del
chr1	80979101	80988000	8899	Mix	ENSECAG00000013108(dist=23814),ENSECAG00000014703(dist=10243)	intergenic	Dup	Dup	Del	Del	Del	Dup	Del	Del	Dup	Del	Dup	Del	Del	Del	Dup	Del
chr1	80990201	80996000	5799	Mix	ENSECAG00000013108(dist=34914),ENSECAG00000014703(dist=2243)	intergenic	Del	Dup	Del	Del	Dup	Del	Del	Del	Dup	Del	Del	Del	Del	Del	Dup	Dup
chr1	80996001	80997700	1699	Mix	ENSECAG00000014703(dist=543)	downstream	Del	Dup	Del	Del	Dup	Del	Del	Del	Del	Del	Del	Del	Del	Del	Del	Dup
chr1	81006701	81009900	3199	Mix	ENSECAG00000014703	exonic	Del	Del	Del	Del	Del	Del	Del	Del	Del	Del	Del	Dup	Del	Del	Del	Del
chr1	81019501	81021300	1799	Del	ENSECAG00000014703	exonic	Del	Del	Del	Del	Del	Del	Del	Del	Del	Del	Del	Del	Del	Del	Del	Del
chr1	81073301	81075100	1799	Mix	ENSECAG00000030272(dist=1419),ENSECAG00000028843(dist=10165)	intergenic	Del	Dup	Del	Del	Mix	Dup	Del	Del	Mix	Del	Del	Del	Dup	Dup	Dup	Del
chr1	81075101	81083000	7899	Mix	ENSECAG00000030272(dist=3219),ENSECAG00000028843(dist=2265)	intergenic	Del	Dup	Dup	Del	--	Dup	Del	Dup	--	Del	Del	Del	--	Dup	Dup	Del
chr1	81083501	81099800	16299	Mix	ENSECAG00000028843	exonic	Del	Dup	Del	Del	--	Del	Del	Del	--	Del	Del	Del	Mix	Mix	Del	Del
chr1	81099801	81233500	133699	Mix	ENSECAG00000030826,ENSECAG00000037757	exonic	Del	Del	Del	Del	Del	Del	Mix	Dup	Dup	Del	Del	Mix	Dup	Dup	Mix	Del
chr1	81233501	81236400	2899	Del	ENSECAG00000012930	exonic	Del	Del	Del	Del	Del	Del	Del	Del	Del	Del	Del	Del	Del	Del	Del	Del
chr1	81248001	81255900	7899	Mix	ENSECAG00000012930	intronic	Del	Del	Del	Del	Del	Del	Del	Dup	Del	Del	Del	Del	Del	Del	Dup	Del
chr1	81263701	81510700	246999	Mix	ENSECAG00000002745,ENSECAG00000007820,ENSECAG00000009703,ENSECAG00000012930	exonic	Del	Dup	Dup	Mix	Del	Del	Dup	Dup	Mix	Mix	Mix	Dup	Mix	Mix	Mix	Dup
chr1	81627801	81696600	68799	Mix	ENSECAG00000006210,ENSECAG00000015850,ENSECAG00000022328,ENSECAG00000029528	exonic	Del	Del	Del	Del	Del	Del	Del	Del	Del	Del	Dup	Dup	Del	Del	Del	Del
chr1	81696601	81715000	18399	Mix	ENSECAG00000015850	exonic	Del	Del	Del	Del	Del	Del	Del	Del	Del	Del	Dup	Mix	Del	Del	Dup	Del
chr1	81727601	81732200	4599	Mix	ENSECAG00000022081	exonic	Del	Del	Del	Del	Del	Del	Del	Del	Dup	Del	Del	Del	Del	Del	Del	Del
chr1	81756601	81776000	19399	Mix	ENSECAG00000022081	exonic	Del	Del	Del	Del	Del	Del	Del	Del	Del	Del	Del	Dup	Del	Del	Del	Del
chr1	81776001	81793100	17099	Del	ENSECAG00000022081	exonic	Del	Del	Del	Del	Del	Del	Del	Del	Del	Del	Del	Del	Del	Del	Del	Del
chr1	81797601	81826600	28999	Mix	ENSECAG00000022081	exonic	Del	Del	Del	Del	Del	Del	Del	Del	Dup	Del	Del	Dup	Dup	Dup	Dup	Del
chr1	81834201	81864800	30599	Mix	ENSECAG00000002917	exonic	Del	Del	Del	Del	Del	Del	Del	Del	Del	Dup	Del	Dup	Mix	Dup	--	Del
chr1	81864801	81875000	10199	Mix	ENSECAG00000002917	exonic	Del	Del	Del	Del	Del	Del	Del	Del	Del	Del	Del	Dup	Del	Del	Del	Del
chr1	81875001	81891600	16599	Del	ENSECAG00000002917	exonic	Del	Del	Del	Del	Del	Del	Del	Del	Del	Del	Del	Del	Del	Del	Del	Del
chr1	81892601	81968100	75499	Mix	ENSECAG00000021332,ENSECAG00000021611	exonic	Del	Del	Del	Del	Del	Del	Del	Dup	--	Del	Del	Dup	Dup	Dup	--	Del
chr1	81968101	81974300	6199	Mix	ENSECAG00000021611	intronic	Del	Dup	Del	Del	Dup	Dup	Del	Del	Dup	Del	Del	Del	Del	Del	--	Del
chr1	81974301	82007400	33099	Mix	ENSECAG00000021611,ENSECAG00000031922	exonic	Del	Del	Del	Del	Mix	Dup	Del	Del	Dup	Del	Del	Del	Del	Del	Del	Del
chr1	82011901	82016400	4499	Del	ENSECAG00000031922(dist=9802),ENSECAG00000014160(dist=47179)	intergenic	Del	Del	Del	Del	Del	Del	Del	Del	Del	Del	Del	Del	Del	Del	Del	Del
chr1	82025801	82040600	14799	Mix	ENSECAG00000031922(dist=23702),ENSECAG00000014160(dist=22979)	intergenic	Dup	Del	Del	Del	Dup	Del	Del	Del	Dup	Del	Del	Mix	Del	Del	Dup	Del
chr1	82040601	82157900	117299	Mix	ENSECAG00000014160	exonic	Dup	Dup	Del	Del	Del	Dup	Del	Dup	Dup	Del	Del	Dup	Mix	Mix	Mix	Del
chr1	82162501	82174100	11599	Mix	ENSECAG00000014160(dist=33328),ENSECAG00000023018(dist=11964)	intergenic	Del	Del	Del	Del	Del	Del	Del	Del	Del	Del	Del	Dup	Del	Del	Del	Del
chr1	82182001	82188600	6599	Del	ENSECAG00000023018	exonic	Del	Del	Del	Del	Del	Del	Del	Del	Del	Del	Del	Del	Del	Del	Del	Del
chr1	82195601	82202300	6699	Del	ENSECAG00000023018	intronic	Del	Del	Del	Del	Del	Del	Del	Del	Del	Del	Del	Del	Del	Del	Del	Del
chr1	82228201	82239400	11199	Mix	ENSECAG00000023018(dist=9387),ENSECAG00000004098(dist=7194)	intergenic	Dup	Dup	Del	Del	Dup	Dup	Del	Del	Dup	Del	Del	Del	Dup	Dup	Mix	Del
chr1	82239401	82247700	8299	Del	ENSECAG00000004098	exonic	Del	Del	Del	Del	Del	Del	Del	Del	Del	Del	Del	Del	Del	Del	Del	Del
chr1	82261001	82272700	11699	Del	ENSECAG00000004098(dist=10121),ENSECAG00000043222(dist=3683)	intergenic	Del	Del	Del	Del	Del	Del	Del	Del	Del	Del	Del	Del	Del	Del	Del	Del
chr1	82347801	82349600	1799	Del	ENSECAG00000043222(dist=9303),ENSECAG00000031209(dist=18673)	intergenic	Del	Del	Del	Del	Del	Del	Del	Del	Del	Del	Del	Del	Del	Del	Del	Del
chr1	82350901	82378000	27099	Mix	ENSECAG00000031209	exonic	Del	Del	Del	Del	Dup	Del	Del	Dup	Dup	Del	Del	Dup	Del	Del	Dup	Del
chr1	82379001	82393700	14699	Del	ENSECAG00000031209	exonic	Del	Del	Del	Del	Del	Del	Del	Del	Del	Del	Del	Del	Del	Del	Del	Del
chr1	82394201	82446500	52299	Mix	ENSECAG00000024059,ENSECAG00000024182,ENSECAG00000031209	exonic	Dup	Dup	Del	Del	Del	Dup	Del	Dup	Dup	Del	Del	--	Del	Del	Mix	Del
chr1	82446501	82491800	45299	Mix	ENSECAG00000024182	exonic	Dup	Dup	Del	Del	Del	Dup	Del	Del	Dup	Del	Del	Mix	Dup	Dup	Mix	Del
chr1	82516401	82525000	8599	Mix	ENSECAG00000024182	intronic	Del	Del	Del	Del	Del	Del	Del	Del	Del	Del	Del	Dup	Del	Del	Del	Del
chr1	82579201	82585500	6299	Mix	ENSECAG00000001649	exonic	Del	Del	Del	Del	Dup	Del	Del	Del	Dup	Del	Del	Del	Del	Del	Del	Del
chr1	82588301	82589400	1099	Del	ENSECAG00000001649	intronic	Del	Del	Del	Del	Del	Del	Del	Del	Del	Del	Del	Del	Del	Del	Del	Del
chr1	82612901	82616500	3599	Del	ENSECAG00000001649	intronic	Del	Del	Del	Del	Del	Del	Del	Del	Del	Del	Del	Del	Del	Del	Del	Del
chr1	82619601	82625300	5699	Mix	ENSECAG00000001649	intronic	Del	Del	Del	Del	Del	Del	Del	Del	Dup	Del	Del	Del	Del	Del	Del	Del
chr1	82671701	82701700	29999	Mix	ENSECAG00000001649	exonic	Dup	Dup	Del	Dup	Dup	Del	Dup	Dup	Dup	Del	Del	Dup	Dup	Dup	Dup	Dup
chr1	82707701	82715800	8099	Mix	ENSECAG00000001649	exonic	Del	Del	Del	Del	Del	Del	Del	Del	Del	Del	Del	Dup	Del	Del	Del	Del
chr1	82746401	82755500	9099	Mix	ENSECAG00000001649	exonic	Dup	Del	Del	Del	Del	Del	Del	Del	Dup	Del	Del	Del	Del	Del	Del	Del
chr1	82761301	82762400	1099	Del	ENSECAG00000001649	exonic	Del	Del	Del	Del	Del	Del	Del	Del	Del	Del	Del	Del	Del	Del	Del	Del
chr1	82768601	82788800	20199	Mix	ENSECAG00000001649	exonic	Del	Dup	Del	Del	Dup	Del	Del	Del	Del	Del	Del	Del	Del	Del	Del	Del
chr1	82789701	82796400	6699	Mix	ENSECAG00000001649	intronic	Del	Dup	Del	Del	Dup	Del	Del	Del	Del	Del	Del	Del	Del	Del	Dup	Del
chr1	82845501	82869600	24099	Mix	ENSECAG00000001649(dist=15088),ENSECAG00000023303(dist=10280)	intergenic	Del	Del	Del	Del	Mix	Dup	Del	Dup	Del	Del	Dup	Dup	Del	Del	Mix	Del
chr1	82869601	82876500	6899	Mix	ENSECAG00000001649(dist=39188),ENSECAG00000023303(dist=3380)	intergenic	Del	Dup	Del	Del	Del	Dup	Del	Del	Dup	Del	Dup	Dup	Del	Del	Del	Del
chr1	82876501	82894400	17899	Mix	ENSECAG00000023303	exonic	Del	Dup	Del	Del	Dup	Dup	Del	Dup	Mix	Del	Dup	Dup	Del	Del	--	Del
chr1	82894401	82903000	8599	Mix	ENSECAG00000023303	intronic	Del	Dup	Del	Dup	Dup	Dup	Del	Del	Dup	Dup	Del	Dup	Del	Del	--	Del
chr1	82906001	82932600	26599	Mix	ENSECAG00000023303	exonic	Del	Del	Del	Del	Del	Del	Del	Del	Dup	Del	Del	Mix	Del	Del	Del	Del
chr1	82932601	82945700	13099	Del	ENSECAG00000023303	exonic	Del	Del	Del	Del	Del	Del	Del	Del	Del	Del	Del	Del	Del	Del	Del	Del
chr1	82958301	82967300	8999	Mix	ENSECAG00000023303	intronic	Dup	Dup	Del	Del	Del	Dup	Del	Del	Dup	Del	Del	Del	Del	Del	Del	Del
chr1	82970801	83005500	34699	Del	ENSECAG00000023303	exonic	Del	Del	Del	Del	Del	Del	Del	Del	Del	Del	Del	Del	Del	Del	Del	Del
chr1	83005501	83031600	26099	Mix	ENSECAG00000023303	exonic	Dup	Mix	Dup	Del	Dup	Dup	Del	Del	Dup	Del	Del	Del	Del	Del	Del	Del
chr1	83031701	83071800	40099	Mix	ENSECAG00000023303	exonic	Dup	Del	Del	Del	Del	Mix	Del	Del	Mix	Del	Del	Del	Mix	Del	Del	Del
chr1	83132301	83136000	3699	Mix	ENSECAG00000008480(dist=15725),ENSECAG00000021587(dist=48764)	intergenic	Del	Del	Del	Del	Del	Del	Del	Del	Dup	Del	Del	Del	Del	Del	Del	Del
chr1	83140801	83150300	9499	Mix	ENSECAG00000008480(dist=24225),ENSECAG00000021587(dist=34464)	intergenic	Del	Del	Del	Del	Del	Del	Dup	Del	Del	Del	Dup	Del	Del	Del	Del	Del
chr1	83162901	83165300	2399	Del	ENSECAG00000008480(dist=46325),ENSECAG00000021587(dist=19464)	intergenic	Del	Del	Del	Del	Del	Del	Del	Del	Del	Del	Del	Del	Del	Del	Del	Del
chr1	83177801	83179200	1399	Del	ENSECAG00000008480(dist=61225),ENSECAG00000021587(dist=5564)	intergenic	Del	Del	Del	Del	Del	Del	Del	Del	Del	Del	Del	Del	Del	Del	Del	Del
chr1	83206901	83211600	4699	Mix	ENSECAG00000021638	intronic	Del	Del	Del	Del	Del	Del	Del	Del	Del	Del	Del	Dup	Del	Del	Del	Del
chr1	83223401	83227300	3899	Del	ENSECAG00000021638	intronic	Del	Del	Del	Del	Del	Del	Del	Del	Del	Del	Del	Del	Del	Del	Del	Del
chr1	83227301	83238700	11399	Mix	ENSECAG00000021638	intronic	Del	Dup	Del	Del	Dup	Del	Del	Del	Del	Del	Del	Del	Del	Del	Dup	Del
chr1	83245901	83256700	10799	Del	ENSECAG00000021638	exonic	Del	Del	Del	Del	Del	Del	Del	Del	Del	Del	Del	Del	Del	Del	Del	Del
chr1	83270301	83278200	7899	Mix	ENSECAG00000021638	exonic	Del	Del	Del	Del	Del	Del	Del	Del	Del	Del	Dup	Del	Del	Del	Del	Del
chr1	83309801	83312200	2399	Del	ENSECAG00000021638	intronic	Del	Del	Del	Del	Del	Del	Del	Del	Del	Del	Del	Del	Del	Del	Del	Del
chr1	83334801	83336200	1399	Del	ENSECAG00000007449	exonic	Del	Del	Del	Del	Del	Del	Del	Del	Del	Del	Del	Del	Del	Del	Del	Del
chr1	83336601	83339600	2999	Del	ENSECAG00000007449	intronic	Del	Del	Del	Del	Del	Del	Del	Del	Del	Del	Del	Del	Del	Del	Del	Del
chr1	83348501	83366500	17999	Mix	ENSECAG00000007449	exonic	Del	Del	Del	Del	Del	Del	Del	Dup	Del	Del	Del	--	Dup	Dup	Del	Del
chr1	83366601	83370800	4199	Mix	ENSECAG00000007449	intronic	Del	Del	Del	Del	Del	Del	Del	Dup	Del	Del	Del	Del	Mix	Mix	Del	Del
chr1	83377201	83404000	26799	Mix	ENSECAG00000007449	exonic	Del	Del	Del	Del	Del	Del	Del	Del	Del	Del	Del	Dup	Del	Del	Del	Del
chr1	83430201	83434000	3799	Mix	ENSECAG00000007449	intronic	Del	Del	Del	Del	Del	Del	Del	Del	Del	Del	Del	Del	Del	Del	Dup	Del
chr1	83440601	83447300	6699	Mix	ENSECAG00000007449	exonic	Del	Del	Del	Del	Del	Del	Del	Del	Del	Del	Del	Dup	Del	Del	Del	Del
chr1	83449501	83461200	11699	Mix	ENSECAG00000042405	exonic	Del	Del	Del	Dup	Dup	Del	Del	Del	Dup	Del	Del	Del	Del	Del	Dup	Dup
chr1	83461201	83463200	1999	Mix	ENSECAG00000042405(dist=6484),ENSECAG00000028941(dist=75427)	intergenic	Del	Del	Del	Del	Dup	Del	Del	Del	Dup	Del	Del	Del	Del	Del	Mix	Del
chr1	83466001	83471200	5199	Del	ENSECAG00000042405(dist=11284),ENSECAG00000028941(dist=67427)	intergenic	Del	Del	Del	Del	Del	Del	Del	Del	Del	Del	Del	Del	Del	Del	Del	Del
chr1	83471201	83524000	52799	Mix	ENSECAG00000042405(dist=16484),ENSECAG00000028941(dist=14627)	intergenic	Del	Del	Del	Del	Dup	Dup	Del	Del	Del	Del	Del	Del	Del	Del	Del	Del
chr1	83530301	83532800	2499	Del	ENSECAG00000042405(dist=75584),ENSECAG00000028941(dist=5827)	intergenic	Del	Del	Del	Del	Del	Del	Del	Del	Del	Del	Del	Del	Del	Del	Del	Del
chr1	83574401	83587200	12799	Mix	ENSECAG00000028480(dist=27309),ENSECAG00000034664(dist=16484)	intergenic	Del	Dup	Del	Del	Del	Del	Del	Del	Del	Del	Del	Dup	Del	Del	Mix	Del
chr1	83587201	83600700	13499	Mix	ENSECAG00000028480(dist=40109),ENSECAG00000034664(dist=2984)	intergenic	Del	Del	Del	Del	Del	Del	Del	Del	Dup	Del	Del	Del	Del	Del	Del	Del
chr1	83719301	83723800	4499	Del	ENSECAG00000009652	exonic	Del	Del	Del	Del	Del	Del	Del	Del	Del	Del	Del	Del	Del	Del	Del	Del
chr1	83729401	83730700	1299	Del	ENSECAG00000009652	intronic	Del	Del	Del	Del	Del	Del	Del	Del	Del	Del	Del	Del	Del	Del	Del	Del
chr1	83739701	83748800	9099	Del	ENSECAG00000012596	exonic	Del	Del	Del	Del	Del	Del	Del	Del	Del	Del	Del	Del	Del	Del	Del	Del
chr1	83754701	83764500	9799	Mix	ENSECAG00000012596(dist=8105),ENSECAG00000013868(dist=2620)	intergenic	Dup	Del	Del	Del	Dup	Del	Del	Del	Dup	Del	Del	Dup	Del	Del	Del	Del
chr1	83764501	83800800	36299	Del	ENSECAG00000004188,ENSECAG00000013868	exonic	Del	Del	Del	Del	Del	Del	Del	Del	Del	Del	Del	Del	Del	Del	Del	Del
chr1	83801301	83807200	5899	Mix	ENSECAG00000004188(dist=12284),ENSECAG00000037135(dist=10570)	intergenic	Dup	Del	Del	Del	Dup	Dup	Del	Dup	Dup	Del	Dup	Dup	Dup	Dup	Mix	Del
chr1	83807301	83811400	4099	Mix	ENSECAG00000004188(dist=18284),ENSECAG00000037135(dist=6370)	intergenic	Dup	Dup	Del	Del	Dup	Dup	Del	Del	Dup	Del	Del	Dup	Del	Del	Mix	Mix
chr1	83811701	83816900	5199	Mix	ENSECAG00000037135(dist=870)	downstream	Dup	Dup	Dup	Del	Dup	Dup	Del	Dup	Dup	Del	Del	Dup	Dup	Dup	Dup	Mix
chr1	83817901	83841800	23899	Mix	ENSECAG00000037135	exonic	Del	Dup	Del	Del	Del	Del	Del	Dup	Dup	Del	Del	Del	Mix	Dup	--	--
chr1	83841901	83856000	14099	Mix	ENSECAG00000037135	intronic	Del	Dup	Del	Del	Dup	Dup	Dup	Dup	Dup	Del	Del	Dup	Dup	Dup	Dup	Del
chr1	83857001	83860100	3099	Mix	ENSECAG00000037135	exonic	Del	Del	Del	Del	Del	Del	Del	Del	Del	Del	Del	Dup	Del	Del	Mix	Del
chr1	83860201	83865600	5399	Mix	ENSECAG00000037135(dist=692)	upstream	Del	Dup	Del	Del	Dup	Dup	Del	Del	Del	Del	Del	Dup	Dup	Del	--	Del
chr1	83866101	83872500	6399	Mix	ENSECAG00000037135(dist=6592),ENSECAG00000028672(dist=7258)	intergenic	Del	Del	Del	Del	Dup	Del	Del	Del	Del	Del	Del	Del	Del	Del	Del	Del
chr1	83872901	83878900	5999	Mix	ENSECAG00000028672(dist=858)	downstream	Dup	Del	Dup	Dup	Dup	Del	Dup	Del	Dup	Del	Del	Dup	Dup	Del	Dup	Del
chr1	83878901	83884900	5999	Mix	ENSECAG00000028672	exonic	Dup	Del	Del	Dup	Del	Del	Del	Del	Dup	Del	Del	Del	Mix	Del	Dup	Del
chr1	83884901	83892000	7099	Mix	ENSECAG00000028672	intronic	Dup	Del	Dup	Dup	Del	Del	Del	Dup	Dup	Del	Del	Del	--	Mix	--	Del
chr1	83892001	83894300	2299	Mix	ENSECAG00000028672	intronic	Del	Del	Del	Del	Del	Del	Del	Dup	Del	Del	Del	Del	Mix	Del	Mix	Del
chr1	83894801	83907800	12999	Mix	ENSECAG00000028672	exonic	Del	--	Del	Del	Del	Del	Del	Del	Del	Del	Del	Mix	Mix	Del	Del	Del
chr1	83909401	83914800	5399	Mix	ENSECAG00000028672	intronic	Dup	Dup	Dup	Dup	Dup	Dup	Dup	Dup	Dup	Dup	Del	Dup	Del	Del	Dup	Dup
chr1	83914801	83918500	3699	Mix	ENSECAG00000028672	exonic	Del	Dup	Del	Dup	Del	Del	Del	Dup	Dup	Del	Del	Del	Del	Del	Dup	Dup
chr1	83918501	83924500	5999	Mix	ENSECAG00000028672	exonic	Mix	Dup	Del	Del	Dup	Del	Del	Del	Dup	Del	Del	Del	Del	Del	Mix	Dup
chr1	83924501	83937000	12499	Mix	ENSECAG00000028672	intronic	Mix	Dup	Del	Del	Dup	Dup	Del	Dup	Dup	Del	Del	Dup	Dup	Dup	--	Dup
chr1	83937501	83947000	9499	Mix	ENSECAG00000028672	exonic	Mix	Del	Del	Del	Del	Del	Del	Mix	Del	Del	Del	Del	Del	Del	--	Del
chr1	83949101	83956300	7199	Mix	ENSECAG00000028672(dist=8001),ENSECAG00000017380(dist=1596)	intergenic	Del	Dup	Dup	Dup	Dup	Dup	Del	Dup	Dup	Del	Mix	Dup	Dup	Dup	Dup	Del
chr1	83956301	83958900	2599	Mix	ENSECAG00000017380	exonic	Del	Dup	Dup	Dup	Dup	Dup	Del	Dup	Dup	Del	Del	Dup	Dup	Dup	Mix	Del
chr1	83958901	83974300	15399	Mix	ENSECAG00000017380	exonic	Del	Dup	Del	Dup	Dup	Dup	Del	Dup	Dup	Del	Del	Dup	Dup	Dup	Dup	Del
chr1	83975101	83995700	20599	Mix	ENSECAG00000017380	exonic	Del	Del	Del	Del	Del	Del	Del	Dup	Dup	Del	Del	Del	Del	Del	--	Del
chr1	83995701	84038100	42399	Mix	ENSECAG00000017380,ENSECAG00000020129	exonic	Del	Dup	Del	Del	Del	Dup	Del	Del	Del	Del	Del	Del	Del	Del	Del	Del
chr1	84038401	84042300	3899	Mix	ENSECAG00000020129(dist=6195),ENSECAG00000035414(dist=40150)	intergenic	Del	Del	Del	Del	Del	Dup	Del	Del	Del	Del	Del	Del	Del	Del	Del	Del
chr1	84046201	84050300	4099	Mix	ENSECAG00000020129(dist=13995),ENSECAG00000035414(dist=32150)	intergenic	Del	Del	Del	Del	Del	Dup	Del	Del	Dup	Del	Del	Del	Del	Del	Del	Mix
chr1	84050301	84057700	7399	Mix	ENSECAG00000020129(dist=18095),ENSECAG00000035414(dist=24750)	intergenic	Del	Dup	Del	Del	Dup	Dup	Del	Del	Dup	Del	Del	Del	Del	Del	Dup	Mix
chr1	84094201	84139700	45499	Mix	ENSECAG00000035414	exonic	Del	Dup	Del	Del	Del	Dup	Del	Dup	Dup	Del	Dup	Dup	Dup	Dup	Dup	Dup
chr1	84140801	84149800	8999	Del	ENSECAG00000035414(dist=45407),ENSECAG00000004381(dist=19552)	intergenic	Del	Del	Del	Del	Del	Del	Del	Del	Del	Del	Del	Del	Del	Del	Del	Del
chr1	84152301	84156100	3799	Mix	ENSECAG00000035414(dist=56907),ENSECAG00000004381(dist=13252)	intergenic	Del	Del	Del	Del	Del	Del	Del	Del	Del	Del	Del	Del	Dup	Dup	Del	Del
chr1	84156101	84160200	4099	Mix	ENSECAG00000035414(dist=60707),ENSECAG00000004381(dist=9152)	intergenic	Del	Del	Del	Del	Dup	Del	Del	Del	Dup	Del	Dup	Del	Dup	Dup	Dup	Del
chr1	84160201	84162000	1799	Mix	ENSECAG00000035414(dist=64807),ENSECAG00000004381(dist=7352)	intergenic	Del	Del	Del	Del	Dup	Del	Del	Del	Dup	Del	Dup	Del	Dup	Dup	Del	Del
chr1	84162101	84178100	15999	Del	ENSECAG00000004381	exonic	Del	Del	Del	Del	Del	Del	Del	Del	Del	Del	Del	Del	Del	Del	Del	Del
chr1	84178101	84179700	1599	Mix	ENSECAG00000004381(dist=7376),ENSECAG00000022004(dist=23817)	intergenic	Del	Del	Del	Del	Del	Del	Del	Del	Dup	Del	Del	Del	Del	Del	Del	Del
chr1	84179701	84200800	21099	Mix	ENSECAG00000004381(dist=8976),ENSECAG00000022004(dist=2717)	intergenic	Del	Del	Del	Del	Del	Del	Mix	Del	Dup	Dup	Del	Dup	Del	Del	Del	Dup
chr1	84201401	84213300	11899	Del	ENSECAG00000022004	exonic	Del	Del	Del	Del	Del	Del	Del	Del	Del	Del	Del	Del	Del	Del	Del	Del
chr1	84255601	84266800	11199	Mix	ENSECAG00000001626	exonic	Del	Del	Del	Del	Del	Del	Del	Del	Del	Del	Del	Dup	Del	Del	Del	Del
chr1	84266801	84269000	2199	Del	ENSECAG00000001626	intronic	Del	Del	Del	Del	Del	Del	Del	Del	Del	Del	Del	Del	Del	Del	Del	Del
chr1	84270901	84319200	48299	Mix	ENSECAG00000001626	exonic	Del	Del	Del	Del	Del	Del	Del	Del	Del	Del	Dup	--	Del	Del	Dup	Del
chr1	84320501	84353000	32499	Mix	ENSECAG00000007371	exonic	Del	Del	Del	Del	Del	Del	Del	Del	Del	Del	Del	Dup	Del	Del	Del	Del
chr1	84353001	84367600	14599	Mix	ENSECAG00000007371,ENSECAG00000026953	exonic	Del	Del	Del	Del	Del	Del	Del	Del	Del	Del	Dup	Dup	Del	Del	Del	Del
chr1	84367601	84380700	13099	Mix	ENSECAG00000026953	exonic	Del	Del	Del	Del	Del	Del	Del	Del	Del	Del	Del	Dup	Del	Del	Del	Del
chr1	84380701	84387400	6699	Del	ENSECAG00000037421,ENSECAG00000037793	exonic	Del	Del	Del	Del	Del	Del	Del	Del	Del	Del	Del	Del	Del	Del	Del	Del
chr1	84387401	84411500	24099	Del	ENSECAG00000013252,ENSECAG00000017808	exonic	Del	Del	Del	Del	Del	Del	Del	Del	Del	Del	Del	Del	Del	Del	Del	Del
chr1	84411501	84595400	183899	Mix	ENSECAG00000020461,ENSECAG00000024538	exonic	Del	Del	Del	Del	Del	Del	Del	Del	Del	Del	Del	Mix	Del	Del	Mix	Del
chr1	84595901	84663800	67899	Del	ENSECAG00000010886,ENSECAG00000024538	exonic	Del	Del	Del	Del	Del	Del	Del	Del	Del	Del	Del	Del	Del	Del	Del	Del
chr1	84663801	84664900	1099	Mix	ENSECAG00000010886(dist=14606),ENSECAG00000041346(dist=27199)	intergenic	Del	Del	Del	Del	Dup	Del	Del	Del	Del	Del	Del	Del	Del	Del	Del	Del
chr1	84665101	84677800	12699	Mix	ENSECAG00000010886(dist=15906),ENSECAG00000041346(dist=14299)	intergenic	Del	Dup	Del	Del	Dup	Dup	Del	Mix	Dup	Del	Dup	Dup	Del	Del	Mix	Del
chr1	84677801	84684100	6299	Mix	ENSECAG00000010886(dist=28606),ENSECAG00000041346(dist=7999)	intergenic	Del	Del	Del	Del	Del	Del	Del	Dup	Del	Del	Dup	Del	Del	Del	Del	Del
chr1	84700101	84723400	23299	Mix	ENSECAG00000041346(dist=2089),ENSECAG00000016925(dist=12951)	intergenic	Del	Del	Del	Del	Del	Del	Del	Del	Del	Del	Del	Dup	Del	Del	Del	Del
chr1	84735201	84737800	2599	Del	ENSECAG00000016925(ENSECAT00000017845:c.-2853_-2841delins0,ENSECAT00000078468:c.-2853_-2841delins0)	UTR5	Del	Del	Del	Del	Del	Del	Del	Del	Del	Del	Del	Del	Del	Del	Del	Del
chr1	84756501	84760800	4299	Mix	ENSECAG00000016925	exonic	Del	Del	Del	Del	Del	Del	Del	Del	Del	Del	Del	Del	Del	Del	Dup	Del
chr1	84781801	84791900	10099	Mix	ENSECAG00000016925	exonic	Del	Del	Del	Del	Del	Del	Del	Dup	Dup	Del	Del	Del	Del	Del	Del	Del
chr1	84827001	84833200	6199	Del	ENSECAG00000016925(dist=14880),ENSECAG00000021446(dist=39972)	intergenic	Del	Del	Del	Del	Del	Del	Del	Del	Del	Del	Del	Del	Del	Del	Del	Del
chr1	84833501	84848900	15399	Mix	ENSECAG00000016925(dist=21380),ENSECAG00000021446(dist=24272)	intergenic	Del	Del	Del	Del	Del	Del	Del	Del	Dup	Del	Del	Del	Dup	Dup	Dup	Del
chr1	84849201	84854400	5199	Del	ENSECAG00000016925(dist=37080),ENSECAG00000021446(dist=18772)	intergenic	Del	Del	Del	Del	Del	Del	Del	Del	Del	Del	Del	Del	Del	Del	Del	Del
chr1	84854401	84862500	8099	Mix	ENSECAG00000016925(dist=42280),ENSECAG00000021446(dist=10672)	intergenic	Del	Del	Del	Del	Del	Dup	Del	Del	Dup	Del	Del	Del	Del	Del	Del	Del
chr1	84862501	84878900	16399	Del	ENSECAG00000021446	exonic	Del	Del	Del	Del	Del	Del	Del	Del	Del	Del	Del	Del	Del	Del	Del	Del
chr1	84878901	84953400	74499	Mix	ENSECAG00000021446	intronic	Dup	Del	Del	Del	Del	Del	Del	Del	Del	Del	Del	Dup	Del	Del	--	Del
chr1	84954401	84966900	12499	Mix	ENSECAG00000021446	intronic	Dup	Dup	Del	Dup	Dup	Dup	Del	Dup	Dup	Del	Dup	Dup	Dup	Dup	Dup	Del
chr1	84967001	85039800	72799	Mix	ENSECAG00000021446	exonic	Del	Mix	Del	Del	Del	Del	Del	Dup	Del	Del	Del	Dup	Dup	Del	--	Del
chr1	85039801	85045000	5199	Mix	ENSECAG00000021446	intronic	Del	Del	Del	Del	Dup	Del	Del	Del	Dup	Del	Del	Dup	Dup	Del	Mix	Del
chr1	85045001	85066500	21499	Del	ENSECAG00000021446	intronic	Del	Del	Del	Del	Del	Del	Del	Del	Del	Del	Del	Del	Del	Del	Del	Del
chr1	85114301	85117600	3299	Del	ENSECAG00000021446	intronic	Del	Del	Del	Del	Del	Del	Del	Del	Del	Del	Del	Del	Del	Del	Del	Del
chr1	85124701	85135000	10299	Mix	ENSECAG00000021446	intronic	Del	Dup	Del	Del	Dup	Dup	Del	Dup	Dup	Del	Del	Dup	Dup	Dup	Dup	Del
chr1	85198101	85222100	23999	Mix	ENSECAG00000021446	intronic	Del	Del	Del	Del	Dup	Del	Del	Del	Dup	Del	Del	Del	Del	Del	Del	Del
chr1	85223401	85236100	12699	Del	ENSECAG00000021446	intronic	Del	Del	Del	Del	Del	Del	Del	Del	Del	Del	Del	Del	Del	Del	Del	Del
chr1	85240001	85248300	8299	Mix	ENSECAG00000021446	intronic	Del	Del	Del	Del	Dup	Del	Del	Dup	Del	Del	Del	Del	Del	Del	Del	Del
chr1	85278901	85284100	5199	Mix	ENSECAG00000021446	intronic	Del	Del	Del	Del	Del	Del	Del	Dup	Del	Del	Del	Del	Del	Del	Del	Del
chr1	85285801	85302400	16599	Del	ENSECAG00000021446	exonic	Del	Del	Del	Del	Del	Del	Del	Del	Del	Del	Del	Del	Del	Del	Del	Del
chr1	85324801	85326800	1999	Del	ENSECAG00000021446	intronic	Del	Del	Del	Del	Del	Del	Del	Del	Del	Del	Del	Del	Del	Del	Del	Del
chr1	85328201	85343400	15199	Del	ENSECAG00000021446	exonic	Del	Del	Del	Del	Del	Del	Del	Del	Del	Del	Del	Del	Del	Del	Del	Del
chr1	85343901	85376000	32099	Mix	ENSECAG00000021446	intronic	Del	Dup	Del	Del	Del	Del	Del	Del	Dup	Del	Dup	Dup	Del	Del	Del	Del
chr1	85377601	85387300	9699	Del	ENSECAG00000021446	intronic	Del	Del	Del	Del	Del	Del	Del	Del	Del	Del	Del	Del	Del	Del	Del	Del
chr1	85388601	85409300	20699	Mix	ENSECAG00000021446	intronic	Del	Del	Del	Del	Del	Del	Del	Del	Del	Del	Del	Dup	Del	Del	Del	Del
chr1	85481601	85494800	13199	Del	ENSECAG00000021446	intronic	Del	Del	Del	Del	Del	Del	Del	Del	Del	Del	Del	Del	Del	Del	Del	Del
chr1	85576801	85600300	23499	Del	ENSECAG00000035108(dist=24366),ENSECAG00000031149(dist=129416)	intergenic	Del	Del	Del	Del	Del	Del	Del	Del	Del	Del	Del	Del	Del	Del	Del	Del
chr1	85620001	85628800	8799	Mix	ENSECAG00000035108(dist=67566),ENSECAG00000031149(dist=100916)	intergenic	Del	Del	Del	Del	Del	Del	Del	Del	Del	Del	Del	Dup	Del	Del	Del	Del
chr1	85639501	85644900	5399	Mix	ENSECAG00000035108(dist=87066),ENSECAG00000031149(dist=84816)	intergenic	Del	Del	Dup	Del	Del	Del	Del	Del	Del	Del	Del	Del	Del	Del	Del	Del
chr1	85654401	85659800	5399	Mix	ENSECAG00000035108(dist=101966),ENSECAG00000031149(dist=69916)	intergenic	Del	Del	Del	Del	Del	Del	Del	Del	Del	Del	Dup	Del	Del	Del	Del	Del
chr1	85713401	85722600	9199	Mix	ENSECAG00000035108(dist=160966),ENSECAG00000031149(dist=7116)	intergenic	Del	Del	Del	Del	Del	Del	Del	Del	Del	Del	Del	Dup	Del	Del	Del	Del
chr1	85981901	85983500	1599	Del	ENSECAG00000031149(dist=4014),ENSECAG00000033375(dist=71010)	intergenic	Del	Del	Del	Del	Del	Del	Del	Del	Del	Del	Del	Del	Del	Del	Del	Del
chr1	85993801	86010000	16199	Mix	ENSECAG00000031149(dist=15914),ENSECAG00000033375(dist=44510)	intergenic	Del	Del	Del	Del	Del	Del	Del	Del	Del	Del	Del	Del	Dup	Dup	Dup	Del
chr1	86019201	86025700	6499	Mix	ENSECAG00000031149(dist=41314),ENSECAG00000033375(dist=28810)	intergenic	Del	Del	Del	Del	Del	Del	Del	Dup	Del	Del	Del	Del	Dup	Dup	Dup	Del
chr1	86085701	86111000	25299	Mix	ENSECAG00000033375(dist=26780),ENSECAG00000041626(dist=161756)	intergenic	Del	Del	Del	Del	Del	Del	Del	Del	Del	Del	Del	Dup	Del	Del	Del	Del
chr1	86111001	86195200	84199	Mix	ENSECAG00000033375(dist=52080),ENSECAG00000041626(dist=77556)	intergenic	Dup	Del	Dup	Del	Dup	Del	Del	Dup	Dup	Del	Dup	Dup	Del	Del	Dup	Del
chr1	86195201	86209200	13999	Mix	ENSECAG00000033375(dist=136280),ENSECAG00000041626(dist=63556)	intergenic	Del	Del	Del	Del	Del	Del	Del	Del	Del	Del	Dup	Mix	Del	Del	Del	Del
chr1	86216701	86222800	6099	Mix	ENSECAG00000033375(dist=157780),ENSECAG00000041626(dist=49956)	intergenic	Del	Del	Del	Del	Del	Del	Del	Del	Del	Del	Del	Del	Del	Del	Dup	Del
chr1	86311501	86321600	10099	Del	ENSECAG00000041626(dist=26152),ENSECAG00000014169(dist=42503)	intergenic	Del	Del	Del	Del	Del	Del	Del	Del	Del	Del	Del	Del	Del	Del	Del	Del
chr1	86324501	86351600	27099	Mix	ENSECAG00000041626(dist=39152),ENSECAG00000014169(dist=12503)	intergenic	Del	Del	Del	Del	Del	Del	Del	Del	Del	Del	Del	Dup	Del	Del	Del	Del
chr1	86384301	86402300	17999	Del	ENSECAG00000014169	exonic	Del	Del	Del	Del	Del	Del	Del	Del	Del	Del	Del	Del	Del	Del	Del	Del
chr1	86402701	86419700	16999	Mix	ENSECAG00000014169	exonic	Del	Del	Del	Del	Del	Dup	Del	Del	Del	Del	Del	Dup	Del	Del	Dup	Del
chr1	86453901	86460900	6999	Mix	ENSECAG00000014169	intronic	Del	Del	Del	Dup	Del	Del	Del	Del	Del	Del	Del	Del	Del	Del	Del	Del
chr1	86475701	86660500	184799	Mix	ENSECAG00000003092,ENSECAG00000009070,ENSECAG00000009475,ENSECAG00000014169,ENSECAG00000019050,ENSECAG00000019064	exonic	Del	Del	Del	Del	Del	Del	Del	Del	Dup	Del	Del	Mix	Del	Del	Mix	Del
chr1	86664201	86675100	10899	Mix	ENSECAG00000019064	exonic	Del	Dup	Del	Del	Del	Del	Del	Del	Dup	Del	Del	Del	Del	Del	Del	Del
chr1	86675101	86911400	236299	Mix	ENSECAG00000019064	exonic	Del	Del	Del	Del	Del	Del	Del	Del	Dup	Del	Del	Del	Mix	Dup	Mix	Del
chr1	86915201	86923600	8399	Mix	ENSECAG00000019064(dist=239319),ENSECAG00000036237(dist=82292)	intergenic	Del	Del	Del	Del	Del	Del	Del	Dup	Del	Del	Del	Del	Del	Del	Dup	Dup
chr1	86981601	86989400	7799	Del	ENSECAG00000019064(dist=305719),ENSECAG00000036237(dist=16492)	intergenic	Del	Del	Del	Del	Del	Del	Del	Del	Del	Del	Del	Del	Del	Del	Del	Del
chr1	87104901	87134800	29899	Mix	ENSECAG00000036237(dist=36269),ENSECAG00000020751(dist=426415)	intergenic	Del	Del	Del	Del	Del	Del	Del	Del	Del	Del	Del	Dup	Del	Del	Del	Del
chr1	87161801	87205500	43699	Mix	ENSECAG00000036237(dist=93169),ENSECAG00000020751(dist=355715)	intergenic	Del	Del	Del	Del	Del	Del	Del	Dup	Del	Del	Del	Del	Del	Del	Dup	Del
chr1	87205501	87228200	22699	Mix	ENSECAG00000036237(dist=136869),ENSECAG00000020751(dist=333015)	intergenic	Del	Del	Del	Del	Del	Del	Del	Del	Del	Del	Del	Dup	Del	Del	Del	Del
chr1	87238701	87250200	11499	Mix	ENSECAG00000036237(dist=170069),ENSECAG00000020751(dist=311015)	intergenic	Del	Del	Del	Del	Del	Del	Del	Dup	Del	Del	Del	Dup	Del	Del	Del	Del
chr1	87253201	87256500	3299	Del	ENSECAG00000036237(dist=184569),ENSECAG00000020751(dist=304715)	intergenic	Del	Del	Del	Del	Del	Del	Del	Del	Del	Del	Del	Del	Del	Del	Del	Del
chr1	87267001	87272400	5399	Mix	ENSECAG00000036237(dist=198369),ENSECAG00000020751(dist=288815)	intergenic	Del	Del	Del	Del	Del	Del	Del	Del	Del	Del	Del	Dup	Del	Del	Del	Del
chr1	87292201	87296400	4199	Mix	ENSECAG00000036237(dist=223569),ENSECAG00000020751(dist=264815)	intergenic	Del	Del	Del	Del	Del	Del	Del	Del	Del	Del	Del	Del	Dup	Dup	Del	Del
chr1	87301101	87531500	230399	Mix	ENSECAG00000036237(dist=232469),ENSECAG00000020751(dist=29715)	intergenic	Del	Del	Del	Del	Del	Del	Del	Del	Del	Del	Dup	Mix	Dup	Del	Dup	Del
chr1	87542601	87565000	22399	Mix	ENSECAG00000020751	exonic	Del	Del	Del	Del	Del	Del	Del	Del	Del	Del	Del	Dup	Del	Del	Del	Del
chr1	87627201	87640900	13699	Mix	ENSECAG00000020751	intronic	Del	Del	Del	Del	Del	Del	Del	Del	Del	Del	Del	Dup	Del	Del	Del	Del
chr1	87706501	87709200	2699	Del	ENSECAG00000020751	intronic	Del	Del	Del	Del	Del	Del	Del	Del	Del	Del	Del	Del	Del	Del	Del	Del
chr1	87709301	87721600	12299	Mix	ENSECAG00000020751	intronic	Del	Del	Dup	Del	Del	Del	Del	Dup	Del	Del	Del	Del	Del	Del	Del	Del
chr1	87721901	87724100	2199	Del	ENSECAG00000020751	intronic	Del	Del	Del	Del	Del	Del	Del	Del	Del	Del	Del	Del	Del	Del	Del	Del
chr1	87780201	87795500	15299	Mix	ENSECAG00000020751	exonic	Del	Del	Del	Del	Del	Del	Del	Del	Del	Del	Del	Dup	Del	Del	Del	Del
chr1	87801701	87809000	7299	Mix	ENSECAG00000020751	intronic	Del	Del	Del	Del	Del	Del	Del	Dup	Del	Del	Del	Del	Dup	Dup	Dup	Dup
chr1	87818501	87822700	4199	Mix	ENSECAG00000020751	intronic	Dup	Del	Del	Del	Del	Del	Del	Del	Del	Del	Del	Del	Del	Del	Del	Del
chr1	87824901	87828400	3499	Mix	ENSECAG00000020751	intronic	Del	Del	Del	Del	Del	Del	Del	Del	Dup	Del	Del	Del	Del	Del	Del	Del
chr1	87861901	87876500	14599	Del	ENSECAG00000020751(ENSECAT00000022020:c.196549_196398delins0)	UTR5	Del	Del	Del	Del	Del	Del	Del	Del	Del	Del	Del	Del	Del	Del	Del	Del
chr1	87900901	87916900	15999	Del	ENSECAG00000020751	intronic	Del	Del	Del	Del	Del	Del	Del	Del	Del	Del	Del	Del	Del	Del	Del	Del
chr1	87937901	87947200	9299	Del	ENSECAG00000020751	intronic	Del	Del	Del	Del	Del	Del	Del	Del	Del	Del	Del	Del	Del	Del	Del	Del
chr1	87951701	87962700	10999	Mix	ENSECAG00000020751	intronic	Del	Del	Del	Del	Del	Del	Del	Del	Dup	Del	Del	Del	Del	Del	Dup	Del
chr1	88000501	88022400	21899	Del	ENSECAG00000020751	intronic	Del	Del	Del	Del	Del	Del	Del	Del	Del	Del	Del	Del	Del	Del	Del	Del
chr1	88050101	88063600	13499	Del	ENSECAG00000020751	intronic	Del	Del	Del	Del	Del	Del	Del	Del	Del	Del	Del	Del	Del	Del	Del	Del
chr1	88162001	88164300	2299	Mix	ENSECAG00000020751	intronic	Del	Del	Del	Del	Del	Del	Del	Del	Dup	Del	Dup	Del	Del	Del	Del	Del
chr1	88168601	88171600	2999	Mix	ENSECAG00000020751	intronic	Del	Del	Del	Del	Del	Del	Del	Del	Del	Del	Del	Del	Dup	Del	Del	Del
chr1	88191901	88202200	10299	Del	ENSECAG00000020751	intronic	Del	Del	Del	Del	Del	Del	Del	Del	Del	Del	Del	Del	Del	Del	Del	Del
chr1	88309301	88313700	4399	Mix	ENSECAG00000020751	intronic	Del	Del	Del	Del	Del	Del	Del	Del	Del	Del	Del	Del	Del	Del	Dup	Del
chr1	88395401	88400500	5099	Del	ENSECAG00000020751	intronic	Del	Del	Del	Del	Del	Del	Del	Del	Del	Del	Del	Del	Del	Del	Del	Del
chr1	88411201	88576400	165199	Mix	ENSECAG00000020751	exonic	Del	Del	Del	Del	Del	Del	Del	Del	Del	Del	Mix	Mix	Del	Del	Mix	Del
chr1	88656101	88668900	12799	Del	ENSECAG00000040809(dist=5340),ENSECAG00000033865(dist=526285)	intergenic	Del	Del	Del	Del	Del	Del	Del	Del	Del	Del	Del	Del	Del	Del	Del	Del
chr1	88716801	88894900	178099	Mix	ENSECAG00000040809(dist=66040),ENSECAG00000033865(dist=300285)	intergenic	Del	Del	Del	Del	Del	Del	Dup	Del	Del	Del	Del	Del	Dup	Dup	Del	Del
chr1	88894901	88905600	10699	Del	ENSECAG00000040809(dist=244140),ENSECAG00000033865(dist=289585)	intergenic	Del	Del	Del	Del	Del	Del	Del	Del	Del	Del	Del	Del	Del	Del	Del	Del
chr1	88925101	88933900	8799	Mix	ENSECAG00000040809(dist=274340),ENSECAG00000033865(dist=261285)	intergenic	Del	Del	Del	Del	Del	Del	Del	Del	Del	Del	Del	Dup	Del	Del	Del	Del
chr1	88950701	88968300	17599	Mix	ENSECAG00000040809(dist=299940),ENSECAG00000033865(dist=226885)	intergenic	Del	Del	Del	Del	Del	Del	Del	Del	Del	Del	Del	Dup	Del	Del	Del	Del
chr1	88988301	89001800	13499	Mix	ENSECAG00000040809(dist=337540),ENSECAG00000033865(dist=193385)	intergenic	Del	Del	Dup	Del	Del	Del	Del	Del	Del	Del	Dup	Del	Del	Del	Dup	Del
chr1	89025101	89049700	24599	Mix	ENSECAG00000040809(dist=374340),ENSECAG00000033865(dist=145485)	intergenic	Del	Del	Del	Del	Del	Del	Del	Del	Del	Del	Del	Del	Del	Del	Dup	Del
chr1	89052701	89056600	3899	Del	ENSECAG00000040809(dist=401940),ENSECAG00000033865(dist=138585)	intergenic	Del	Del	Del	Del	Del	Del	Del	Del	Del	Del	Del	Del	Del	Del	Del	Del
chr1	89059701	89110100	50399	Mix	ENSECAG00000040809(dist=408940),ENSECAG00000033865(dist=85085)	intergenic	Del	Del	Del	Del	Del	Del	Del	Del	Del	Del	Del	Dup	Dup	Dup	Dup	Del
chr1	89224601	89454100	229499	Mix	ENSECAG00000004160	exonic	Mix	Del	Dup	Del	Dup	Dup	Del	Mix	Mix	Del	Del	Mix	Mix	Del	Mix	Mix
chr1	89454901	89500100	45199	Mix	ENSECAG00000004160	exonic	Dup	Dup	Del	Del	Dup	Dup	Del	--	Dup	Dup	Del	Dup	Del	Del	Dup	Del
chr1	89500101	89501200	1099	Mix	ENSECAG00000004160(dist=14105),ENSECAG00000007856(dist=25149)	intergenic	Del	Dup	Del	Del	Dup	Dup	Del	Mix	Dup	Del	Del	Dup	Del	Del	Mix	Del
chr1	89502001	89551400	49399	Mix	ENSECAG00000007856	exonic	Del	Del	Del	Del	Dup	Dup	Del	Del	Del	Del	--	Del	Del	Del	--	Del
chr1	89551401	89558300	6899	Mix	ENSECAG00000007856	intronic	Del	Del	Del	Del	Del	Del	Del	Del	Del	Del	Mix	Del	Del	Del	Del	Del
chr1	89558301	89573600	15299	Del	ENSECAG00000007856	intronic	Del	Del	Del	Del	Del	Del	Del	Del	Del	Del	--	Del	Del	Del	Del	Del
chr1	89573601	89585200	11599	Mix	ENSECAG00000007856(ENSECAT00000042924:c.24427_24008delins0,ENSECAT00000007925:c.24427_24008delins0,ENSECAT00000069796:c.24427_24008delins0,ENSECAT00000039006:c.24427_24008delins0)	UTR5	Dup	Dup	Del	Del	Del	Del	Del	Del	Mix	Del	Del	Del	Del	Del	Del	Del
chr1	89585201	89632900	47699	Mix	ENSECAG00000009136	exonic	Dup	Dup	Del	Del	Mix	Del	Del	Del	Mix	Del	Del	Del	Del	Del	Del	Del
chr1	89638301	89722200	83899	Dup	ENSECAG00000015770,ENSECAG00000029786,ENSECAG00000035666	exonic	Dup	Dup	Dup	Dup	Dup	Dup	Dup	Dup	Dup	Dup	Dup	Dup	Dup	Dup	Dup	Dup
chr1	89732801	89772500	39699	Mix	ENSECAG00000017602	exonic	Del	Del	Del	Del	Del	Del	Del	Del	Del	Del	Del	Mix	Dup	Dup	Del	Del
chr1	89772501	89778500	5999	Mix	ENSECAG00000017602(dist=21617),ENSECAG00000018767(dist=1687)	intergenic	Del	Dup	Del	Del	Dup	Del	Del	Del	Del	Del	Del	Dup	Dup	Dup	Del	Del
chr1	89778801	89790200	11399	Mix	ENSECAG00000018767	exonic	Del	Del	Del	Del	Del	Del	Del	Del	Dup	Del	Del	Del	Del	Del	Del	Del
chr1	89798701	89801800	3099	Del	ENSECAG00000023001(dist=5083),ENSECAG00000006706(dist=3989)	intergenic	Del	Del	Del	Del	Del	Del	Del	Del	Del	Del	Del	Del	Del	Del	Del	Del
chr1	89805001	89809400	4399	Del	ENSECAG00000006706	exonic	Del	Del	Del	Del	Del	Del	Del	Del	Del	Del	Del	Del	Del	Del	Del	Del
chr1	89809401	89842400	32999	Mix	ENSECAG00000006706	exonic	Mix	Dup	Del	Del	--	Dup	Del	Dup	Dup	Del	Dup	Mix	Dup	Dup	--	Del
chr1	89842401	89843700	1299	Mix	ENSECAG00000006706(dist=25232),ENSECAG00000041313(dist=58667)	intergenic	Del	Del	Del	Dup	Mix	Del	Del	Del	Dup	Del	Mix	Del	Del	Del	--	Del
chr1	89843801	89862400	18599	Del	ENSECAG00000006706(dist=26632),ENSECAG00000041313(dist=39967)	intergenic	Del	Del	Del	Del	Del	Del	Del	Del	Del	Del	Del	Del	Del	Del	Del	Del
chr1	89862901	89882100	19199	Dup	ENSECAG00000006706(dist=45732),ENSECAG00000041313(dist=20267)	intergenic	Dup	Dup	Dup	Dup	Dup	Dup	Dup	Dup	Dup	Dup	--	--	Dup	--	Dup	Dup
chr1	89943901	89955800	11899	Mix	ENSECAG00000027377(dist=532)	upstream	Del	Del	Del	Del	Del	Mix	Del	Del	Del	Del	Del	Del	Del	Del	Del	Del
chr1	90021001	90026300	5299	Mix	ENSECAG00000034124(dist=4561),ENSECAG00000014235(dist=14507)	intergenic	Del	Del	Dup	Del	Del	Del	Del	Del	Dup	Del	Dup	Mix	Del	Del	Dup	Del
chr1	90026301	90052400	26099	Mix	ENSECAG00000014235,ENSECAG00000033710	exonic	Del	Del	Del	Del	Del	Del	Del	Del	Del	Del	Dup	Mix	Del	Del	--	Del
chr1	90052401	90053900	1499	Del	ENSECAG00000016354	exonic	Del	Del	Del	Del	Del	Del	Del	Del	Del	Del	Del	Del	Del	Del	Del	Del
chr1	90053901	90142400	88499	Mix	ENSECAG00000016354	exonic	Del	Del	Del	Del	Dup	Del	Dup	Del	Del	Del	Del	Mix	Del	Del	Mix	Dup
chr1	90148301	90150000	1699	Del	ENSECAG00000016354	exonic	Del	Del	Del	Del	Del	Del	Del	Del	Del	Del	Del	Del	Del	Del	Del	Del
chr1	90161701	90186800	25099	Del	ENSECAG00000016354	exonic	Del	Del	Del	Del	Del	Del	Del	Del	Del	Del	Del	Del	Del	Del	Del	Del
chr1	90196501	90215300	18799	Del	ENSECAG00000041043(dist=89)	upstream	Del	Del	Del	Del	Del	Del	Del	Del	Del	Del	Del	Del	Del	Del	Del	Del
chr1	90215501	90217100	1599	Mix	ENSECAG00000041043	exonic	Del	Del	Del	Del	Del	Del	Del	Del	Del	Dup	Del	Dup	Dup	Dup	Mix	Del
chr1	90217201	90243100	25899	Mix	ENSECAG00000013497,ENSECAG00000041043	exonic	Del	Del	Del	Del	Del	Del	Del	Del	Del	Mix	Del	Del	Mix	Mix	Del	Del
chr1	90345201	90359800	14599	Del	ENSECAG00000041719(dist=41423),ENSECAG00000041259(dist=60222)	intergenic	Del	Del	Del	Del	Del	Del	Del	Del	Del	Del	Del	Del	Del	Del	Del	Del
chr1	90376301	90404500	28199	Mix	ENSECAG00000041719(dist=72523),ENSECAG00000041259(dist=15522)	intergenic	Del	Dup	Dup	Del	Dup	Dup	Dup	Dup	Dup	Dup	Dup	Dup	Dup	Dup	Dup	Dup
chr1	90447801	90455500	7699	Del	ENSECAG00000041259(dist=14086),ENSECAG00000042443(dist=45587)	intergenic	Del	Del	Del	Del	Del	Del	Del	Del	Del	Del	Del	Del	Del	Del	Del	Del
chr1	90460801	90476500	15699	Mix	ENSECAG00000041259(dist=27086),ENSECAG00000042443(dist=24587)	intergenic	Del	Del	Del	Del	Dup	Del	Del	Del	Del	Del	Del	Dup	Dup	Dup	Dup	Del
chr1	90584301	90601800	17499	Del	ENSECAG00000042443(dist=73691),ENSECAG00000029974(dist=48015)	intergenic	Del	Del	Del	Del	Del	Del	Del	Del	Del	Del	Del	--	Del	Del	Del	Del
chr1	90601801	90634000	32199	Mix	ENSECAG00000042443(dist=91191),ENSECAG00000029974(dist=15815)	intergenic	Del	Del	Dup	Dup	Dup	Del	Dup	Dup	Dup	Del	Del	Mix	Dup	Dup	Dup	Dup
chr1	90636901	90638300	1399	Del	ENSECAG00000042443(dist=126291),ENSECAG00000029974(dist=11515)	intergenic	Del	Del	Del	Del	Del	Del	Del	Del	Del	Del	Del	Del	Del	Del	Del	Del
chr1	90668401	90676300	7899	Del	ENSECAG00000029974(dist=14208),ENSECAG00000015454(dist=86311)	intergenic	Del	Del	Del	Del	Del	Del	Del	Del	Del	Del	Del	Del	Del	Del	Del	Del
chr1	90676301	90686700	10399	Mix	ENSECAG00000029974(dist=22108),ENSECAG00000015454(dist=75911)	intergenic	Del	Del	Del	Del	Dup	Del	Del	Del	Del	Del	Del	Del	Del	Del	Del	Del
chr1	90715301	90717600	2299	Mix	ENSECAG00000029974(dist=61108),ENSECAG00000015454(dist=45011)	intergenic	Del	Del	Del	Del	Del	Del	Del	Del	Del	Del	Del	Del	Del	Del	Del	Dup
chr1	90719401	90725700	6299	Mix	ENSECAG00000029974(dist=65208),ENSECAG00000015454(dist=36911)	intergenic	Del	Del	Dup	Del	Del	Del	Del	Del	Del	Del	Del	Del	Del	Del	Del	Del
chr1	90760701	90892500	131799	Mix	ENSECAG00000015454,ENSECAG00000021812,ENSECAG00000022705	exonic	Dup	Dup	Del	Mix	Dup	Dup	Del	Del	Mix	Del	Mix	Del	Del	Del	Mix	Del
chr1	90893201	90931400	38199	Del	ENSECAG00000022705	exonic	Del	Del	Del	Del	Del	Del	Del	Del	Del	Del	Del	Del	Del	Del	--	Del
chr1	90953801	90962500	8699	Mix	ENSECAG00000014126	exonic	Del	Del	Del	Del	Del	Del	Del	Del	Del	Del	Del	Dup	Del	Del	Del	Del
chr1	90987001	91000000	12999	Mix	ENSECAG00000014126(dist=28044),ENSECAG00000004005(dist=52973)	intergenic	Del	Del	Del	Del	Del	Dup	Del	Del	Del	Del	Dup	Del	Del	Del	Del	Del
chr1	91016301	91025400	9099	Del	ENSECAG00000014126(dist=57344),ENSECAG00000004005(dist=27573)	intergenic	Del	Del	Del	Del	Del	Del	Del	Del	Del	Del	Del	Del	Del	Del	Del	Del
chr1	91046101	91053100	6999	Mix	ENSECAG00000004005(ENSECAT00000003900:c.*655_*528delins0)	UTR3	Del	Del	Del	Del	Del	Dup	Del	Del	Del	Del	Del	Del	Del	Del	Del	Del
chr1	91053101	91064600	11499	Del	ENSECAG00000004005	exonic	Del	Del	Del	Del	Del	Del	Del	Del	Del	Del	Del	Del	--	Del	Del	Del
chr1	91064601	91068100	3499	Del	ENSECAG00000018394	exonic	Del	Del	Del	Del	Del	Del	Del	Del	Del	Del	Del	Del	--	Del	Del	Del
chr1	91077501	91079000	1499	Mix	ENSECAG00000018394(dist=4874),ENSECAG00000018674(dist=10110)	intergenic	Del	Del	Del	Del	Del	Del	Del	Del	Del	Del	Del	Dup	Del	Del	Del	Del
chr1	91226101	91234600	8499	Del	ENSECAG00000018674(dist=68748),ENSECAG00000041291(dist=10916)	intergenic	Del	Del	Del	Del	Del	Del	Del	Del	Del	Del	Del	Del	Del	Del	Del	Del
chr1	91239501	91245500	5999	Mix	ENSECAG00000041291(dist=16)	upstream	Del	Del	Del	Del	Del	Del	Del	Del	Del	Del	Del	Dup	Del	Del	Del	Del
chr1	91296201	91298400	2199	Del	ENSECAG00000034056	exonic	Del	Del	Del	Del	Del	Del	Del	Del	Del	Del	Del	Del	Del	Del	Del	Del
chr1	91323501	91328300	4799	Mix	ENSECAG00000034056(dist=25636),ENSECAG00000037522(dist=13524)	intergenic	Del	Del	Del	Del	Del	Del	Del	Del	Dup	Del	Del	Mix	Del	Del	Mix	Del
chr1	91328501	91335700	7199	Mix	ENSECAG00000034056(dist=30636),ENSECAG00000037522(dist=6124)	intergenic	Del	Dup	Del	Del	Del	Del	Dup	Dup	Dup	Del	Del	Dup	Dup	Dup	Dup	Del
chr1	91348201	91373600	25399	Mix	ENSECAG00000037522(dist=4529),ENSECAG00000015748(dist=4339)	intergenic	Del	Del	Del	Del	Del	Del	Del	Dup	Del	Del	Del	Dup	Del	Del	Del	Del
chr1	91373601	91414500	40899	Mix	ENSECAG00000015748	exonic	Del	Del	Del	Del	Del	Del	Del	Del	Del	Del	Del	Dup	Del	Del	Del	Del
chr1	91414901	91430700	15799	Mix	ENSECAG00000015748	exonic	Del	Del	Del	Del	Del	Del	Del	Del	Dup	Del	Del	Del	Mix	Mix	Del	Del
chr1	91440701	91447000	6299	Mix	ENSECAG00000015748	intronic	Del	Del	Del	Del	Del	Del	Del	Dup	Del	Del	Del	Dup	Del	Del	Del	Del
chr1	91526901	91544100	17199	Mix	ENSECAG00000015748	intronic	Del	Del	Del	Del	Del	Del	Del	Del	Dup	Del	Del	Dup	Del	Del	Del	Del
chr1	91546601	91548000	1399	Del	ENSECAG00000015748	exonic	Del	Del	Del	Del	Del	Del	Del	Del	Del	Del	Del	Del	Del	Del	Del	Del
chr1	91627701	91736200	108499	Mix	ENSECAG00000008087,ENSECAG00000010184	exonic	Del	Dup	Mix	Del	Del	Del	Del	Dup	Del	Del	Del	--	Dup	Dup	Dup	Del
chr1	91748401	91758100	9699	Mix	ENSECAG00000010184	intronic	Del	Del	Del	Del	Dup	Dup	Del	Dup	Dup	Del	Del	Dup	Dup	Dup	Dup	Del
chr1	91770101	91771400	1299	Del	ENSECAG00000010184	intronic	Del	Del	Del	Del	Del	Del	Del	Del	Del	Del	Del	Del	Del	Del	Del	Del
chr1	91796901	91804400	7499	Mix	ENSECAG00000010184	intronic	Del	Del	Del	Del	Del	Del	Del	Del	Del	Del	Del	Dup	Del	Del	Del	Del
chr1	91824501	91828000	3499	Mix	ENSECAG00000010184	intronic	Del	Del	Del	Del	Del	Del	Del	Del	Del	Del	Del	Del	Del	Del	Dup	Del
chr1	91837201	91841000	3799	Mix	ENSECAG00000010184	intronic	Del	Del	Del	Del	Del	Del	Dup	Del	Del	Del	Del	Del	Del	Del	Del	Del
chr1	91907701	91919700	11999	Mix	ENSECAG00000010184	exonic	Del	Del	Del	Del	Del	Del	Dup	Dup	Del	Del	Del	Del	Dup	Dup	Dup	Del
chr1	91936501	92235900	299399	Mix	ENSECAG00000010184,ENSECAG00000012008	exonic	Del	Del	Del	Del	Del	Del	Del	Mix	Del	Del	Mix	Mix	Mix	Mix	Mix	Del
chr1	92235901	92303100	67199	Mix	ENSECAG00000012008(dist=41154),ENSECAG00000017409(dist=16447)	intergenic	Del	Del	Del	Del	Dup	Del	Del	Del	Dup	Del	Del	Mix	Del	Del	--	Del
chr1	92303101	92319900	16799	Del	ENSECAG00000017409	exonic	Del	Del	Del	Del	Del	Del	Del	Del	Del	Del	Del	--	Del	Del	--	Del
chr1	92319901	92321400	1499	Del	ENSECAG00000017409	exonic	Del	Del	Del	Del	Del	Del	Del	Del	Del	Del	Del	Del	Del	Del	Del	Del
chr1	92321401	92375000	53599	Mix	ENSECAG00000017409	exonic	Del	Del	Del	Del	Del	Del	Del	Del	Del	Del	Del	Dup	Del	Del	Del	Del
chr1	92386001	92469500	83499	Mix	ENSECAG00000003056,ENSECAG00000020143,ENSECAG00000037870	exonic	Dup	Del	Mix	Del	Dup	Del	Dup	Mix	Del	Mix	Mix	--	Mix	Mix	Mix	Del
chr1	92469501	92486100	16599	Del	ENSECAG00000003056	exonic	Del	Del	Del	Del	Del	Del	Del	Del	Del	Del	Del	--	Del	Del	Del	Del
chr1	92486101	92559800	73699	Mix	ENSECAG00000003056,ENSECAG00000017040,ENSECAG00000022459	exonic	Del	Del	Del	Del	Del	Del	Del	Del	Del	Del	Del	Mix	Del	Del	Del	Del
chr1	92563001	92608400	45399	Mix	ENSECAG00000022459,ENSECAG00000023312	exonic	Del	Del	Del	Del	Del	Del	Del	Del	Del	Del	Del	Dup	Del	Del	Del	Del
chr1	92608401	92613000	4599	Del	ENSECAG00000023619	exonic	Del	Del	Del	Del	Del	Del	Del	Del	Del	Del	Del	Del	Del	Del	Del	Del
chr1	92618001	92630900	12899	Del	ENSECAG00000023619	intronic	Del	Del	Del	Del	Del	Del	Del	Del	Del	Del	Del	Del	Del	Del	Del	Del
chr1	92630901	92686300	55399	Mix	ENSECAG00000023619	exonic	Del	Dup	Del	Del	Dup	Del	Del	Dup	Mix	Del	Del	Mix	Mix	Mix	Dup	Del
chr1	92686301	92756500	70199	Mix	ENSECAG00000015813,ENSECAG00000017074,ENSECAG00000023619	exonic	Del	Del	Del	Del	Del	Del	Del	Mix	--	Del	Del	Mix	Del	Del	Mix	Del
chr1	92757601	92804300	46699	Mix	ENSECAG00000017074	exonic	Del	Del	Del	Del	Del	Del	Del	Del	Del	Del	Del	Dup	Del	Del	Mix	Del
chr1	92804301	92847100	42799	Del	ENSECAG00000019211,ENSECAG00000019658	exonic	Del	Del	Del	Del	Del	Del	Del	Del	Del	Del	Del	Del	Del	Del	Del	Del
chr1	92850501	92853500	2999	Del	ENSECAG00000016873	exonic	Del	Del	Del	Del	Del	Del	Del	Del	Del	Del	Del	Del	Del	Del	Del	Del
chr1	92853501	92905000	51499	Mix	ENSECAG00000016873	exonic	Del	Del	Del	Del	Del	Dup	Del	Mix	Mix	Del	Del	Mix	Del	Del	Del	Del
chr1	92944501	92953500	8999	Mix	ENSECAG00000016873,ENSECAG00000024902	exonic	Del	Del	Del	Del	Del	Del	Del	Del	Del	Del	Del	Dup	Del	Del	Del	Del
chr1	92953501	92975100	21599	Mix	ENSECAG00000024902(dist=2659),ENSECAG00000007337(dist=9026)	intergenic	Dup	Del	Del	Del	Dup	Del	Del	Del	Del	Del	Del	Dup	Del	Del	Dup	Del
chr1	92975101	92988000	12899	Mix	ENSECAG00000007337	exonic	Del	Del	Del	Del	Del	Del	Del	Del	Del	Del	Del	Dup	Del	Del	Del	Del
chr1	92988001	93067200	79199	Mix	ENSECAG00000007337	exonic	Del	Del	Del	Del	Mix	Del	Del	Del	Dup	Del	Del	--	Del	Del	Dup	Del
chr1	93067201	93073300	6099	Del	ENSECAG00000007337	intronic	Del	Del	Del	Del	Del	Del	Del	Del	Del	Del	Del	Del	Del	Del	Del	Del
chr1	93073301	93117900	44599	Mix	ENSECAG00000007337	intronic	Del	Del	Del	Del	Del	Del	Del	Del	Del	Del	--	Mix	Del	Del	Del	Del
chr1	93118101	93122400	4299	Del	ENSECAG00000007337	exonic	Del	Del	Del	Del	Del	Del	Del	Del	Del	Del	Del	Del	Del	Del	Del	Del
chr1	93140201	93144600	4399	Mix	ENSECAG00000007337(dist=21344),ENSECAG00000007499(dist=3189)	intergenic	Del	Del	Del	Dup	Del	Del	Del	Del	Del	Del	Del	Del	Del	Del	Del	Del
chr1	93146801	93150100	3299	Del	ENSECAG00000007499	exonic	Del	Del	Del	Del	Del	Del	Del	Del	Del	Del	Del	Del	Del	Del	Del	Del
chr1	93178101	93184300	6199	Mix	ENSECAG00000007499	intronic	Dup	Del	Dup	Dup	Dup	Dup	Dup	Del	Dup	Del	Del	Mix	Dup	Del	Dup	Del
chr1	93184901	93227700	42799	Mix	ENSECAG00000007499,ENSECAG00000016283	exonic	Del	Del	Del	Mix	Del	Mix	Del	Del	Del	Del	Del	--	Mix	Del	--	Del
chr1	93231001	93233700	2699	Del	ENSECAG00000016283	exonic	Del	Del	Del	Del	Del	Del	Del	Del	Del	Del	Del	Del	Del	Del	Del	Del
chr1	93234201	93241000	6799	Del	ENSECAG00000016283	intronic	Del	Del	Del	Del	Del	Del	Del	Del	Del	Del	Del	Del	Del	Del	Del	Del
chr1	93247601	93253700	6099	Del	ENSECAG00000016283	exonic	Del	Del	Del	Del	Del	Del	Del	Del	Del	Del	Del	Del	Del	Del	Del	Del
chr1	93253701	93270300	16599	Mix	ENSECAG00000016283	exonic	Del	Del	Del	Del	Del	Del	Del	Del	Del	Del	Del	Mix	Del	Del	Del	Del
chr1	93270301	93279900	9599	Mix	ENSECAG00000016283	exonic	Del	Del	Del	Del	Del	Del	Del	Del	Dup	Del	Mix	Mix	Del	Del	Mix	Del
chr1	93279901	93285200	5299	Mix	ENSECAG00000016283	exonic	Del	Del	Del	Dup	Del	Del	Del	Del	Del	Del	Mix	Mix	Mix	Mix	--	Del
chr1	93285601	93424400	138799	Mix	ENSECAG00000008013,ENSECAG00000008151,ENSECAG00000012271,ENSECAG00000021187	exonic	Dup	Dup	Mix	Mix	Mix	Mix	Del	Mix	Mix	Del	Del	Mix	Mix	Mix	Mix	Mix
chr1	93424401	93429800	5399	Del	ENSECAG00000022470	exonic	Del	Del	Del	Del	Del	Del	Del	Del	Del	Del	Del	--	Del	Del	Del	Del
chr1	93429801	93496900	67099	Mix	ENSECAG00000022470,ENSECAG00000023879	exonic	Del	Del	Del	Del	Del	Del	Del	Del	Del	Del	Mix	Mix	Del	Del	Del	Del
chr1	93497901	93820500	322599	Mix	ENSECAG00000011405,ENSECAG00000023879,ENSECAG00000024475,ENSECAG00000028298	exonic	Del	Mix	Del	Del	Mix	Mix	Del	Mix	Del	Del	--	--	Del	Del	Mix	Del
chr1	93820501	93822000	1499	Mix	ENSECAG00000011405	intronic	Del	Del	Del	Del	Del	Del	Del	Del	Del	Del	Del	Mix	Del	Del	Del	Del
chr1	93824501	93972200	147699	Mix	ENSECAG00000000836,ENSECAG00000011405,ENSECAG00000017200,ENSECAG00000017879,ENSECAG00000018866,ENSECAG00000018965,ENSECAG00000019913	exonic	Del	Del	Del	Del	Del	Del	Del	Del	--	Del	Del	Mix	Del	Del	Del	Del
chr1	93972201	94039500	67299	Mix	ENSECAG00000017906,ENSECAG00000025016	exonic	Del	Dup	Del	Del	Dup	Dup	Del	Mix	--	Del	Mix	--	Dup	Dup	Mix	Del
chr1	94039501	94041100	1599	Del	ENSECAG00000025016	exonic	Del	Del	Del	Del	Del	Del	Del	Del	Del	Del	Del	Del	Del	Del	Del	Del
chr1	94041101	94072300	31199	Mix	ENSECAG00000004439,ENSECAG00000012706,ENSECAG00000013527,ENSECAG00000018203	exonic	Del	Del	Del	Del	Del	Del	Del	Del	Del	Del	Del	Mix	Dup	Del	Del	Del
chr1	94072301	94113600	41299	Del	ENSECAG00000018203,ENSECAG00000022668	exonic	Del	Del	Del	Del	Del	Del	Del	Del	Del	Del	Del	Del	Del	Del	Del	Del
chr1	94115901	94119800	3899	Del	ENSECAG00000022668(dist=15679),ENSECAG00000007105(dist=40477)	intergenic	Del	Del	Del	Del	Del	Del	Del	Del	Del	Del	Del	Del	Del	Del	Del	Del
chr1	94126301	94131500	5199	Mix	ENSECAG00000022668(dist=26079),ENSECAG00000007105(dist=28777)	intergenic	Del	Del	Del	Del	Dup	Del	Del	Del	Del	Del	Del	Del	Del	Del	Del	Del
chr1	94148001	94161100	13099	Mix	ENSECAG00000007105	exonic	Del	Dup	Del	Del	Del	Del	Del	Del	Del	Del	Del	Del	Del	Del	Del	Del
chr1	94161401	94206800	45399	Mix	ENSECAG00000007105,ENSECAG00000023093	exonic	Del	Del	Del	Del	Del	Del	Del	Del	Del	Del	Dup	Del	Del	Del	Del	Del
chr1	94238101	94241500	3399	Del	ENSECAG00000023093(dist=49684),ENSECAG00000023388(dist=77554)	intergenic	Del	Del	Del	Del	Del	Del	Del	Del	Del	Del	Del	Del	Del	Del	Del	Del
chr1	94241501	94262000	20499	Mix	ENSECAG00000023093(dist=53084),ENSECAG00000023388(dist=57054)	intergenic	Del	Del	Del	Dup	Dup	Del	Del	Dup	Del	Del	Del	Dup	Del	Del	Del	Del
chr1	94262001	94272000	9999	Mix	ENSECAG00000023093(dist=73584),ENSECAG00000023388(dist=47054)	intergenic	Del	Del	Del	Del	Del	Del	Del	Del	Del	Del	Del	Dup	Del	Del	Del	Del
chr1	94277201	94287000	9799	Mix	ENSECAG00000023093(dist=88784),ENSECAG00000023388(dist=32054)	intergenic	Del	Del	Del	Del	Del	Del	Del	Del	Del	Del	Del	Dup	Del	Del	Dup	Del
chr1	94294801	94317700	22899	Mix	ENSECAG00000023093(dist=106384),ENSECAG00000023388(dist=1354)	intergenic	Del	Del	Del	Del	Del	Del	Del	Del	Del	Del	Del	Dup	Del	Del	Del	Del
chr1	94317701	94330200	12499	Mix	ENSECAG00000023388,ENSECAG00000024044	exonic	Del	Del	Del	Del	Del	Del	Del	Del	Del	Del	Del	Mix	Del	Del	Del	Del
chr1	94330201	94382600	52399	Mix	ENSECAG00000024044,ENSECAG00000034460	exonic	Dup	Del	Del	Del	Del	Dup	Del	Del	Dup	Del	Del	--	Del	Del	Mix	Del
chr1	94382601	94483400	100799	Mix	ENSECAG00000028467,ENSECAG00000036248,ENSECAG00000037098	exonic	--	Mix	Del	Del	Mix	Del	Del	Del	Mix	Del	Del	--	Del	Del	Del	Del
chr1	94483601	94485200	1599	Mix	ENSECAG00000036248	intronic	Mix	Dup	Del	Del	Dup	Dup	Del	Del	Dup	Del	Del	Mix	Del	Del	Mix	Del
chr1	94485201	94488700	3499	Mix	ENSECAG00000036248	intronic	Mix	Dup	Del	Del	Dup	Dup	Del	Del	--	Del	Del	Mix	Del	Del	Mix	Del
chr1	94489901	94544500	54599	Mix	ENSECAG00000004446,ENSECAG00000036248	exonic	Del	--	Del	Del	Del	Mix	Del	Del	Del	Del	Del	Del	Del	Del	Del	Del
chr1	94544501	94546700	2199	Del	ENSECAG00000029256	exonic	Del	Del	Del	Del	Del	Del	Del	Del	Del	Del	Del	Del	Del	Del	Del	Del
chr1	94546701	94562800	16099	Del	ENSECAG00000029256,ENSECAG00000039551	exonic	Del	Del	Del	Del	Del	Del	Del	Del	Del	Del	Del	Del	Del	Del	Del	Del
chr1	94563001	94626700	63699	Mix	ENSECAG00000004446,ENSECAG00000010027,ENSECAG00000039551	exonic	Del	Del	Del	Del	Mix	Mix	Del	Mix	Mix	Del	Del	Del	Del	Del	Del	Del
chr1	94626901	94670200	43299	Mix	ENSECAG00000013202,ENSECAG00000019184,ENSECAG00000019462,ENSECAG00000021453	exonic	Del	Del	Del	Del	Del	Del	Del	Del	Mix	Del	Del	Del	Del	Del	Del	Del
chr1	94670701	94680200	9499	Mix	ENSECAG00000021453	exonic	Del	Del	Del	Del	Del	Del	Del	Del	Del	Del	Del	Del	Dup	Dup	Del	Del
chr1	94680201	94701200	20999	Mix	ENSECAG00000021453	exonic	Del	Del	Del	Del	Del	Del	Del	Del	Del	Del	Del	Mix	Mix	Mix	Del	Del
chr1	94711701	94714600	2899	Del	ENSECAG00000025798(dist=151)	upstream	Del	Del	Del	Del	Del	Del	Del	Del	Del	Del	Del	Del	Del	Del	Del	Del
chr1	94729001	94762100	33099	Mix	ENSECAG00000025798(dist=14148),ENSECAG00000008418(dist=7963)	intergenic	Del	Dup	Del	Dup	Del	Dup	Dup	Del	Dup	Del	Dup	Dup	Dup	Dup	Mix	Dup
chr1	94762101	94925300	163199	Mix	ENSECAG00000007781,ENSECAG00000008418	exonic	Del	Mix	Del	Del	Del	Del	Del	Del	Del	Del	Del	Mix	Del	Del	Del	Del
chr1	94925301	94979800	54499	Mix	ENSECAG00000003235,ENSECAG00000007781	exonic	Del	Dup	Del	Del	Del	Dup	Del	Del	Dup	Del	Dup	--	Del	Del	Del	Del
chr1	94980201	94981900	1699	Mix	ENSECAG00000003235	intronic	Del	Del	Del	Del	Del	Del	Del	Del	Mix	Del	Dup	Mix	--	Del	Mix	Dup
chr1	94982101	95022600	40499	Dup	ENSECAG00000003235,ENSECAG00000041628	exonic	Dup	Dup	Dup	Dup	Dup	Dup	Dup	Dup	Dup	Dup	Dup	Dup	Dup	Dup	Dup	Dup
chr1	95053801	95056800	2999	Del	ENSECAG00000011528	exonic	Del	Del	Del	Del	Del	Del	Del	Del	Del	Del	Del	Del	Del	Del	Del	Del
chr1	95086401	95097100	10699	Mix	ENSECAG00000011528	intronic	Del	Del	Del	Del	Dup	Del	Del	Del	Del	Del	Del	Del	Del	Del	Del	Del
chr1	95131101	95154700	23599	Mix	ENSECAG00000011528	exonic	Del	Dup	Del	Del	Del	Del	Del	Del	Dup	Del	Dup	Del	Del	Del	Dup	Del
chr1	95160801	95165800	4999	Del	ENSECAG00000031872(dist=1514),ENSECAG00000018875(dist=55935)	intergenic	Del	Del	Del	Del	Del	Del	Del	Del	Del	Del	Del	Del	Del	Del	Del	Del
chr1	95182401	95190100	7699	Mix	ENSECAG00000031872(dist=23114),ENSECAG00000018875(dist=31635)	intergenic	Dup	Del	Del	Del	Del	Del	Del	Del	Del	Del	Del	Del	Del	Del	Del	Del
chr1	95203801	95211200	7399	Del	ENSECAG00000031872(dist=44514),ENSECAG00000018875(dist=10535)	intergenic	Del	Del	Del	Del	Del	Del	Del	Del	Del	Del	Del	Del	Del	Del	Del	Del
chr1	95213401	95337900	124499	Mix	ENSECAG00000007493,ENSECAG00000018875	exonic	Dup	Del	Del	Del	Del	Del	Del	Del	Mix	Del	Del	Del	--	Del	Del	Del
chr1	95338001	95356300	18299	Mix	ENSECAG00000037371(dist=3289),ENSECAG00000019499(dist=55036)	intergenic	Del	Dup	Del	Del	Dup	Del	Del	Dup	Dup	Del	Del	Dup	Del	Del	Del	Del
chr1	95356301	95437800	81499	Mix	ENSECAG00000019499(ENSECAT00000069896:c.*84_*394delins0)	UTR3	Dup	Del	Del	Del	Del	Del	Del	Del	Del	Del	Dup	Dup	Del	Del	Del	Del
chr1	95448601	95454300	5699	Del	ENSECAG00000019499	exonic	Del	Del	Del	Del	Del	Del	Del	Del	Del	Del	Del	Del	Del	Del	Del	Del
chr1	95492001	95495300	3299	Del	ENSECAG00000037942(ENSECAT00000055742:c.2676_2331delins0)	UTR5	Del	Del	Del	Del	Del	Del	Del	Del	Del	Del	Del	Del	Del	Del	Del	Del
chr1	95495301	95520700	25399	Mix	ENSECAG00000037942(dist=2014),ENSECAG00000040750(dist=1664)	intergenic	Del	Del	Del	Del	Dup	Dup	Del	Del	Del	Del	Del	Del	Dup	Dup	Del	Dup
chr1	95569201	95572600	3399	Del	ENSECAG00000021247(dist=11020),ENSECAG00000007319(dist=12908)	intergenic	Del	Del	Del	Del	Del	Del	Del	Del	Del	Del	Del	Del	Del	Del	Del	Del
chr1	95604301	95609700	5399	Del	ENSECAG00000007635	intronic	Del	Del	Del	Del	Del	Del	Del	Del	Del	Del	Del	Del	Del	Del	Del	Del
chr1	95610201	95611600	1399	Mix	ENSECAG00000007635	intronic	Del	Del	Del	Del	Del	Del	Del	Dup	Del	Del	Mix	Del	Del	Del	Mix	Dup
chr1	95611601	95614500	2899	Mix	ENSECAG00000007635	intronic	Dup	Dup	Dup	Del	Dup	Dup	Dup	Dup	Dup	Del	--	Del	Del	Del	--	Dup
chr1	95615401	95617600	2199	Mix	ENSECAG00000007635	intronic	Del	Del	Del	Del	Del	Del	Dup	Del	Del	Del	Del	Del	Del	Del	Del	Del
chr1	95617601	95705200	87599	Mix	ENSECAG00000007635	exonic	Del	Mix	Mix	Del	Mix	Mix	Del	Mix	Mix	Del	Del	--	Mix	Mix	Mix	Dup
chr1	95705201	95746600	41399	Mix	ENSECAG00000007635(dist=83598),ENSECAG00000039025(dist=63196)	intergenic	Del	Del	Del	Del	Del	Del	Del	Del	Dup	Del	Del	--	Dup	Del	Del	Del
chr1	95809401	95825100	15699	Del	ENSECAG00000012510	exonic	Del	Del	Del	Del	Del	Del	Del	Del	Del	Del	Del	Del	Del	Del	Del	Del
chr1	95834601	95836800	2199	Del	ENSECAG00000012510	intronic	Del	Del	Del	Del	Del	Del	Del	Del	Del	Del	Del	Del	Del	Del	Del	Del
chr1	95850201	95853400	3199	Del	ENSECAG00000012510	intronic	Del	Del	Del	Del	Del	Del	Del	Del	Del	Del	Del	Del	Del	Del	Del	Del
chr1	95883101	95886900	3799	Mix	ENSECAG00000012510	intronic	Del	Del	Del	Del	Dup	Del	Del	Del	Del	Del	Del	Del	Del	Del	Del	Del
chr1	95940901	96076100	135199	Mix	ENSECAG00000012510	exonic	Del	Del	Del	Del	Del	Del	Del	Del	Dup	Del	Del	Del	--	Del	Del	Del
chr1	96082201	96084900	2699	Mix	ENSECAG00000012510	intronic	Del	Del	Del	Del	Del	Del	Del	Del	Del	Del	Del	Del	Dup	Del	Del	Del
chr1	96164001	96165400	1399	Del	ENSECAG00000012510	intronic	Del	Del	Del	Del	Del	Del	Del	Del	Del	Del	Del	Del	Del	Del	Del	Del
chr1	96167001	96169100	2099	Del	ENSECAG00000012510	intronic	Del	Del	Del	Del	Del	Del	Del	Del	Del	Del	Del	Del	Del	Del	Del	Del
chr1	96173401	96176900	3499	Del	ENSECAG00000012510	exonic	Del	Del	Del	Del	Del	Del	Del	Del	Del	Del	Del	Del	Del	Del	Del	Del
chr1	96197101	96209100	11999	Mix	ENSECAG00000041592(dist=11620),ENSECAG00000038711(dist=14972)	intergenic	Del	Del	Del	Del	Del	Del	Del	Del	Del	Del	Del	Mix	Del	Del	Del	Del
chr1	96319501	96320700	1199	Del	ENSECAG00000038114(dist=8328),ENSECAG00000031198(dist=287412)	intergenic	Del	Del	Del	Del	Del	Del	Del	Del	Del	Del	Del	Del	Del	Del	Del	Del
chr1	96325701	96327800	2099	Del	ENSECAG00000038114(dist=14528),ENSECAG00000031198(dist=280312)	intergenic	Del	Del	Del	Del	Del	Del	Del	Del	Del	Del	Del	Del	Del	Del	Del	Del
chr1	96400401	96408200	7799	Mix	ENSECAG00000038114(dist=89228),ENSECAG00000031198(dist=199912)	intergenic	Del	Del	Del	Del	Del	Del	Dup	Del	Del	Del	Del	Del	Del	Del	Del	Del
chr1	96412101	96414900	2799	Del	ENSECAG00000038114(dist=100928),ENSECAG00000031198(dist=193212)	intergenic	Del	Del	Del	Del	Del	Del	Del	Del	Del	Del	Del	Del	Del	Del	Del	Del
chr1	96521101	96526000	4899	Del	ENSECAG00000038114(dist=209928),ENSECAG00000031198(dist=82112)	intergenic	Del	Del	Del	Del	Del	Del	Del	Del	Del	Del	Del	Del	Del	Del	Del	Del
chr1	96528101	96536900	8799	Mix	ENSECAG00000038114(dist=216928),ENSECAG00000031198(dist=71212)	intergenic	Del	Del	Del	Del	Del	Del	Del	Del	Del	Del	Del	Dup	Del	Del	Del	Del
chr1	96536901	96539400	2499	Del	ENSECAG00000038114(dist=225728),ENSECAG00000031198(dist=68712)	intergenic	Del	Del	Del	Del	Del	Del	Del	Del	Del	Del	Del	Del	Del	Del	Del	Del
chr1	96724701	96736000	11299	Mix	ENSECAG00000031198(dist=79472),ENSECAG00000040828(dist=58927)	intergenic	Del	Del	Del	Del	Del	Del	Del	Del	Del	Del	Del	Del	Dup	Dup	Del	Del
chr1	96742701	96755200	12499	Mix	ENSECAG00000031198(dist=97472),ENSECAG00000040828(dist=39727)	intergenic	Del	Del	Del	Del	Del	Del	Del	Del	Del	Del	Del	Del	Del	Del	Mix	Del
chr1	96891901	96895900	3999	Del	ENSECAG00000042639(dist=43946),ENSECAG00000031423(dist=119221)	intergenic	Del	Del	Del	Del	Del	Del	Del	Del	Del	Del	Del	Del	Del	Del	Del	Del
chr1	96922901	96926800	3899	Mix	ENSECAG00000042639(dist=74946),ENSECAG00000031423(dist=88321)	intergenic	Del	Dup	Del	Del	Del	Del	Del	Del	Del	Del	Del	Del	Del	Del	Del	Del
chr1	96930801	96934300	3499	Mix	ENSECAG00000042639(dist=82846),ENSECAG00000031423(dist=80821)	intergenic	Del	Del	Del	Del	Del	Dup	Del	Del	Del	Del	Del	Del	Del	Del	Del	Del
chr1	96968601	96985000	16399	Mix	ENSECAG00000042639(dist=120646),ENSECAG00000031423(dist=30121)	intergenic	Del	Del	Dup	Del	Del	Del	Del	Del	Dup	Del	Del	Dup	Del	Del	Dup	Del
chr1	97010801	97018900	8099	Mix	ENSECAG00000031423	exonic	Del	Del	Del	Del	Del	Del	Del	Del	Del	Del	Del	Del	Del	Del	Dup	Del
chr1	97026301	97043300	16999	Mix	ENSECAG00000031423(dist=10128),ENSECAG00000007303(dist=88301)	intergenic	Del	Del	Del	Del	Dup	Del	Del	Del	Del	Del	Del	Dup	Del	Del	Del	Del
chr1	97073201	97075100	1899	Mix	ENSECAG00000031423(dist=57028),ENSECAG00000007303(dist=56501)	intergenic	Del	Del	Del	Del	Dup	Del	Del	Del	Del	Del	Del	Del	Del	Del	Del	Del
chr1	97077501	97084800	7299	Mix	ENSECAG00000031423(dist=61328),ENSECAG00000007303(dist=46801)	intergenic	Del	Del	Del	Del	Dup	Del	Del	Del	Del	Del	Del	Del	Dup	Dup	Dup	Del
chr1	97095801	97120400	24599	Del	ENSECAG00000031423(dist=79628),ENSECAG00000007303(dist=11201)	intergenic	Del	Del	Del	Del	Del	Del	Del	Del	Del	Del	Del	Del	Del	Del	Del	Del
chr1	97242001	97250800	8799	Mix	ENSECAG00000007303	intronic	Del	Del	Del	Del	Del	Del	Del	Del	Del	Del	Del	Dup	Del	Del	Del	Del
chr1	97263201	97272400	9199	Del	ENSECAG00000007303	intronic	Del	Del	Del	Del	Del	Del	Del	Del	Del	Del	Del	Del	Del	Del	Del	Del
chr1	97272401	97297000	24599	Mix	ENSECAG00000007303	intronic	Del	Del	Del	Del	Del	Del	Del	Del	Del	Dup	Del	Del	Del	Del	Mix	Del
chr1	97319101	97338900	19799	Mix	ENSECAG00000007303	intronic	Del	Del	Del	Del	Dup	Del	Del	Dup	Del	Del	Del	Dup	Del	Del	Dup	Del
chr1	97355001	97365200	10199	Mix	ENSECAG00000007303	intronic	Del	Del	Del	Del	Del	Del	Del	Del	Dup	Del	Del	Dup	Del	Del	Del	Del
chr1	97373901	97392100	18199	Mix	ENSECAG00000007303	exonic	Del	Del	Del	Del	Mix	Mix	Del	Del	Del	Del	Del	Del	Del	Del	Del	Del
chr1	97415301	97423300	7999	Mix	ENSECAG00000007303	intronic	Del	Del	Del	Del	Del	Dup	Del	Del	Del	Del	Del	Del	Dup	Dup	Dup	Del
chr1	97438001	97439600	1599	Del	ENSECAG00000007303	intronic	Del	Del	Del	Del	Del	Del	Del	Del	Del	Del	Del	Del	Del	Del	Del	Del
chr1	97521901	97542100	20199	Mix	ENSECAG00000007303	exonic	Del	Del	Del	Del	Del	Del	Del	Del	Del	Del	Del	Dup	Del	Del	Del	Del
chr1	97566001	97574800	8799	Del	ENSECAG00000007303	intronic	Del	Del	Del	Del	Del	Del	Del	Del	Del	Del	Del	Del	Del	Del	Del	Del
chr1	97581101	97586600	5499	Mix	ENSECAG00000007303	intronic	Del	Del	Del	Del	Del	Del	Del	Del	Del	Del	Del	Dup	Del	Del	Del	Del
chr1	97606501	97612800	6299	Del	ENSECAG00000007303	exonic	Del	Del	Del	Del	Del	Del	Del	Del	Del	Del	Del	Del	Del	Del	Del	Del
chr1	97619701	97665400	45699	Mix	ENSECAG00000007303	intronic	Del	Del	Del	Del	Dup	Del	Del	Dup	Del	Del	Del	Del	Del	Del	Dup	Del
chr1	97667801	97670200	2399	Del	ENSECAG00000007303	exonic	Del	Del	Del	Del	Del	Del	Del	Del	Del	Del	Del	Del	Del	Del	Del	Del
chr1	97673701	97679400	5699	Mix	ENSECAG00000007303	exonic	Del	Del	Del	Del	Del	Del	Del	Del	Del	Del	Del	Del	Del	Del	Dup	Del
chr1	97699901	97934000	234099	Mix	ENSECAG00000007303(dist=15260),ENSECAG00000009140(dist=12286)	intergenic	Del	Del	Del	Del	Del	Dup	Del	Dup	Dup	Del	Del	Del	Del	Del	Mix	Dup
chr1	97934001	97977100	43099	Mix	ENSECAG00000009140	exonic	Del	Del	Del	Del	Del	Del	Del	Del	Del	Del	Del	Mix	Del	Del	Del	Del
chr1	97977201	97997900	20699	Mix	ENSECAG00000009706	exonic	Del	Del	Del	Del	Del	Del	Del	Del	Dup	Del	Del	Mix	Del	Del	Del	Del
chr1	97998001	98093100	95099	Mix	ENSECAG00000009706	exonic	Del	Del	Del	Del	Dup	Del	Del	Del	Del	Del	Dup	Dup	Dup	Dup	Mix	Del
chr1	98140301	98143800	3499	Del	ENSECAG00000009706	intronic	Del	Del	Del	Del	Del	Del	Del	Del	Del	Del	Del	Del	Del	Del	Del	Del
chr1	98152901	98163600	10699	Mix	ENSECAG00000009706	exonic	Del	Del	Del	Del	Del	Del	Del	Del	Del	Del	Dup	Del	Del	Del	Del	Del
chr1	98192701	98202000	9299	Mix	ENSECAG00000009706	intronic	Del	Del	Del	Dup	Del	Del	Del	Dup	Del	Del	Del	Del	Dup	Dup	Del	Del
chr1	98214101	98215200	1099	Del	ENSECAG00000009706	intronic	Del	Del	Del	Del	Del	Del	Del	Del	Del	Del	Del	Del	Del	Del	Del	Del
chr1	98217301	98220900	3599	Mix	ENSECAG00000009706	intronic	Del	Del	Del	Del	Del	Del	Del	Del	Del	Del	Dup	Del	Del	Del	Del	Del
chr1	98222201	98223900	1699	Mix	ENSECAG00000009706	intronic	Del	Del	Del	Del	Del	Del	Del	Del	Del	Del	Del	Del	Dup	Del	Del	Del
chr1	98229401	98442100	212699	Mix	ENSECAG00000009706	exonic	Del	Del	Del	Del	Del	Del	Del	Del	Del	Del	--	--	Mix	Mix	Dup	Del
[truncated: 41,840 more rows]
