# Supplementary material for: Genome-wide copy number variation detection in a large cohort of diverse horse breeds by whole-genome sequencing
Source: Front Vet Sci. 2023 Nov 22;10:1296213. doi: 10.3389/fvets.2023.1296213 (PMC10710158; doi:10.3389/fvets.2023.1296213)
Supplement: Supplementary file 1 [file Data_Sheet_1.ZIP › Supplementary Figures and Tables_revised/Supplementary Table 6 CNVRs overlapped with the results of the published horses CNV studies.xlsx]

## Sheet: Sheet1
Supplementary Table 6. CNVRs overlapped with the results of the published horses CNV studies
Chr	Start	End	Length	Type	Number of studies	Ref List
1	4967311	5019177	51866	Del	2	this studty;Kim et al (2022)
1	13368223	13391655	23432	Mix	2	this studty;Kim et al (2022)
1	15792557	15820581	28024	Mix	2	this studty;Kim et al (2022)
1	20392918	20443241	50323	Mix	2	this studty;Wang et al (2022)
1	23367500	23587368	219868	Del	2	this studty;Wang et al (2022)
1	23367500	23587368	219868	Mix	2	this studty;Wang et al (2022)
1	33982178	34049625	67447	Mix	2	this studty;Kim et al (2022)
1	34066524	34163704	97180	Mix	2	this studty;Kim et al (2022)
1	37554413	37704706	150293	Del	2	this studty;Kim et al (2022)
1	37554413	37704706	150293	Mix	2	this studty;Kim et al (2022)
1	37704706	37710410	5704	Mix	3	this studty;Kim et al (2022); Doan et al (2012)
1	37710410	37724426	14016	Mix	2	this studty;Kim et al (2022)
1	42334545	42420920	86375	Del	2	this studty;Kim et al (2022)
1	42334545	42420920	86375	Mix	2	this studty;Kim et al (2022)
1	42437655	42503810	66155	Mix	2	this studty;Kim et al (2022)
1	45246871	45349740	102869	Mix	2	this studty;Kim et al (2022)
1	46253557	46691403	437846	Del	2	this studty;Kim et al (2022)
1	46253557	46691403	437846	Mix	2	this studty;Kim et al (2022)
1	46691403	46783126	91723	Del	3	this studty;Kim et al (2022); Kader et al (2016)
1	46691403	46783126	91723	Mix	3	this studty;Kim et al (2022); Kader et al (2016)
1	46783126	47105080	321954	Del	2	this studty;Kim et al (2022)
1	46783126	47105080	321954	Mix	2	this studty;Kim et al (2022)
1	47127486	47153996	26510	Del	3	this studty;Kim et al (2022); Laseca et al (2022)
1	47153996	47272747	118751	Mix	2	this studty;Kim et al (2022)
1	47272747	47316654	43907	Mix	3	this studty;Kim et al (2022); Schurink et al (2018)
1	47316654	47394043	77389	Del	2	this studty;Kim et al (2022)
1	47316654	47394043	77389	Mix	2	this studty;Kim et al (2022)
1	47394043	47414786	20743	Del	3	this studty;Kim et al (2022); Laseca et al (2022)
1	47414913	47432949	18036	Del	3	this studty;Kim et al (2022); Schurink et al (2018)
1	47432949	47452744	19795	Mix	2	this studty;Kim et al (2022)
1	48184321	48189365	5044	Mix	3	this studty;Kim et al (2022); Doan et al (2012)
1	50072814	50120338	47524	Mix	3	this studty;Kim et al (2022); Schurink et al (2018)
1	50120338	50393560	273222	Del	2	this studty;Kim et al (2022)
1	50120338	50393560	273222	Mix	2	this studty;Kim et al (2022)
1	50431533	50478737	47204	Del	2	this studty;Kim et al (2022)
1	50632589	50723821	91232	Del	2	this studty;Kim et al (2022)
1	50632589	50723821	91232	Mix	2	this studty;Kim et al (2022)
1	50723821	50843926	120105	Del	3	this studty;Kim et al (2022); Kader et al (2016)
1	50723821	50843926	120105	Mix	3	this studty;Kim et al (2022); Kader et al (2016)
1	51390256	51410762	20506	Mix	2	this studty;Kim et al (2022)
1	53930180	53988640	58460	Mix	2	this studty;Wang et al (2022)
1	56205700	56411105	205405	Del	2	this studty;Wang et al (2022)
1	56205700	56411105	205405	Mix	2	this studty;Wang et al (2022)
1	60145840	60199369	53529	Mix	3	this studty;Kim et al (2022); Solé et al (2018)
1	60528921	60586831	57910	Mix	2	this studty;Kim et al (2022)
1	60633656	60984050	350394	Mix	2	this studty;Kim et al (2022)
1	62260532	62379478	118946	Mix	2	this studty;Wang et al (2022)
1	62751674	62876363	124689	Del	4	this studty;Kim et al (2022); Kader et al (2016); Wang et al (2022)
1	62751674	62876363	124689	Del	2	this studty;Wang et al (2022)
1	62751674	62876363	124689	Mix	4	this studty;Kim et al (2022); Kader et al (2016); Wang et al (2022)
1	62751674	62876363	124689	Mix	2	this studty;Wang et al (2022)
1	63547442	63991102	443660	Del	2	this studty;Kim et al (2022)
1	63547442	63991102	443660	Mix	2	this studty;Kim et al (2022)
1	65922084	66256151	334067	Mix	3	this studty;Kim et al (2022); Solé et al (2018)
1	69175264	69376890	201626	Mix	2	this studty;Kim et al (2022)
1	69377468	69561176	183708	Del	2	this studty;Kim et al (2022)
1	69377468	69561176	183708	Mix	2	this studty;Kim et al (2022)
1	69994333	70188962	194629	Del	2	this studty;Kim et al (2022)
1	69994333	70188962	194629	Mix	2	this studty;Kim et al (2022)
1	70207480	70539539	332059	Del	2	this studty;Kim et al (2022)
1	70207480	70539539	332059	Mix	2	this studty;Kim et al (2022)
1	72155297	72299997	144700	Mix	3	this studty;Kim et al (2022); Doan et al (2012)
1	72330466	72448923	118457	Mix	3	this studty;Kim et al (2022); Doan et al (2012)
1	76004365	76105050	100685	Mix	4	this studty;Kim et al (2022); Ghosh et al (2014); Schurink et al (2018)
1	84757869	85152837	394968	Del	2	this studty;Wang et al (2022)
1	84757869	85152837	394968	Mix	2	this studty;Wang et al (2022)
1	87760252	87853263	93011	Mix	2	this studty;Kim et al (2022)
1	91959860	92104865	145005	Mix	2	this studty;Kim et al (2022)
1	92137939	92253047	115108	Mix	2	this studty;Kim et al (2022)
1	92866121	92911910	45789	Mix	2	this studty;Wang et al (2022)
1	96757988	96950631	192643	Del	2	this studty;Wang et al (2022)
1	96757988	96950631	192643	Mix	2	this studty;Wang et al (2022)
1	103701080	103803731	102651	Mix	2	this studty;Kim et al (2022)
1	109437369	109510784	73415	Del	2	this studty;Wang et al (2022)
1	109437369	109510784	73415	Mix	2	this studty;Wang et al (2022)
1	109438769	109473816	35047	Del	8	this studty;Kim et al (2022); Dupuis et al (2013); Ghosh et al (2014); Wang et al (2014); Ghosh et al (2016); Solé et al (2018); Wang et al (2022)
1	109473816	109510784	36968	Mix	7	this studty;Kim et al (2022); Ghosh et al (2014); Wang et al (2014); Ghosh et al (2016); Solé et al (2018); Wang et al (2022)
1	115100971	115180389	79418	Del	3	this studty;Kim et al (2022); Laseca et al (2022)
1	115100971	115180389	79418	Mix	3	this studty;Kim et al (2022); Laseca et al (2022)
1	119740923	119831834	90911	Del	2	this studty;Wang et al (2022)
1	120016284	120250576	234292	Del	3	this studty;Kim et al (2022); Solé et al (2018)
1	120016284	120250576	234292	Mix	3	this studty;Kim et al (2022); Solé et al (2018)
1	120264040	120281611	17571	Mix	5	this studty;Kim et al (2022); Doan et al (2012); Schurink et al (2018); Solé et al (2018)
1	120281611	120357316	75705	Mix	4	this studty;Kim et al (2022); Schurink et al (2018); Solé et al (2018)
1	120357316	120381548	24232	Mix	3	this studty;Kim et al (2022); Solé et al (2018)
1	120381548	120398898	17350	Del	4	this studty;Kim et al (2022); Ghosh et al (2014); Solé et al (2018)
1	122968083	123613127	645044	Del	3	this studty;Kim et al (2022); Solé et al (2018)
1	122968083	123613127	645044	Mix	3	this studty;Kim et al (2022); Solé et al (2018)
1	124048113	124137088	88975	Del	2	this studty;Wang et al (2022)
1	124048113	124137088	88975	Mix	2	this studty;Wang et al (2022)
1	124056956	124078549	21593	Del	5	this studty;Kim et al (2022); Kader et al (2016); Schurink et al (2018); Wang et al (2022)
1	124078549	124137088	58539	Del	4	this studty;Kim et al (2022); Kader et al (2016); Wang et al (2022)
1	124078549	124137088	58539	Mix	4	this studty;Kim et al (2022); Kader et al (2016); Wang et al (2022)
1	124133144	124137088	3944	Del	2	this studty;Wang et al (2022)
1	126106188	126267284	161096	Mix	3	this studty;Kim et al (2022); Solé et al (2018)
1	126294712	126511039	216327	Del	3	this studty;Kim et al (2022); Solé et al (2018)
1	126294712	126511039	216327	Mix	3	this studty;Kim et al (2022); Solé et al (2018)
1	135938654	135978059	39405	Mix	2	this studty;Kim et al (2022)
1	135978059	135997324	19265	Mix	3	this studty;Kim et al (2022); Schurink et al (2018)
1	135997324	136053322	55998	Del	2	this studty;Kim et al (2022)
1	135997324	136053322	55998	Mix	2	this studty;Kim et al (2022)
1	136452610	137053473	600863	Del	2	this studty;Wang et al (2022)
1	136452610	137053473	600863	Dup	2	this studty;Wang et al (2022)
1	136452610	137053473	600863	Mix	2	this studty;Wang et al (2022)
1	138722881	138771551	48670	Del	2	this studty;Kim et al (2022)
1	138773210	138859955	86745	Del	2	this studty;Kim et al (2022)
1	138773210	138859955	86745	Mix	2	this studty;Kim et al (2022)
1	155011326	155323247	311921	Mix	2	this studty;Wang et al (2022)
1	155360863	155510180	149317	Del	9	this studty;Kim et al (2022); Doan et al (2012); Dupuis et al (2013); Ghosh et al (2014); Wang et al (2014); Ghosh et al (2016); Schurink et al (2018); Solé et al (2018)
1	155915520	156027485	111965	Mix	2	this studty;Wang et al (2022)
1	155973160	156027485	54325	Mix	7	this studty;Kim et al (2022); Dupuis et al (2013); Ghosh et al (2014); Ghosh et al (2016); Solé et al (2018); Wang et al (2022)
1	156027485	156105494	78009	Mix	6	this studty;Kim et al (2022); Dupuis et al (2013); Ghosh et al (2014); Ghosh et al (2016); Solé et al (2018)
1	156105494	156550178	444684	Del	2	this studty;Wang et al (2022)
1	156105494	156550178	444684	Mix	2	this studty;Wang et al (2022)
1	156121298	156277299	156001	Mix	8	this studty;Kim et al (2022); Dupuis et al (2013); Ghosh et al (2014); Ghosh et al (2016); Schurink et al (2018); Solé et al (2018); Wang et al (2022)
1	156277299	156491374	214075	Del	2	this studty;Wang et al (2022)
1	156277299	156491374	214075	Mix	2	this studty;Wang et al (2022)
1	156399439	156522439	123000	Del	9	this studty;Kim et al (2022); Dupuis et al (2013); Ghosh et al (2014); Kader et al (2016); Ghosh et al (2016); Schurink et al (2018); Solé et al (2018); Wang et al (2022)
1	156399439	156522439	123000	Mix	9	this studty;Kim et al (2022); Dupuis et al (2013); Ghosh et al (2014); Kader et al (2016); Ghosh et al (2016); Schurink et al (2018); Solé et al (2018); Wang et al (2022)
1	156449080	156491374	42294	Del	2	this studty;Wang et al (2022)
1	156449080	156491374	42294	Mix	2	this studty;Wang et al (2022)
1	156449080	156784088	335008	Del	2	this studty;Wang et al (2022)
1	156449080	156784088	335008	Mix	2	this studty;Wang et al (2022)
1	156522439	156596546	74107	Mix	8	this studty;Kim et al (2022); Dupuis et al (2013); Ghosh et al (2014); Kader et al (2016); Ghosh et al (2016); Solé et al (2018); Wang et al (2022)
1	156599954	156657881	57927	Mix	2	this studty;Wang et al (2022)
1	157559570	157705782	146212	Mix	3	this studty;Kim et al (2022); Laseca et al (2022)
1	158969159	159021983	52824	Mix	10	this studty;Kim et al (2022); Doan et al (2012); Dupuis et al (2013); Ghosh et al (2014); Wang et al (2014); Kader et al (2016); Ghosh et al (2016); Solé et al (2018); Laseca et al (2022)
1	159036082	159109725	73643	Mix	10	this studty;Kim et al (2022); Doan et al (2012); Dupuis et al (2013); Ghosh et al (2014); Wang et al (2014); Kader et al (2016); Ghosh et al (2016); Solé et al (2018); Laseca et al (2022)
1	159109725	159207488	97763	Del	9	this studty;Kim et al (2022); Doan et al (2012); Ghosh et al (2014); Wang et al (2014); Kader et al (2016); Ghosh et al (2016); Solé et al (2018); Laseca et al (2022)
1	159109725	159207488	97763	Mix	9	this studty;Kim et al (2022); Doan et al (2012); Ghosh et al (2014); Wang et al (2014); Kader et al (2016); Ghosh et al (2016); Solé et al (2018); Laseca et al (2022)
1	159207488	159230104	22616	Mix	8	this studty;Kim et al (2022); Doan et al (2012); Ghosh et al (2014); Kader et al (2016); Ghosh et al (2016); Solé et al (2018); Laseca et al (2022)
1	159296153	160102520	806367	Del	2	this studty;Wang et al (2022)
1	159296153	160102520	806367	Mix	2	this studty;Wang et al (2022)
1	159320989	159409119	88130	Mix	8	this studty;Kim et al (2022); Doan et al (2012); Ghosh et al (2014); Kader et al (2016); Ghosh et al (2016); Solé et al (2018); Wang et al (2022)
1	159411303	159530805	119502	Del	10	this studty;Kim et al (2022); Doan et al (2012); Ghosh et al (2014); Wang et al (2014); Kader et al (2016); Ghosh et al (2016); Schurink et al (2018); Solé et al (2018); Wang et al (2022)
1	159411303	159530805	119502	Mix	10	this studty;Kim et al (2022); Doan et al (2012); Ghosh et al (2014); Wang et al (2014); Kader et al (2016); Ghosh et al (2016); Schurink et al (2018); Solé et al (2018); Wang et al (2022)
1	159530805	159565716	34911	Del	9	this studty;Kim et al (2022); Doan et al (2012); Ghosh et al (2014); Kader et al (2016); Ghosh et al (2016); Schurink et al (2018); Solé et al (2018); Wang et al (2022)
1	159565716	159571736	6020	Del	8	this studty;Kim et al (2022); Doan et al (2012); Ghosh et al (2014); Kader et al (2016); Ghosh et al (2016); Solé et al (2018); Wang et al (2022)
1	159567621	159897607	329986	Del	2	this studty;Wang et al (2022)
1	159567621	159897607	329986	Mix	2	this studty;Wang et al (2022)
1	159571736	159590731	18995	Del	9	this studty;Kim et al (2022); Doan et al (2012); Ghosh et al (2014); Kader et al (2016); Ghosh et al (2016); Schurink et al (2018); Solé et al (2018); Wang et al (2022)
1	159652844	159723647	70803	Mix	8	this studty;Kim et al (2022); Doan et al (2012); Ghosh et al (2014); Kader et al (2016); Ghosh et al (2016); Solé et al (2018); Wang et al (2022)
1	159727314	159923439	196125	Mix	8	this studty;Kim et al (2022); Doan et al (2012); Ghosh et al (2014); Kader et al (2016); Ghosh et al (2016); Solé et al (2018); Wang et al (2022)
1	159749634	160102520	352886	Del	2	this studty;Wang et al (2022)
1	159749634	160102520	352886	Mix	2	this studty;Wang et al (2022)
1	160019561	160102520	82959	Mix	2	this studty;Wang et al (2022)
1	160021541	160098568	77027	Mix	8	this studty;Kim et al (2022); Doan et al (2012); Ghosh et al (2014); Kader et al (2016); Ghosh et al (2016); Solé et al (2018); Wang et al (2022)
1	161771630	161862694	91064	Mix	4	this studty;Kim et al (2022); Solé et al (2018); Laseca et al (2022)
1	162688156	162729107	40951	Mix	8	this studty;Kim et al (2022); Doan et al (2012); Ghosh et al (2014); Wang et al (2014); Ghosh et al (2016); Schurink et al (2018); Solé et al (2018)
1	162729107	162738599	9492	Mix	9	this studty;Kim et al (2022); Doan et al (2012); Ghosh et al (2014); Wang et al (2014); Ghosh et al (2016); Schurink et al (2018); Solé et al (2018); Laseca et al (2022)
1	162753986	162802667	48681	Mix	6	this studty;Kim et al (2022); Doan et al (2012); Ghosh et al (2014); Ghosh et al (2016); Solé et al (2018)
1	162802667	163064590	261923	Del	7	this studty;Kim et al (2022); Doan et al (2012); Ghosh et al (2014); Ghosh et al (2016); Schurink et al (2018); Solé et al (2018)
1	162802667	163064590	261923	Mix	7	this studty;Kim et al (2022); Doan et al (2012); Ghosh et al (2014); Ghosh et al (2016); Schurink et al (2018); Solé et al (2018)
1	163069626	163140106	70480	Del	7	this studty;Kim et al (2022); Doan et al (2012); Ghosh et al (2014); Ghosh et al (2016); Schurink et al (2018); Solé et al (2018)
1	163069626	163140106	70480	Mix	7	this studty;Kim et al (2022); Doan et al (2012); Ghosh et al (2014); Ghosh et al (2016); Schurink et al (2018); Solé et al (2018)
1	163140106	163170628	30522	Mix	6	this studty;Kim et al (2022); Doan et al (2012); Ghosh et al (2014); Ghosh et al (2016); Solé et al (2018)
1	165267754	165554624	286870	Mix	2	this studty;Wang et al (2022)
1	165320521	165411243	90722	Mix	3	this studty;Kim et al (2022); Wang et al (2022)
1	165479949	165554624	74675	Mix	3	this studty;Kim et al (2022); Wang et al (2022)
1	176577996	176816409	238413	Del	2	this studty;Wang et al (2022)
1	176577996	176816409	238413	Mix	2	this studty;Wang et al (2022)
1	177482169	177580689	98520	Mix	2	this studty;Kim et al (2022)
1	177580689	177712609	131920	Mix	3	this studty;Kim et al (2022); Schurink et al (2018)
1	178511918	178573079	61161	Mix	2	this studty;Wang et al (2022)
1	178530113	178553782	23669	Mix	3	this studty;Kim et al (2022); Wang et al (2022)
2	3100519	3277150	176631	Del	2	this studty;Kim et al (2022)
2	3100519	3277150	176631	Mix	2	this studty;Kim et al (2022)
2	9506629	9790598	283969	Del	2	this studty;Wang et al (2022)
2	9506629	9790598	283969	Mix	2	this studty;Wang et al (2022)
2	12988994	13115762	126768	Del	2	this studty;Wang et al (2022)
2	12988994	13115762	126768	Dup	2	this studty;Wang et al (2022)
2	12988994	13115762	126768	Mix	2	this studty;Wang et al (2022)
2	15119508	15167748	48240	Mix	6	this studty;Kim et al (2022); Dupuis et al (2013); Ghosh et al (2014); Solé et al (2018); Laseca et al (2022)
2	15167748	15284362	116614	Mix	7	this studty;Kim et al (2022); Doan et al (2012); Dupuis et al (2013); Ghosh et al (2014); Solé et al (2018); Laseca et al (2022)
2	18974231	19026989	52758	Mix	2	this studty;Kim et al (2022)
2	22853555	23235957	382402	Del	2	this studty;Wang et al (2022)
2	22853555	23235957	382402	Mix	2	this studty;Wang et al (2022)
2	22897736	22924791	27055	Mix	4	this studty;Kim et al (2022); Solé et al (2018); Wang et al (2022)
2	23990961	24105751	114790	Mix	3	this studty;Kim et al (2022); Solé et al (2018)
2	25746078	25774748	28670	Mix	3	this studty;Kim et al (2022); Solé et al (2018)
2	28253703	28416866	163163	Mix	3	this studty;Kim et al (2022); Solé et al (2018)
2	28416866	28481440	64574	Mix	4	this studty;Kim et al (2022); Schurink et al (2018); Solé et al (2018)
2	37855599	37999032	143433	Mix	2	this studty;Wang et al (2022)
2	42252638	42362537	109899	Del	2	this studty;Kim et al (2022)
2	42252638	42362537	109899	Mix	2	this studty;Kim et al (2022)
2	44672597	44788984	116387	Mix	2	this studty;Wang et al (2022)
2	46545572	46721741	176169	Mix	3	this studty;Kim et al (2022); Solé et al (2018)
2	47331743	47463397	131654	Mix	3	this studty;Kim et al (2022); Solé et al (2018)
2	47463397	47478079	14682	Mix	4	this studty;Kim et al (2022); Schurink et al (2018); Solé et al (2018)
2	47478079	47567912	89833	Mix	3	this studty;Kim et al (2022); Solé et al (2018)
2	47567912	47610095	42183	Del	4	this studty;Kim et al (2022); Solé et al (2018); Laseca et al (2022)
2	47567912	47610095	42183	Mix	4	this studty;Kim et al (2022); Solé et al (2018); Laseca et al (2022)
2	47610095	47679131	69036	Del	3	this studty;Kim et al (2022); Solé et al (2018)
2	47679131	47776606	97475	Del	4	this studty;Kim et al (2022); Schurink et al (2018); Solé et al (2018)
2	47679131	47776606	97475	Mix	4	this studty;Kim et al (2022); Schurink et al (2018); Solé et al (2018)
2	47776606	47968292	191686	Mix	3	this studty;Kim et al (2022); Solé et al (2018)
2	47979985	48013377	33392	Del	4	this studty;Kim et al (2022); Schurink et al (2018); Solé et al (2018)
2	47979985	48013377	33392	Mix	4	this studty;Kim et al (2022); Schurink et al (2018); Solé et al (2018)
2	48013377	48104693	91316	Del	3	this studty;Kim et al (2022); Solé et al (2018)
2	48013377	48104693	91316	Mix	3	this studty;Kim et al (2022); Solé et al (2018)
2	51979023	51991451	12428	Del	2	this studty;Kim et al (2022)
2	51995177	52038633	43456	Mix	2	this studty;Kim et al (2022)
2	52038633	52119993	81360	Mix	3	this studty;Kim et al (2022); Solé et al (2018)
2	52119993	52435630	315637	Del	2	this studty;Kim et al (2022)
2	52119993	52435630	315637	Mix	2	this studty;Kim et al (2022)
2	52435630	52443881	8251	Del	3	this studty;Kim et al (2022); Wang et al (2014)
2	52544780	52707878	163098	Del	2	this studty;Kim et al (2022)
2	52544780	52707878	163098	Mix	2	this studty;Kim et al (2022)
2	52707878	52744962	37084	Mix	3	this studty;Kim et al (2022); Schurink et al (2018)
2	52744962	52925013	180051	Mix	2	this studty;Kim et al (2022)
2	52930646	53411007	480361	Del	2	this studty;Kim et al (2022)
2	52930646	53411007	480361	Mix	2	this studty;Kim et al (2022)
2	53411007	53435729	24722	Del	3	this studty;Kim et al (2022); Schurink et al (2018)
2	53435729	53813342	377613	Del	2	this studty;Kim et al (2022)
2	53435729	53813342	377613	Mix	2	this studty;Kim et al (2022)
2	53813342	53882731	69389	Mix	3	this studty;Kim et al (2022); Laseca et al (2022)
2	53882731	53967171	84440	Del	2	this studty;Kim et al (2022)
2	53882731	53967171	84440	Mix	2	this studty;Kim et al (2022)
2	53977095	54123829	146734	Del	2	this studty;Kim et al (2022)
2	54161100	54304983	143883	Mix	2	this studty;Kim et al (2022)
2	54304983	54511361	206378	Mix	3	this studty;Kim et al (2022); Doan et al (2012)
2	54511361	54739101	227740	Del	2	this studty;Kim et al (2022)
2	54511361	54739101	227740	Mix	2	this studty;Kim et al (2022)
2	61115011	61191291	76280	Mix	2	this studty;Kim et al (2022)
2	63757443	64025840	268397	Mix	2	this studty;Wang et al (2022)
2	64063932	64131845	67913	Mix	2	this studty;Kim et al (2022)
2	68147054	68276174	129120	Del	2	this studty;Wang et al (2022)
2	68147054	68276174	129120	Mix	2	this studty;Wang et al (2022)
2	68166145	68275226	109081	Del	5	this studty;Kim et al (2022); Schurink et al (2018); Solé et al (2018); Wang et al (2022)
2	68166145	68275226	109081	Mix	5	this studty;Kim et al (2022); Schurink et al (2018); Solé et al (2018); Wang et al (2022)
2	68221589	68276174	54585	Del	2	this studty;Wang et al (2022)
2	68276174	68296135	19961	Del	3	this studty;Kim et al (2022); Solé et al (2018)
2	68296135	68319420	23285	Mix	4	this studty;Kim et al (2022); Solé et al (2018); Laseca et al (2022)
2	68319420	68349655	30235	Mix	3	this studty;Kim et al (2022); Solé et al (2018)
2	70249990	70338746	88756	Mix	3	this studty;Kim et al (2022); Laseca et al (2022)
2	72731994	72821053	89059	Mix	4	this studty;Kim et al (2022); Ghosh et al (2014); Wang et al (2022)
2	72731994	72821053	89059	Mix	2	this studty;Wang et al (2022)
2	74382313	74420255	37942	Del	3	this studty;Kim et al (2022); Schurink et al (2018)
2	78416681	78454362	37681	Del	3	this studty;Kim et al (2022); Schurink et al (2018)
2	78454362	78496611	42249	Del	2	this studty;Kim et al (2022)
2	78454362	78496611	42249	Mix	2	this studty;Kim et al (2022)
2	79339689	79502514	162825	Del	2	this studty;Kim et al (2022)
2	79339689	79502514	162825	Mix	2	this studty;Kim et al (2022)
2	82161884	82248795	86911	Del	2	this studty;Kim et al (2022)
2	82161884	82248795	86911	Mix	2	this studty;Kim et al (2022)
2	82248881	82269126	20245	Del	4	this studty;Kim et al (2022); Schurink et al (2018); Laseca et al (2022)
2	82248881	82269126	20245	Mix	4	this studty;Kim et al (2022); Schurink et al (2018); Laseca et al (2022)
2	82272370	82444078	171708	Del	2	this studty;Kim et al (2022)
2	82272370	82444078	171708	Mix	2	this studty;Kim et al (2022)
2	82444078	82476318	32240	Del	3	this studty;Kim et al (2022); Schurink et al (2018)
2	82444078	82476318	32240	Mix	3	this studty;Kim et al (2022); Schurink et al (2018)
2	82494756	82530107	35351	Mix	3	this studty;Kim et al (2022); Schurink et al (2018)
2	96434710	96702010	267300	Mix	2	this studty;Wang et al (2022)
2	103758278	103782300	24022	Mix	2	this studty;Wang et al (2022)
2	104254165	104513844	259679	Del	2	this studty;Kim et al (2022)
2	104254165	104513844	259679	Mix	2	this studty;Kim et al (2022)
2	104863977	104882053	18076	Del	2	this studty;Kim et al (2022)
2	104882053	104892057	10004	Del	3	this studty;Kim et al (2022); Laseca et al (2022)
2	104896333	104903995	7662	Mix	3	this studty;Kim et al (2022); Schurink et al (2018)
2	104903995	105061605	157610	Mix	2	this studty;Kim et al (2022)
2	105090602	105165501	74899	Del	2	this studty;Kim et al (2022)
2	105165501	105199469	33968	Mix	3	this studty;Kim et al (2022); Ghosh et al (2016)
2	105217274	105238708	21434	Del	2	this studty;Kim et al (2022)
2	105217274	105238708	21434	Mix	2	this studty;Kim et al (2022)
2	106023498	106054982	31484	Mix	2	this studty;Kim et al (2022)
2	106874454	106917495	43041	Mix	3	this studty;Kim et al (2022); Wang et al (2022)
2	106874454	106917495	43041	Mix	2	this studty;Wang et al (2022)
2	106917495	106951467	33972	Mix	3	this studty;Kim et al (2022); Dupuis et al (2013)
2	106951467	106967946	16479	Mix	4	this studty;Kim et al (2022); Dupuis et al (2013); Schurink et al (2018)
2	107009390	107039863	30473	Mix	2	this studty;Kim et al (2022)
2	110411873	110466377	54504	Del	2	this studty;Kim et al (2022)
2	110411873	110466377	54504	Mix	2	this studty;Kim et al (2022)
2	110520237	110538172	17935	Del	4	this studty;Kim et al (2022); Dupuis et al (2013); Schurink et al (2018)
2	110520237	110538172	17935	Mix	4	this studty;Kim et al (2022); Dupuis et al (2013); Schurink et al (2018)
2	110538172	110551367	13195	Mix	3	this studty;Kim et al (2022); Dupuis et al (2013)
2	110551367	110605658	54291	Del	2	this studty;Kim et al (2022)
2	110551367	110605658	54291	Mix	2	this studty;Kim et al (2022)
2	110605658	110627584	21926	Del	3	this studty;Kim et al (2022); Solé et al (2018)
3	2145474	2217552	72078	Mix	2	this studty;Kim et al (2022)
3	7914300	7952292	37992	Del	3	this studty;Kim et al (2022); Wang et al (2022)
3	7914300	7983750	69450	Del	2	this studty;Wang et al (2022)
3	10984848	11005538	20690	Mix	3	this studty;Kim et al (2022); Schurink et al (2018)
3	11005538	11064883	59345	Mix	2	this studty;Kim et al (2022)
3	29794401	29902119	107718	Del	2	this studty;Kim et al (2022)
3	33788850	33944818	155968	Del	3	this studty;Kim et al (2022); Solé et al (2018)
3	33788850	33944818	155968	Mix	3	this studty;Kim et al (2022); Solé et al (2018)
3	34341923	34380996	39073	Mix	4	this studty;Kim et al (2022); Schurink et al (2018); Solé et al (2018)
3	34380996	34871118	490122	Del	3	this studty;Kim et al (2022); Solé et al (2018)
3	34380996	34871118	490122	Mix	3	this studty;Kim et al (2022); Solé et al (2018)
3	35175752	35321182	145430	Del	2	this studty;Wang et al (2022)
3	35175752	35321182	145430	Mix	2	this studty;Wang et al (2022)
3	35423955	35750489	326534	Mix	3	this studty;Kim et al (2022); Solé et al (2018)
3	36840265	36930263	89998	Mix	3	this studty;Kim et al (2022); Doan et al (2012)
3	36936467	36979198	42731	Mix	3	this studty;Kim et al (2022); Doan et al (2012)
3	38767613	38847562	79949	Del	2	this studty;Kim et al (2022)
3	38767613	38847562	79949	Mix	2	this studty;Kim et al (2022)
3	38870354	38927200	56846	Mix	2	this studty;Kim et al (2022)
3	38934244	39121166	186922	Del	2	this studty;Kim et al (2022)
3	38934244	39121166	186922	Mix	2	this studty;Kim et al (2022)
3	49031742	49204187	172445	Mix	2	this studty;Kim et al (2022)
3	50041835	50310306	268471	Del	2	this studty;Kim et al (2022)
3	50041835	50310306	268471	Mix	2	this studty;Kim et al (2022)
3	50328489	50474447	145958	Mix	2	this studty;Kim et al (2022)
3	51747836	51865190	117354	Mix	2	this studty;Wang et al (2022)
3	54959737	55028722	68985	Mix	3	this studty;Kim et al (2022); Ghosh et al (2016)
3	55028722	55087812	59090	Del	2	this studty;Kim et al (2022)
3	55028722	55087812	59090	Mix	2	this studty;Kim et al (2022)
3	56018848	56208321	189473	Mix	2	this studty;Wang et al (2022)
3	56208321	56494617	286296	Del	2	this studty;Wang et al (2022)
3	56208321	56494617	286296	Mix	2	this studty;Wang et al (2022)
3	57822653	57974800	152147	Mix	2	this studty;Kim et al (2022)
3	57974800	58234950	260150	Mix	3	this studty;Kim et al (2022); Laseca et al (2022)
3	58234950	58375828	140878	Del	2	this studty;Kim et al (2022)
3	58234950	58375828	140878	Mix	2	this studty;Kim et al (2022)
3	58375828	58379826	3998	Mix	3	this studty;Kim et al (2022); Schurink et al (2018)
3	60715039	61056675	341636	Del	2	this studty;Kim et al (2022)
3	60715039	61056675	341636	Mix	2	this studty;Kim et al (2022)
3	61056675	61089722	33047	Mix	3	this studty;Kim et al (2022); Doan et al (2012)
3	63364831	63807802	442971	Mix	2	this studty;Kim et al (2022)
3	64603788	64786145	182357	Mix	2	this studty;Kim et al (2022)
3	65889054	66015792	126738	Mix	2	this studty;Wang et al (2022)
3	66520117	66678978	158861	Del	2	this studty;Kim et al (2022)
3	66520117	66678978	158861	Mix	2	this studty;Kim et al (2022)
3	66709014	66722830	13816	Mix	2	this studty;Kim et al (2022)
3	67430502	67473932	43430	Mix	2	this studty;Wang et al (2022)
3	67636896	67741947	105051	Mix	2	this studty;Kim et al (2022)
3	68904921	69026298	121377	Mix	2	this studty;Kim et al (2022)
3	72889944	72914350	24406	Del	3	this studty;Kim et al (2022); Schurink et al (2018)
3	72914350	72974999	60649	Del	2	this studty;Kim et al (2022)
3	74844627	74883802	39175	Del	2	this studty;Kim et al (2022)
3	74883802	74945884	62082	Del	3	this studty;Kim et al (2022); Schurink et al (2018)
3	74883802	74945884	62082	Mix	3	this studty;Kim et al (2022); Schurink et al (2018)
3	74945884	75014590	68706	Mix	2	this studty;Kim et al (2022)
3	80578952	80658037	79085	Mix	2	this studty;Wang et al (2022)
3	82686862	82697501	10639	Mix	5	this studty;Kim et al (2022); Schurink et al (2018); Solé et al (2018); Wang et al (2022)
3	82686862	82789614	102752	Mix	2	this studty;Wang et al (2022)
3	82697501	82789614	92113	Mix	4	this studty;Kim et al (2022); Solé et al (2018); Wang et al (2022)
3	83150021	83249080	99059	Del	2	this studty;Wang et al (2022)
3	83150021	83249080	99059	Mix	2	this studty;Wang et al (2022)
3	90763495	90936499	173004	Del	2	this studty;Kim et al (2022)
3	90763495	90936499	173004	Mix	2	this studty;Kim et al (2022)
3	90968133	91108036	139903	Del	2	this studty;Wang et al (2022)
3	90968133	91108036	139903	Mix	2	this studty;Wang et al (2022)
3	90968133	91643073	674940	Del	2	this studty;Wang et al (2022)
3	90968133	91643073	674940	Mix	2	this studty;Wang et al (2022)
3	90971491	91220640	249149	Del	4	this studty;Kim et al (2022); Schurink et al (2018); Wang et al (2022)
3	90971491	91220640	249149	Mix	4	this studty;Kim et al (2022); Schurink et al (2018); Wang et al (2022)
3	91220640	91382012	161372	Del	3	this studty;Kim et al (2022); Wang et al (2022)
3	91220640	91382012	161372	Mix	3	this studty;Kim et al (2022); Wang et al (2022)
3	91382012	91403871	21859	Mix	4	this studty;Kim et al (2022); Schurink et al (2018); Wang et al (2022)
3	91403871	91456385	52514	Mix	3	this studty;Kim et al (2022); Wang et al (2022)
3	91456385	91506063	49678	Mix	4	this studty;Kim et al (2022); Doan et al (2012); Wang et al (2022)
3	91518914	91613952	95038	Mix	5	this studty;Kim et al (2022); Doan et al (2012); Schurink et al (2018); Wang et al (2022)
3	92511033	92604145	93112	Mix	3	this studty;Kim et al (2022); Doan et al (2012)
3	92604145	92716668	112523	Mix	4	this studty;Kim et al (2022); Doan et al (2012); Schurink et al (2018)
3	101331491	101419758	88267	Mix	4	this studty;Kim et al (2022); Kader et al (2016); Wang et al (2022)
3	101331491	101419758	88267	Mix	2	this studty;Wang et al (2022)
3	103370233	103461428	91195	Del	2	this studty;Kim et al (2022)
3	103370233	103461428	91195	Mix	2	this studty;Kim et al (2022)
3	108687998	108892531	204533	Mix	2	this studty;Kim et al (2022)
3	118803861	119111065	307204	Del	3	this studty;Kim et al (2022); Solé et al (2018)
3	118803861	119111065	307204	Mix	3	this studty;Kim et al (2022); Solé et al (2018)
3	119111065	119123016	11951	Del	4	this studty;Kim et al (2022); Schurink et al (2018); Solé et al (2018)
3	119123016	119139086	16070	Del	3	this studty;Kim et al (2022); Solé et al (2018)
3	119123016	119139086	16070	Mix	3	this studty;Kim et al (2022); Solé et al (2018)
3	119139086	119233512	94426	Del	4	this studty;Kim et al (2022); Solé et al (2018); Laseca et al (2022)
3	119139086	119233512	94426	Mix	4	this studty;Kim et al (2022); Solé et al (2018); Laseca et al (2022)
3	119233512	119456949	223437	Del	3	this studty;Kim et al (2022); Solé et al (2018)
3	119233512	119456949	223437	Mix	3	this studty;Kim et al (2022); Solé et al (2018)
4	7198628	7220122	21494	Mix	3	this studty;Kim et al (2022); Wang et al (2022)
4	7198628	7220122	21494	Mix	2	this studty;Wang et al (2022)
4	7256105	7296852	40747	Mix	2	this studty;Kim et al (2022)
4	7296852	7470099	173247	Del	3	this studty;Kim et al (2022); Laseca et al (2022)
4	7296852	7470099	173247	Mix	3	this studty;Kim et al (2022); Laseca et al (2022)
4	7470099	7618756	148657	Del	2	this studty;Kim et al (2022)
4	7470099	7618756	148657	Mix	2	this studty;Kim et al (2022)
4	8431099	8453687	22588	Del	2	this studty;Kim et al (2022)
4	9009717	9500292	490575	Del	2	this studty;Wang et al (2022)
4	9009717	9500292	490575	Mix	2	this studty;Wang et al (2022)
4	9219642	9237609	17967	Mix	7	this studty;Kim et al (2022); Dupuis et al (2013); Ghosh et al (2014); Ghosh et al (2016); Solé et al (2018); Wang et al (2022)
4	9374294	9500292	125998	Mix	2	this studty;Wang et al (2022)
4	9374294	9626864	252570	Mix	2	this studty;Wang et al (2022)
4	9597900	9621619	23719	Mix	7	this studty;Kim et al (2022); Wang et al (2014); Ghosh et al (2016); Solé et al (2018); Wang et al (2022); Laseca et al (2022)
4	9603437	9626864	23427	Mix	2	this studty;Wang et al (2022)
4	15077751	15149238	71487	Del	3	this studty;Kim et al (2022); Solé et al (2018)
4	15077751	15149238	71487	Mix	3	this studty;Kim et al (2022); Solé et al (2018)
4	17553304	17681303	127999	Del	3	this studty;Kim et al (2022); Solé et al (2018)
4	17553304	17681303	127999	Mix	3	this studty;Kim et al (2022); Solé et al (2018)
4	18985524	19058860	73336	Mix	3	this studty;Kim et al (2022); Laseca et al (2022)
4	22821965	22872464	50499	Mix	3	this studty;Kim et al (2022); Schurink et al (2018)
4	22872464	22988201	115737	Del	2	this studty;Kim et al (2022)
4	22872464	22988201	115737	Mix	2	this studty;Kim et al (2022)
4	23011397	23158551	147154	Mix	4	this studty;Kim et al (2022); Dupuis et al (2013); Schurink et al (2018)
4	23363021	23383774	20753	Mix	3	this studty;Kim et al (2022); Laseca et al (2022)
4	23505444	23686504	181060	Del	2	this studty;Kim et al (2022)
4	23505444	23686504	181060	Mix	2	this studty;Kim et al (2022)
4	24077349	24367982	290633	Mix	2	this studty;Kim et al (2022)
4	26333017	26472881	139864	Mix	3	this studty;Kim et al (2022); Laseca et al (2022)
4	26472881	26541034	68153	Mix	2	this studty;Kim et al (2022)
4	26541034	26577278	36244	Mix	3	this studty;Kim et al (2022); Wang et al (2022)
4	26541034	26577278	36244	Mix	2	this studty;Wang et al (2022)
4	26589009	26691103	102094	Mix	3	this studty;Kim et al (2022); Schurink et al (2018)
4	26799713	26963720	164007	Mix	2	this studty;Kim et al (2022)
4	27005468	27169753	164285	Mix	4	this studty;Kim et al (2022); Doan et al (2012); Schurink et al (2018)
4	27169753	27259435	89682	Mix	3	this studty;Kim et al (2022); Doan et al (2012)
4	27259435	27276734	17299	Del	4	this studty;Kim et al (2022); Doan et al (2012); Schurink et al (2018)
4	27328331	27483269	154938	Mix	2	this studty;Kim et al (2022)
4	27651073	27812062	160989	Mix	2	this studty;Kim et al (2022)
4	27812062	27877906	65844	Mix	3	this studty;Kim et al (2022); Schurink et al (2018)
4	31054608	31088714	34106	Del	2	this studty;Kim et al (2022)
4	33377409	33430618	53209	Mix	3	this studty;Kim et al (2022); Kader et al (2016)
4	33973547	34156870	183323	Mix	2	this studty;Wang et al (2022)
4	36312981	36911691	598710	Mix	2	this studty;Kim et al (2022)
4	38622327	38625012	2685	Mix	4	this studty;Kim et al (2022); Dupuis et al (2013); Wang et al (2022)
4	38622327	38625012	2685	Mix	2	this studty;Wang et al (2022)
4	38625012	38694617	69605	Del	2	this studty;Kim et al (2022)
4	38625012	38694617	69605	Mix	2	this studty;Kim et al (2022)
4	38842618	38914599	71981	Del	2	this studty;Kim et al (2022)
4	39043452	39114795	71343	Mix	2	this studty;Kim et al (2022)
4	39114795	39150253	35458	Mix	3	this studty;Kim et al (2022); Ghosh et al (2016)
4	39150253	39219599	69346	Del	2	this studty;Kim et al (2022)
4	39150253	39219599	69346	Mix	2	this studty;Kim et al (2022)
4	39219599	39319476	99877	Mix	3	this studty;Kim et al (2022); Solé et al (2018)
4	41258844	41365096	106252	Del	2	this studty;Wang et al (2022)
4	41258844	41365096	106252	Mix	2	this studty;Wang et al (2022)
4	42539145	42831525	292380	Mix	2	this studty;Kim et al (2022)
4	43837378	44032421	195043	Del	2	this studty;Kim et al (2022)
4	43837378	44032421	195043	Mix	2	this studty;Kim et al (2022)
4	44755917	44927451	171534	Mix	2	this studty;Kim et al (2022)
4	44969802	45049164	79362	Mix	3	this studty;Kim et al (2022); Schurink et al (2018)
4	45049164	45252984	203820	Del	2	this studty;Kim et al (2022)
4	45049164	45252984	203820	Mix	2	this studty;Kim et al (2022)
4	45252984	45303464	50480	Del	3	this studty;Kim et al (2022); Schurink et al (2018)
4	45252984	45303464	50480	Mix	3	this studty;Kim et al (2022); Schurink et al (2018)
4	45326234	45337236	11002	Mix	3	this studty;Kim et al (2022); Schurink et al (2018)
4	45337236	45362765	25529	Mix	2	this studty;Kim et al (2022)
4	46797121	46845413	48292	Mix	3	this studty;Kim et al (2022); Schurink et al (2018)
4	46845413	46869370	23957	Mix	2	this studty;Kim et al (2022)
4	46869370	47119136	249766	Mix	3	this studty;Kim et al (2022); Schurink et al (2018)
4	48205749	48629204	423455	Mix	2	this studty;Wang et al (2022)
4	50115690	50256056	140366	Mix	3	this studty;Kim et al (2022); Schurink et al (2018)
4	50257474	50320190	62716	Mix	3	this studty;Kim et al (2022); Laseca et al (2022)
4	50320190	50491446	171256	Del	4	this studty;Kim et al (2022); Schurink et al (2018); Laseca et al (2022)
4	50320190	50491446	171256	Mix	4	this studty;Kim et al (2022); Schurink et al (2018); Laseca et al (2022)
4	50513403	50604225	90822	Mix	2	this studty;Kim et al (2022)
4	50604225	50612921	8696	Mix	3	this studty;Kim et al (2022); Schurink et al (2018)
4	50612921	50710657	97736	Del	2	this studty;Kim et al (2022)
4	50612921	50710657	97736	Mix	2	this studty;Kim et al (2022)
4	50710657	50740361	29704	Mix	3	this studty;Kim et al (2022); Schurink et al (2018)
4	50740361	50840672	100311	Del	2	this studty;Kim et al (2022)
4	50933745	51004306	70561	Mix	2	this studty;Wang et al (2022)
4	50933745	51170004	236259	Del	2	this studty;Wang et al (2022)
4	50933745	51170004	236259	Mix	2	this studty;Wang et al (2022)
4	50936305	50975713	39408	Mix	5	this studty;Kim et al (2022); Schurink et al (2018); Wang et al (2022); Laseca et al (2022)
4	50975713	51170004	194291	Del	4	this studty;Kim et al (2022); Schurink et al (2018); Wang et al (2022)
4	52483502	52612016	128514	Mix	6	this studty;Kim et al (2022); Dupuis et al (2013); Kader et al (2016); Solé et al (2018); Wang et al (2022)
4	52483502	52658601	175099	Mix	2	this studty;Wang et al (2022)
4	52791339	52832948	41609	Del	2	this studty;Wang et al (2022)
4	52791339	52832948	41609	Mix	2	this studty;Wang et al (2022)
4	53117105	53441764	324659	Del	2	this studty;Kim et al (2022)
4	53117105	53441764	324659	Dup	2	this studty;Kim et al (2022)
4	53117105	53441764	324659	Mix	2	this studty;Kim et al (2022)
4	53443529	53584836	141307	Del	2	this studty;Kim et al (2022)
4	53443529	53584836	141307	Mix	2	this studty;Kim et al (2022)
4	53584836	53674930	90094	Del	3	this studty;Kim et al (2022); Schurink et al (2018)
4	53584836	53674930	90094	Mix	3	this studty;Kim et al (2022); Schurink et al (2018)
4	54043481	54484160	440679	Del	2	this studty;Kim et al (2022)
4	54043481	54484160	440679	Mix	2	this studty;Kim et al (2022)
4	56444706	56583960	139254	Del	2	this studty;Kim et al (2022)
4	56444706	56583960	139254	Mix	2	this studty;Kim et al (2022)
4	56590517	56708343	117826	Del	2	this studty;Kim et al (2022)
4	56590517	56708343	117826	Mix	2	this studty;Kim et al (2022)
4	61658824	61807155	148331	Del	2	this studty;Wang et al (2022)
4	61658824	61807155	148331	Mix	2	this studty;Wang et al (2022)
4	61663244	61722758	59514	Mix	4	this studty;Kim et al (2022); Schurink et al (2018); Wang et al (2022)
4	61722758	61807155	84397	Del	3	this studty;Kim et al (2022); Wang et al (2022)
4	61722758	61807155	84397	Mix	3	this studty;Kim et al (2022); Wang et al (2022)
4	62539220	62759199	219979	Del	2	this studty;Kim et al (2022)
4	62539220	62759199	219979	Mix	2	this studty;Kim et al (2022)
4	67746509	67857412	110903	Mix	2	this studty;Kim et al (2022)
4	70548807	70612792	63985	Mix	2	this studty;Kim et al (2022)
4	70612792	70683966	71174	Mix	3	this studty;Kim et al (2022); Dupuis et al (2013)
4	70683966	70714165	30199	Mix	2	this studty;Kim et al (2022)
4	70734876	70795004	60128	Mix	2	this studty;Kim et al (2022)
4	84049055	84115145	66090	Mix	2	this studty;Kim et al (2022)
4	84159997	84250037	90040	Mix	2	this studty;Kim et al (2022)
4	88756296	88814535	58239	Mix	2	this studty;Kim et al (2022)
4	95100291	95235519	135228	Mix	2	this studty;Wang et al (2022)
4	96863534	96902455	38921	Del	2	this studty;Kim et al (2022)
4	96985336	97011232	25896	Mix	7	this studty;Kim et al (2022); Dupuis et al (2013); Ghosh et al (2014); Kader et al (2016); Schurink et al (2018); Solé et al (2018)
4	97026969	97060891	33922	Mix	4	this studty;Kim et al (2022); Dupuis et al (2013); Solé et al (2018)
4	97060891	97095096	34205	Del	5	this studty;Kim et al (2022); Dupuis et al (2013); Schurink et al (2018); Solé et al (2018)
4	97060891	97095096	34205	Mix	5	this studty;Kim et al (2022); Dupuis et al (2013); Schurink et al (2018); Solé et al (2018)
4	97095096	97101354	6258	Mix	4	this studty;Kim et al (2022); Dupuis et al (2013); Solé et al (2018)
4	97101354	97127825	26471	Del	6	this studty;Kim et al (2022); Dupuis et al (2013); Ghosh et al (2014); Ghosh et al (2016); Solé et al (2018)
4	97140015	97169568	29553	Mix	9	this studty;Kim et al (2022); Doan et al (2012); Dupuis et al (2013); Ghosh et al (2014); Ghosh et al (2016); Schurink et al (2018); Solé et al (2018); Laseca et al (2022)
4	97173231	97189718	16487	Mix	7	this studty;Kim et al (2022); Dupuis et al (2013); Ghosh et al (2014); Ghosh et al (2016); Solé et al (2018); Laseca et al (2022)
4	99116184	99201376	85192	Mix	3	this studty;Kim et al (2022); Schurink et al (2018)
4	101868984	101988664	119680	Del	2	this studty;Wang et al (2022)
4	101868984	101988664	119680	Dup	2	this studty;Wang et al (2022)
4	101868984	101988664	119680	Mix	2	this studty;Wang et al (2022)
4	101933836	101988664	54828	Dup	2	this studty;Wang et al (2022)
4	101933836	101988664	54828	Mix	2	this studty;Wang et al (2022)
4	102081834	102147474	65640	Mix	4	this studty;Kim et al (2022); Schurink et al (2018); Solé et al (2018)
4	102147474	102218652	71178	Del	3	this studty;Kim et al (2022); Solé et al (2018)
4	102147474	102218652	71178	Mix	3	this studty;Kim et al (2022); Solé et al (2018)
4	102218652	102242789	24137	Mix	4	this studty;Kim et al (2022); Schurink et al (2018); Solé et al (2018)
4	102242789	102268320	25531	Mix	5	this studty;Kim et al (2022); Schurink et al (2018); Solé et al (2018); Laseca et al (2022)
4	102272535	102396680	124145	Del	5	this studty;Kim et al (2022); Schurink et al (2018); Solé et al (2018); Laseca et al (2022)
4	102272535	102396680	124145	Dup	5	this studty;Kim et al (2022); Schurink et al (2018); Solé et al (2018); Laseca et al (2022)
4	102272535	102396680	124145	Mix	5	this studty;Kim et al (2022); Schurink et al (2018); Solé et al (2018); Laseca et al (2022)
4	102396680	102515091	118411	Dup	4	this studty;Kim et al (2022); Solé et al (2018); Laseca et al (2022)
4	102396680	102515091	118411	Mix	4	this studty;Kim et al (2022); Solé et al (2018); Laseca et al (2022)
4	102515091	102576457	61366	Dup	3	this studty;Kim et al (2022); Solé et al (2018)
4	102515091	102576457	61366	Mix	3	this studty;Kim et al (2022); Solé et al (2018)
5	15196886	15364295	167409	Mix	2	this studty;Kim et al (2022)
5	15382785	15541034	158249	Mix	2	this studty;Kim et al (2022)
5	15570813	15637452	66639	Mix	2	this studty;Kim et al (2022)
5	15644827	15890795	245968	Mix	2	this studty;Kim et al (2022)
5	15961175	16041526	80351	Del	3	this studty;Kim et al (2022); Solé et al (2018)
5	15961175	16041526	80351	Mix	3	this studty;Kim et al (2022); Solé et al (2018)
5	19694466	19896091	201625	Mix	2	this studty;Kim et al (2022)
5	19896091	19935707	39616	Mix	3	this studty;Kim et al (2022); Laseca et al (2022)
5	19935707	20165230	229523	Mix	2	this studty;Kim et al (2022)
5	20184200	20426662	242462	Mix	2	this studty;Kim et al (2022)
5	20633150	20854266	221116	Del	2	this studty;Kim et al (2022)
5	20633150	20854266	221116	Mix	2	this studty;Kim et al (2022)
5	20854266	20877081	22815	Del	3	this studty;Kim et al (2022); Laseca et al (2022)
5	20854266	20877081	22815	Mix	3	this studty;Kim et al (2022); Laseca et al (2022)
5	20877081	20926235	49154	Mix	2	this studty;Kim et al (2022)
5	25742121	25902912	160791	Mix	2	this studty;Kim et al (2022)
5	32943083	33071274	128191	Del	2	this studty;Kim et al (2022)
5	32943083	33071274	128191	Mix	2	this studty;Kim et al (2022)
5	33071274	33165265	93991	Del	3	this studty;Kim et al (2022); Laseca et al (2022)
5	33071274	33165265	93991	Dup	3	this studty;Kim et al (2022); Laseca et al (2022)
5	33071274	33165265	93991	Mix	3	this studty;Kim et al (2022); Laseca et al (2022)
5	33165265	33173992	8727	Mix	4	this studty;Kim et al (2022); Schurink et al (2018); Laseca et al (2022)
5	33173992	33231162	57170	Mix	3	this studty;Kim et al (2022); Schurink et al (2018)
5	33231162	33313779	82617	Mix	2	this studty;Kim et al (2022)
5	33329714	33377294	47580	Mix	3	this studty;Kim et al (2022); Schurink et al (2018)
5	33377294	33553127	175833	Del	2	this studty;Kim et al (2022)
5	33377294	33553127	175833	Mix	2	this studty;Kim et al (2022)
5	33584294	33680869	96575	Del	2	this studty;Kim et al (2022)
5	33584294	33680869	96575	Mix	2	this studty;Kim et al (2022)
5	34198196	34228543	30347	Mix	3	this studty;Kim et al (2022); Laseca et al (2022)
5	35770116	35830893	60777	Mix	3	this studty;Kim et al (2022); Solé et al (2018)
5	35841298	36152802	311504	Mix	3	this studty;Kim et al (2022); Solé et al (2018)
5	36152802	36178867	26065	Del	4	this studty;Kim et al (2022); Doan et al (2012); Solé et al (2018)
5	36152802	36178867	26065	Mix	4	this studty;Kim et al (2022); Doan et al (2012); Solé et al (2018)
5	36180974	36190312	9338	Del	4	this studty;Kim et al (2022); Schurink et al (2018); Solé et al (2018)
5	36190312	36518034	327722	Del	3	this studty;Kim et al (2022); Solé et al (2018)
5	36190312	36518034	327722	Mix	3	this studty;Kim et al (2022); Solé et al (2018)
5	36524685	36550478	25793	Del	3	this studty;Kim et al (2022); Solé et al (2018)
5	36524685	36550478	25793	Mix	3	this studty;Kim et al (2022); Solé et al (2018)
5	37806081	37840041	33960	Mix	5	this studty;Kim et al (2022); Wang et al (2014); Ghosh et al (2016); Solé et al (2018)
5	37840041	37878731	38690	Mix	6	this studty;Kim et al (2022); Dupuis et al (2013); Wang et al (2014); Ghosh et al (2016); Solé et al (2018)
5	37878731	37906585	27854	Del	7	this studty;Kim et al (2022); Doan et al (2012); Dupuis et al (2013); Wang et al (2014); Ghosh et al (2016); Solé et al (2018)
5	37878731	37906585	27854	Mix	7	this studty;Kim et al (2022); Doan et al (2012); Dupuis et al (2013); Wang et al (2014); Ghosh et al (2016); Solé et al (2018)
5	38858506	38888206	29700	Mix	3	this studty;Kim et al (2022); Solé et al (2018)
5	38895915	39005905	109990	Mix	3	this studty;Kim et al (2022); Solé et al (2018)
5	39707901	39752791	44890	Del	3	this studty;Kim et al (2022); Solé et al (2018)
5	39707901	39752791	44890	Mix	3	this studty;Kim et al (2022); Solé et al (2018)
5	40836787	40868270	31483	Mix	3	this studty;Kim et al (2022); Solé et al (2018)
5	40868270	41004736	136466	Del	4	this studty;Kim et al (2022); Schurink et al (2018); Solé et al (2018)
5	40868270	41004736	136466	Mix	4	this studty;Kim et al (2022); Schurink et al (2018); Solé et al (2018)
5	44224778	44260448	35670	Del	4	this studty;Kim et al (2022); Dupuis et al (2013); Solé et al (2018)
5	44224778	44260448	35670	Mix	4	this studty;Kim et al (2022); Dupuis et al (2013); Solé et al (2018)
5	44261644	44266663	5019	Mix	4	this studty;Kim et al (2022); Solé et al (2018); Laseca et al (2022)
5	44266663	44283918	17255	Mix	5	this studty;Kim et al (2022); Doan et al (2012); Solé et al (2018); Laseca et al (2022)
5	44283918	44405767	121849	Dup	4	this studty;Kim et al (2022); Solé et al (2018); Laseca et al (2022)
5	44283918	44405767	121849	Mix	4	this studty;Kim et al (2022); Solé et al (2018); Laseca et al (2022)
5	44405767	44504892	99125	Mix	3	this studty;Kim et al (2022); Solé et al (2018)
5	44744312	44936143	191831	Del	3	this studty;Kim et al (2022); Solé et al (2018)
5	44744312	44936143	191831	Mix	3	this studty;Kim et al (2022); Solé et al (2018)
5	44936143	45037458	101315	Mix	4	this studty;Kim et al (2022); Schurink et al (2018); Solé et al (2018)
5	45037458	45148546	111088	Del	3	this studty;Kim et al (2022); Solé et al (2018)
5	45148546	45233956	85410	Mix	4	this studty;Kim et al (2022); Doan et al (2012); Solé et al (2018)
5	45268041	45358974	90933	Mix	3	this studty;Kim et al (2022); Solé et al (2018)
5	45358974	45494503	135529	Del	4	this studty;Kim et al (2022); Dupuis et al (2013); Solé et al (2018)
5	45358974	45494503	135529	Mix	4	this studty;Kim et al (2022); Dupuis et al (2013); Solé et al (2018)
5	45494503	45551283	56780	Del	5	this studty;Kim et al (2022); Dupuis et al (2013); Solé et al (2018); Laseca et al (2022)
5	45494503	45551283	56780	Mix	5	this studty;Kim et al (2022); Dupuis et al (2013); Solé et al (2018); Laseca et al (2022)
5	45551283	45631536	80253	Del	4	this studty;Kim et al (2022); Solé et al (2018); Laseca et al (2022)
5	45551283	45631536	80253	Mix	4	this studty;Kim et al (2022); Solé et al (2018); Laseca et al (2022)
5	45631536	45657936	26400	Del	5	this studty;Kim et al (2022); Schurink et al (2018); Solé et al (2018); Laseca et al (2022)
5	45631536	45657936	26400	Mix	5	this studty;Kim et al (2022); Schurink et al (2018); Solé et al (2018); Laseca et al (2022)
5	45657936	45775439	117503	Del	4	this studty;Kim et al (2022); Solé et al (2018); Laseca et al (2022)
5	45657936	45775439	117503	Mix	4	this studty;Kim et al (2022); Solé et al (2018); Laseca et al (2022)
5	45775439	45898643	123204	Mix	3	this studty;Kim et al (2022); Solé et al (2018)
5	45907117	46210187	303070	Mix	3	this studty;Kim et al (2022); Solé et al (2018)
5	46408689	46755153	346464	Mix	3	this studty;Kim et al (2022); Solé et al (2018)
5	46785443	46809091	23648	Del	4	this studty;Kim et al (2022); Schurink et al (2018); Solé et al (2018)
5	46785443	46809091	23648	Mix	4	this studty;Kim et al (2022); Schurink et al (2018); Solé et al (2018)
5	46809091	47064519	255428	Del	3	this studty;Kim et al (2022); Solé et al (2018)
5	46809091	47064519	255428	Mix	3	this studty;Kim et al (2022); Solé et al (2018)
5	49791180	49903532	112352	Del	2	this studty;Kim et al (2022)
5	49791180	49903532	112352	Mix	2	this studty;Kim et al (2022)
5	56625745	56701354	75609	Mix	3	this studty;Kim et al (2022); Solé et al (2018)
5	56701354	56849334	147980	Del	2	this studty;Kim et al (2022)
5	56701354	56849334	147980	Mix	2	this studty;Kim et al (2022)
5	56849334	57116471	267137	Del	3	this studty;Kim et al (2022); Solé et al (2018)
5	56849334	57116471	267137	Mix	3	this studty;Kim et al (2022); Solé et al (2018)
5	61328550	61359366	30816	Mix	3	this studty;Kim et al (2022); Schurink et al (2018)
5	62243473	62497712	254239	Del	2	this studty;Kim et al (2022)
5	62243473	62497712	254239	Mix	2	this studty;Kim et al (2022)
5	62502794	62629731	126937	Mix	2	this studty;Kim et al (2022)
5	62641829	62822352	180523	Mix	2	this studty;Kim et al (2022)
5	62822352	62857444	35092	Mix	3	this studty;Kim et al (2022); Schurink et al (2018)
5	67648876	67763797	114921	Mix	2	this studty;Kim et al (2022)
5	67763797	67858232	94435	Mix	3	this studty;Kim et al (2022); Schurink et al (2018)
5	80339343	80594092	254749	Mix	2	this studty;Wang et al (2022)
5	88243192	88258862	15670	Del	6	this studty;Kim et al (2022); Dupuis et al (2013); Ghosh et al (2014); Ghosh et al (2016); Solé et al (2018)
6	4565099	4645464	80365	Mix	2	this studty;Wang et al (2022)
6	4632177	4645464	13287	Mix	3	this studty;Kim et al (2022); Wang et al (2022)
6	6866403	7173272	306869	Mix	2	this studty;Kim et al (2022)
6	7193691	7413638	219947	Del	2	this studty;Kim et al (2022)
6	7193691	7413638	219947	Mix	2	this studty;Kim et al (2022)
6	7413638	7565465	151827	Mix	3	this studty;Kim et al (2022); Solé et al (2018)
6	9497425	10161499	664074	Del	2	this studty;Kim et al (2022)
6	9497425	10161499	664074	Mix	2	this studty;Kim et al (2022)
6	13564884	13774340	209456	Del	2	this studty;Kim et al (2022)
6	13564884	13774340	209456	Mix	2	this studty;Kim et al (2022)
6	24823001	24857103	34102	Mix	3	this studty;Kim et al (2022); Solé et al (2018)
6	26030051	26154321	124270	Mix	2	this studty;Wang et al (2022)
6	34823502	34852657	29155	Del	2	this studty;Kim et al (2022)
6	34852657	34864061	11404	Mix	3	this studty;Kim et al (2022); Schurink et al (2018)
6	34864061	34956500	92439	Del	2	this studty;Kim et al (2022)
6	34864061	34956500	92439	Mix	2	this studty;Kim et al (2022)
6	34956500	35006894	50394	Del	3	this studty;Kim et al (2022); Solé et al (2018)
6	34956500	35006894	50394	Mix	3	this studty;Kim et al (2022); Solé et al (2018)
6	35006894	35027673	20779	Mix	4	this studty;Kim et al (2022); Schurink et al (2018); Solé et al (2018)
6	35052213	35075729	23516	Mix	4	this studty;Kim et al (2022); Wang et al (2014); Schurink et al (2018)
6	35093878	35278410	184532	Del	2	this studty;Kim et al (2022)
6	35093878	35278410	184532	Mix	2	this studty;Kim et al (2022)
6	37115747	37151970	36223	Mix	2	this studty;Wang et al (2022)
6	37546839	37599568	52729	Mix	2	this studty;Wang et al (2022)
6	37579968	37599568	19600	Mix	3	this studty;Kim et al (2022); Wang et al (2022)
6	37599568	37615173	15605	Mix	2	this studty;Kim et al (2022)
6	37615173	37677534	62361	Mix	3	this studty;Kim et al (2022); Schurink et al (2018)
6	37679526	37719202	39676	Mix	3	this studty;Kim et al (2022); Solé et al (2018)
6	37787127	37817839	30712	Mix	2	this studty;Kim et al (2022)
6	39479432	39491927	12495	Mix	2	this studty;Kim et al (2022)
6	39491927	39525771	33844	Mix	3	this studty;Kim et al (2022); Laseca et al (2022)
6	39525771	39640523	114752	Del	2	this studty;Kim et al (2022)
6	39525771	39640523	114752	Mix	2	this studty;Kim et al (2022)
6	39648248	39700063	51815	Mix	3	this studty;Kim et al (2022); Solé et al (2018)
6	39700063	39772641	72578	Mix	2	this studty;Kim et al (2022)
6	45030713	45083827	53114	Mix	4	this studty;Kim et al (2022); Schurink et al (2018); Solé et al (2018)
6	45137737	45260102	122365	Mix	2	this studty;Kim et al (2022)
6	62928266	63186575	258309	Del	2	this studty;Kim et al (2022)
6	62928266	63186575	258309	Mix	2	this studty;Kim et al (2022)
6	71827250	71862418	35168	Mix	5	this studty;Kim et al (2022); Doan et al (2012); Ghosh et al (2014); Ghosh et al (2016)
6	71904551	71956823	52272	Mix	4	this studty;Kim et al (2022); Ghosh et al (2014); Ghosh et al (2016)
6	71977669	72000917	23248	Mix	6	this studty;Kim et al (2022); Doan et al (2012); Dupuis et al (2013); Ghosh et al (2014); Ghosh et al (2016)
6	72000917	72012461	11544	Mix	7	this studty;Kim et al (2022); Doan et al (2012); Dupuis et al (2013); Ghosh et al (2014); Ghosh et al (2016); Solé et al (2018)
6	72012461	72245583	233122	Del	8	this studty;Kim et al (2022); Doan et al (2012); Dupuis et al (2013); Ghosh et al (2014); Ghosh et al (2016); Schurink et al (2018); Solé et al (2018)
6	72012461	72245583	233122	Mix	8	this studty;Kim et al (2022); Doan et al (2012); Dupuis et al (2013); Ghosh et al (2014); Ghosh et al (2016); Schurink et al (2018); Solé et al (2018)
6	72245583	72450845	205262	Del	9	this studty;Kim et al (2022); Doan et al (2012); Dupuis et al (2013); Ghosh et al (2014); Kader et al (2016); Ghosh et al (2016); Schurink et al (2018); Solé et al (2018)
6	72245583	72450845	205262	Mix	9	this studty;Kim et al (2022); Doan et al (2012); Dupuis et al (2013); Ghosh et al (2014); Kader et al (2016); Ghosh et al (2016); Schurink et al (2018); Solé et al (2018)
6	72457651	72518756	61105	Mix	9	this studty;Kim et al (2022); Doan et al (2012); Dupuis et al (2013); Ghosh et al (2014); Kader et al (2016); Ghosh et al (2016); Schurink et al (2018); Solé et al (2018)
6	73072905	73261049	188144	Del	2	this studty;Wang et al (2022)
6	73072905	73261049	188144	Mix	2	this studty;Wang et al (2022)
6	75704508	75748923	44415	Mix	2	this studty;Wang et al (2022)
6	76052053	76069101	17048	Mix	3	this studty;Kim et al (2022); Schurink et al (2018)
6	76069101	76130953	61852	Mix	2	this studty;Kim et al (2022)
6	76138110	76162991	24881	Mix	2	this studty;Kim et al (2022)
6	76232716	76463258	230542	Del	2	this studty;Kim et al (2022)
6	76232716	76463258	230542	Mix	2	this studty;Kim et al (2022)
6	77464512	77550076	85564	Del	2	this studty;Kim et al (2022)
6	77464512	77550076	85564	Mix	2	this studty;Kim et al (2022)
6	77550076	77573298	23222	Mix	3	this studty;Kim et al (2022); Schurink et al (2018)
6	77573298	77624181	50883	Mix	2	this studty;Kim et al (2022)
6	77630332	77649589	19257	Mix	2	this studty;Kim et al (2022)
7	715478	820351	104873	Mix	5	this studty;Kim et al (2022); Kader et al (2016); Solé et al (2018); Wang et al (2022)
7	715478	820351	104873	Mix	2	this studty;Wang et al (2022)
7	820351	1027345	206994	Del	4	this studty;Kim et al (2022); Kader et al (2016); Solé et al (2018)
7	1027345	1184295	156950	Del	3	this studty;Kim et al (2022); Solé et al (2018)
7	1184295	1221758	37463	Del	4	this studty;Kim et al (2022); Schurink et al (2018); Solé et al (2018)
7	1221758	1718160	496402	Del	3	this studty;Kim et al (2022); Solé et al (2018)
7	1221758	1718160	496402	Mix	3	this studty;Kim et al (2022); Solé et al (2018)
7	1718160	2125945	407785	Del	4	this studty;Kim et al (2022); Schurink et al (2018); Solé et al (2018)
7	1718160	2125945	407785	Mix	4	this studty;Kim et al (2022); Schurink et al (2018); Solé et al (2018)
7	2125945	2395515	269570	Del	3	this studty;Kim et al (2022); Solé et al (2018)
7	2125945	2395515	269570	Mix	3	this studty;Kim et al (2022); Solé et al (2018)
7	2421891	2575247	153356	Del	3	this studty;Kim et al (2022); Solé et al (2018)
7	2421891	2575247	153356	Mix	3	this studty;Kim et al (2022); Solé et al (2018)
7	2575247	2628759	53512	Del	4	this studty;Kim et al (2022); Solé et al (2018); Laseca et al (2022)
7	2697614	3097514	399900	Del	3	this studty;Kim et al (2022); Solé et al (2018)
7	2697614	3097514	399900	Mix	3	this studty;Kim et al (2022); Solé et al (2018)
7	3097514	3157726	60212	Del	4	this studty;Kim et al (2022); Schurink et al (2018); Solé et al (2018)
7	3728476	3775212	46736	Mix	2	this studty;Wang et al (2022)
7	4214843	4232680	17837	Mix	3	this studty;Kim et al (2022); Solé et al (2018)
7	4232680	4283119	50439	Mix	4	this studty;Kim et al (2022); Schurink et al (2018); Solé et al (2018)
7	4647124	4756645	109521	Del	2	this studty;Wang et al (2022)
7	4647124	4756645	109521	Mix	2	this studty;Wang et al (2022)
7	6607739	6751120	143381	Del	2	this studty;Kim et al (2022)
7	6607739	6751120	143381	Mix	2	this studty;Kim et al (2022)
7	7280253	7385150	104897	Del	2	this studty;Kim et al (2022)
7	7280253	7385150	104897	Mix	2	this studty;Kim et al (2022)
7	7404663	7444796	40133	Mix	2	this studty;Kim et al (2022)
7	7796073	8160586	364513	Del	2	this studty;Kim et al (2022)
7	7796073	8160586	364513	Mix	2	this studty;Kim et al (2022)
7	8351282	8393603	42321	Mix	3	this studty;Kim et al (2022); Schurink et al (2018)
7	8410287	8489474	79187	Mix	3	this studty;Kim et al (2022); Schurink et al (2018)
7	8584515	8815049	230534	Mix	2	this studty;Kim et al (2022)
7	8815049	8961820	146771	Mix	3	this studty;Kim et al (2022); Schurink et al (2018)
7	9037699	9151415	113716	Mix	3	this studty;Kim et al (2022); Solé et al (2018)
7	9160976	9306704	145728	Mix	5	this studty;Kim et al (2022); Dupuis et al (2013); Schurink et al (2018); Solé et al (2018)
7	11069003	11118399	49396	Mix	2	this studty;Kim et al (2022)
7	13167854	13331925	164071	Del	2	this studty;Wang et al (2022)
7	13167854	13331925	164071	Mix	2	this studty;Wang et al (2022)
7	13211535	13331925	120390	Del	3	this studty;Kim et al (2022); Wang et al (2022)
7	13211535	13331925	120390	Mix	3	this studty;Kim et al (2022); Wang et al (2022)
7	14503876	14812080	308204	Mix	2	this studty;Kim et al (2022)
7	15156138	15489446	333308	Del	2	this studty;Kim et al (2022)
7	15156138	15489446	333308	Mix	2	this studty;Kim et al (2022)
7	16609038	17150241	541203	Del	2	this studty;Kim et al (2022)
7	16609038	17150241	541203	Mix	2	this studty;Kim et al (2022)
7	17169863	17291071	121208	Del	2	this studty;Kim et al (2022)
7	17169863	17291071	121208	Mix	2	this studty;Kim et al (2022)
7	17291071	17365723	74652	Del	3	this studty;Kim et al (2022); Schurink et al (2018)
7	17402859	17426868	24009	Mix	3	this studty;Kim et al (2022); Schurink et al (2018)
7	17426868	17476540	49672	Del	2	this studty;Kim et al (2022)
7	17426868	17476540	49672	Mix	2	this studty;Kim et al (2022)
7	17511397	17535119	23722	Del	3	this studty;Kim et al (2022); Schurink et al (2018)
7	17535119	17666540	131421	Del	2	this studty;Kim et al (2022)
7	17535119	17666540	131421	Mix	2	this studty;Kim et al (2022)
7	20231173	20941190	710017	Del	2	this studty;Kim et al (2022)
7	20231173	20941190	710017	Mix	2	this studty;Kim et al (2022)
7	24272406	24393412	121006	Mix	3	this studty;Kim et al (2022); Solé et al (2018)
7	24460443	24910394	449951	Del	3	this studty;Kim et al (2022); Solé et al (2018)
7	24460443	24910394	449951	Mix	3	this studty;Kim et al (2022); Solé et al (2018)
7	27356245	27392676	36431	Mix	3	this studty;Kim et al (2022); Solé et al (2018)
7	43942523	44154736	212213	Dup	3	this studty;Kim et al (2022); Solé et al (2018)
7	43942523	44154736	212213	Mix	3	this studty;Kim et al (2022); Solé et al (2018)
7	44154736	44203074	48338	Del	4	this studty;Kim et al (2022); Schurink et al (2018); Solé et al (2018)
7	44154736	44203074	48338	Mix	4	this studty;Kim et al (2022); Schurink et al (2018); Solé et al (2018)
7	44281811	44307139	25328	Mix	5	this studty;Kim et al (2022); Schurink et al (2018); Solé et al (2018); Laseca et al (2022)
7	44307139	44330321	23182	Mix	6	this studty;Kim et al (2022); Kader et al (2016); Schurink et al (2018); Solé et al (2018); Laseca et al (2022)
7	44346908	44416041	69133	Del	4	this studty;Kim et al (2022); Kader et al (2016); Solé et al (2018)
7	44416041	44774343	358302	Del	3	this studty;Kim et al (2022); Solé et al (2018)
7	44416041	44774343	358302	Mix	3	this studty;Kim et al (2022); Solé et al (2018)
7	44774343	44869911	95568	Mix	4	this studty;Kim et al (2022); Solé et al (2018); Laseca et al (2022)
7	44869911	44968581	98670	Mix	5	this studty;Kim et al (2022); Schurink et al (2018); Solé et al (2018); Laseca et al (2022)
7	44968581	44988705	20124	Mix	4	this studty;Kim et al (2022); Solé et al (2018); Laseca et al (2022)
7	44988705	45220415	231710	Mix	3	this studty;Kim et al (2022); Solé et al (2018)
7	45220415	45428568	208153	Mix	4	this studty;Kim et al (2022); Solé et al (2018); Wang et al (2022)
7	45220415	45661637	441222	Del	2	this studty;Wang et al (2022)
7	45220415	45661637	441222	Mix	2	this studty;Wang et al (2022)
7	45428568	45554400	125832	Mix	5	this studty;Kim et al (2022); Solé et al (2018); Wang et al (2022); Laseca et al (2022)
7	45554400	45661637	107237	Del	4	this studty;Kim et al (2022); Solé et al (2018); Wang et al (2022)
7	45554400	45661637	107237	Mix	4	this studty;Kim et al (2022); Solé et al (2018); Wang et al (2022)
7	48651819	48801673	149854	Del	3	this studty;Kim et al (2022); Solé et al (2018)
7	48651819	48801673	149854	Mix	3	this studty;Kim et al (2022); Solé et al (2018)
7	49321975	49488521	166546	Del	3	this studty;Kim et al (2022); Solé et al (2018)
7	49321975	49488521	166546	Mix	3	this studty;Kim et al (2022); Solé et al (2018)
7	49488521	49563157	74636	Del	4	this studty;Kim et al (2022); Solé et al (2018); Laseca et al (2022)
7	49488521	49563157	74636	Mix	4	this studty;Kim et al (2022); Solé et al (2018); Laseca et al (2022)
7	49563534	49657387	93853	Mix	4	this studty;Kim et al (2022); Solé et al (2018); Laseca et al (2022)
7	49657387	49790152	132765	Del	5	this studty;Kim et al (2022); Schurink et al (2018); Solé et al (2018); Laseca et al (2022)
7	49657387	49790152	132765	Mix	5	this studty;Kim et al (2022); Schurink et al (2018); Solé et al (2018); Laseca et al (2022)
7	49790152	49998983	208831	Del	4	this studty;Kim et al (2022); Solé et al (2018); Laseca et al (2022)
7	49790152	49998983	208831	Mix	4	this studty;Kim et al (2022); Solé et al (2018); Laseca et al (2022)
7	49998983	50097555	98572	Mix	5	this studty;Kim et al (2022); Schurink et al (2018); Solé et al (2018); Laseca et al (2022)
7	50452520	50507360	54840	Mix	3	this studty;Kim et al (2022); Solé et al (2018)
7	50508816	50696495	187679	Mix	3	this studty;Kim et al (2022); Solé et al (2018)
7	50696495	50783271	86776	Mix	4	this studty;Kim et al (2022); Doan et al (2012); Solé et al (2018)
7	50783271	51034317	251046	Del	3	this studty;Kim et al (2022); Solé et al (2018)
7	50783271	51034317	251046	Mix	3	this studty;Kim et al (2022); Solé et al (2018)
7	51156489	51329771	173282	Mix	3	this studty;Kim et al (2022); Solé et al (2018)
7	51416907	51458915	42008	Mix	5	this studty;Kim et al (2022); Schurink et al (2018); Solé et al (2018); Wang et al (2022)
7	51416907	51458915	42008	Mix	2	this studty;Wang et al (2022)
7	51464217	51800841	336624	Mix	3	this studty;Kim et al (2022); Solé et al (2018)
7	52043423	52109240	65817	Mix	5	this studty;Kim et al (2022); Wang et al (2014); Schurink et al (2018); Solé et al (2018)
7	55410312	55632919	222607	Del	2	this studty;Kim et al (2022)
7	55410312	55632919	222607	Mix	2	this studty;Kim et al (2022)
7	56458055	56549568	91513	Mix	4	this studty;Kim et al (2022); Kader et al (2016); Wang et al (2022)
7	56458055	56549568	91513	Mix	2	this studty;Wang et al (2022)
7	61662633	61940452	277819	Mix	2	this studty;Kim et al (2022)
7	61942438	62226625	284187	Mix	2	this studty;Kim et al (2022)
7	67500603	67711551	210948	Mix	3	this studty;Kim et al (2022); Solé et al (2018)
7	73083306	73197149	113843	Mix	9	this studty;Kim et al (2022); Doan et al (2012); Dupuis et al (2013); Ghosh et al (2014); Kader et al (2016); Ghosh et al (2016); Solé et al (2018); Wang et al (2022)
7	73083306	73197149	113843	Mix	2	this studty;Wang et al (2022)
7	73457363	73628525	171162	Del	9	this studty;Kim et al (2022); Doan et al (2012); Dupuis et al (2013); Ghosh et al (2014); Wang et al (2014); Ghosh et al (2016); Schurink et al (2018); Solé et al (2018)
7	73457363	73628525	171162	Mix	9	this studty;Kim et al (2022); Doan et al (2012); Dupuis et al (2013); Ghosh et al (2014); Wang et al (2014); Ghosh et al (2016); Schurink et al (2018); Solé et al (2018)
7	76786913	76807475	20562	Mix	3	this studty;Kim et al (2022); Laseca et al (2022)
7	76807475	77036504	229029	Del	2	this studty;Kim et al (2022)
7	76807475	77036504	229029	Mix	2	this studty;Kim et al (2022)
7	77913275	78033526	120251	Mix	2	this studty;Kim et al (2022)
7	78033526	78190458	156932	Del	3	this studty;Kim et al (2022); Solé et al (2018)
7	78033526	78190458	156932	Mix	3	this studty;Kim et al (2022); Solé et al (2018)
7	78190999	78311915	120916	Mix	3	this studty;Kim et al (2022); Laseca et al (2022)
7	82866415	83287380	420965	Del	2	this studty;Kim et al (2022)
7	82866415	83287380	420965	Mix	2	this studty;Kim et al (2022)
7	83287380	83331759	44379	Mix	3	this studty;Kim et al (2022); Schurink et al (2018)
7	83331759	83423742	91983	Del	2	this studty;Kim et al (2022)
7	83331759	83423742	91983	Mix	2	this studty;Kim et al (2022)
7	88040463	88175033	134570	Del	2	this studty;Kim et al (2022)
7	88040463	88175033	134570	Mix	2	this studty;Kim et al (2022)
7	89707426	89951005	243579	Mix	3	this studty;Kim et al (2022); Solé et al (2018)
7	92900582	93187452	286870	Del	2	this studty;Kim et al (2022)
7	92900582	93187452	286870	Mix	2	this studty;Kim et al (2022)
7	97110110	97263521	153411	Del	2	this studty;Kim et al (2022)
7	97110110	97263521	153411	Mix	2	this studty;Kim et al (2022)
7	97263521	97351133	87612	Del	3	this studty;Kim et al (2022); Solé et al (2018)
8	607467	640899	33432	Mix	6	this studty;Kim et al (2022); Ghosh et al (2014); Wang et al (2014); Schurink et al (2018); Solé et al (2018)
8	640899	683647	42748	Mix	7	this studty;Kim et al (2022); Doan et al (2012); Ghosh et al (2014); Wang et al (2014); Schurink et al (2018); Solé et al (2018)
8	1675761	1998191	322430	Del	2	this studty;Wang et al (2022)
8	1675761	1998191	322430	Dup	2	this studty;Wang et al (2022)
8	1675761	1998191	322430	Mix	2	this studty;Wang et al (2022)
8	2115370	2142670	27300	Mix	7	this studty;Kim et al (2022); Doan et al (2012); Dupuis et al (2013); Wang et al (2014); Schurink et al (2018); Solé et al (2018)
8	2144133	2154567	10434	Mix	6	this studty;Kim et al (2022); Doan et al (2012); Dupuis et al (2013); Wang et al (2014); Solé et al (2018)
8	2154567	2159362	4795	Mix	5	this studty;Kim et al (2022); Doan et al (2012); Dupuis et al (2013); Solé et al (2018)
8	2159362	2167646	8284	Mix	6	this studty;Kim et al (2022); Doan et al (2012); Dupuis et al (2013); Wang et al (2014); Solé et al (2018)
8	2170464	2191014	20550	Mix	6	this studty;Kim et al (2022); Doan et al (2012); Dupuis et al (2013); Wang et al (2014); Solé et al (2018)
8	2191014	2213144	22130	Mix	5	this studty;Kim et al (2022); Doan et al (2012); Dupuis et al (2013); Solé et al (2018)
8	2213144	2231644	18500	Mix	4	this studty;Kim et al (2022); Doan et al (2012); Solé et al (2018)
8	2231644	2258236	26592	Del	5	this studty;Kim et al (2022); Doan et al (2012); Wang et al (2014); Solé et al (2018)
8	2231644	2258236	26592	Mix	5	this studty;Kim et al (2022); Doan et al (2012); Wang et al (2014); Solé et al (2018)
8	2258236	2408018	149782	Mix	6	this studty;Kim et al (2022); Doan et al (2012); Ghosh et al (2014); Wang et al (2014); Solé et al (2018)
8	3434865	3482074	47209	Mix	4	this studty;Kim et al (2022); Solé et al (2018); Laseca et al (2022)
8	3482074	3542473	60399	Mix	3	this studty;Kim et al (2022); Solé et al (2018)
8	3542537	3552080	9543	Mix	5	this studty;Kim et al (2022); Kader et al (2016); Schurink et al (2018); Solé et al (2018)
8	3552080	3582013	29933	Del	4	this studty;Kim et al (2022); Kader et al (2016); Solé et al (2018)
8	3552080	3582013	29933	Mix	4	this studty;Kim et al (2022); Kader et al (2016); Solé et al (2018)
8	3582013	3608369	26356	Del	5	this studty;Kim et al (2022); Kader et al (2016); Solé et al (2018); Laseca et al (2022)
8	3582013	3608369	26356	Mix	5	this studty;Kim et al (2022); Kader et al (2016); Solé et al (2018); Laseca et al (2022)
8	3619056	3637363	18307	Del	8	this studty;Kim et al (2022); Doan et al (2012); Dupuis et al (2013); Ghosh et al (2014); Kader et al (2016); Solé et al (2018); Laseca et al (2022)
8	3638239	3687544	49305	Del	8	this studty;Kim et al (2022); Doan et al (2012); Dupuis et al (2013); Ghosh et al (2014); Schurink et al (2018); Solé et al (2018); Laseca et al (2022)
8	3638239	3687544	49305	Mix	8	this studty;Kim et al (2022); Doan et al (2012); Dupuis et al (2013); Ghosh et al (2014); Schurink et al (2018); Solé et al (2018); Laseca et al (2022)
8	3687544	3698982	11438	Mix	7	this studty;Kim et al (2022); Doan et al (2012); Dupuis et al (2013); Ghosh et al (2014); Schurink et al (2018); Solé et al (2018)
8	3698982	3736146	37164	Del	6	this studty;Kim et al (2022); Doan et al (2012); Dupuis et al (2013); Schurink et al (2018); Solé et al (2018)
8	3698982	3736146	37164	Mix	6	this studty;Kim et al (2022); Doan et al (2012); Dupuis et al (2013); Schurink et al (2018); Solé et al (2018)
8	3736146	3783874	47728	Del	8	this studty;Kim et al (2022); Doan et al (2012); Dupuis et al (2013); Ghosh et al (2014); Ghosh et al (2016); Schurink et al (2018); Solé et al (2018)
8	3821757	3903925	82168	Del	8	this studty;Kim et al (2022); Doan et al (2012); Ghosh et al (2014); Wang et al (2014); Ghosh et al (2016); Schurink et al (2018); Solé et al (2018)
8	3903925	3934227	30302	Del	7	this studty;Kim et al (2022); Doan et al (2012); Ghosh et al (2014); Ghosh et al (2016); Schurink et al (2018); Solé et al (2018)
8	3903925	3934227	30302	Mix	7	this studty;Kim et al (2022); Doan et al (2012); Ghosh et al (2014); Ghosh et al (2016); Schurink et al (2018); Solé et al (2018)
8	4391896	4559972	168076	Del	2	this studty;Wang et al (2022)
8	4391896	4559972	168076	Mix	2	this studty;Wang et al (2022)
8	4440333	4514195	73862	Del	10	this studty;Kim et al (2022); Doan et al (2012); Dupuis et al (2013); Ghosh et al (2014); Kader et al (2016); Schurink et al (2018); Solé et al (2018); Wang et al (2022); Laseca et al (2022)
8	4440333	4514195	73862	Mix	10	this studty;Kim et al (2022); Doan et al (2012); Dupuis et al (2013); Ghosh et al (2014); Kader et al (2016); Schurink et al (2018); Solé et al (2018); Wang et al (2022); Laseca et al (2022)
8	4514195	4525558	11363	Mix	11	this studty;Kim et al (2022); Doan et al (2012); Dupuis et al (2013); Ghosh et al (2014); Wang et al (2014); Kader et al (2016); Schurink et al (2018); Solé et al (2018); Wang et al (2022); Laseca et al (2022)
8	4525558	4529649	4091	Mix	10	this studty;Kim et al (2022); Doan et al (2012); Dupuis et al (2013); Ghosh et al (2014); Kader et al (2016); Schurink et al (2018); Solé et al (2018); Wang et al (2022); Laseca et al (2022)
8	4529649	4559972	30323	Mix	9	this studty;Kim et al (2022); Doan et al (2012); Dupuis et al (2013); Ghosh et al (2014); Kader et al (2016); Schurink et al (2018); Solé et al (2018); Wang et al (2022)
8	12535837	12580862	45025	Mix	2	this studty;Wang et al (2022)
8	17994479	18021667	27188	Del	2	this studty;Wang et al (2022)
8	20105070	20409855	304785	Mix	2	this studty;Kim et al (2022)
8	21671274	21733237	61963	Del	2	this studty;Kim et al (2022)
8	28430555	28814835	384280	Mix	2	this studty;Wang et al (2022)
8	33817056	33976670	159614	Mix	2	this studty;Kim et al (2022)
8	34031311	34133515	102204	Del	2	this studty;Kim et al (2022)
8	34031311	34133515	102204	Mix	2	this studty;Kim et al (2022)
8	41810441	41869404	58963	Mix	4	this studty;Kim et al (2022); Dupuis et al (2013); Schurink et al (2018)
8	41869404	41914456	45052	Mix	3	this studty;Kim et al (2022); Schurink et al (2018)
8	41914456	41982168	67712	Mix	2	this studty;Kim et al (2022)
8	42031427	42095404	63977	Mix	2	this studty;Kim et al (2022)
8	42095404	42217401	121997	Mix	3	this studty;Kim et al (2022); Schurink et al (2018)
8	50210952	50302416	91464	Mix	3	this studty;Kim et al (2022); Wang et al (2022)
8	50210952	50302416	91464	Mix	2	this studty;Wang et al (2022)
8	51219702	51236679	16977	Del	2	this studty;Kim et al (2022)
8	51236679	51274373	37694	Del	3	this studty;Kim et al (2022); Schurink et al (2018)
8	51274373	51324810	50437	Mix	2	this studty;Kim et al (2022)
8	51357718	51463126	105408	Dup	2	this studty;Kim et al (2022)
8	51467542	51551764	84222	Mix	2	this studty;Kim et al (2022)
8	51662950	51673624	10674	Del	3	this studty;Kim et al (2022); Laseca et al (2022)
8	51707763	51919644	211881	Mix	2	this studty;Kim et al (2022)
8	51994860	52024507	29647	Del	3	this studty;Kim et al (2022); Laseca et al (2022)
8	51994860	52024507	29647	Mix	3	this studty;Kim et al (2022); Laseca et al (2022)
8	55145728	55502720	356992	Del	2	this studty;Wang et al (2022)
8	55145728	55502720	356992	Mix	2	this studty;Wang et al (2022)
8	66041783	66130520	88737	Mix	2	this studty;Kim et al (2022)
8	66143620	66216748	73128	Del	2	this studty;Kim et al (2022)
8	66216748	66415274	198526	Mix	3	this studty;Kim et al (2022); Solé et al (2018)
8	70084320	70193378	109058	Del	2	this studty;Kim et al (2022)
8	70084320	70193378	109058	Mix	2	this studty;Kim et al (2022)
8	71230762	71292995	62233	Mix	3	this studty;Kim et al (2022); Solé et al (2018)
8	71292995	71504886	211891	Mix	2	this studty;Kim et al (2022)
8	82909949	82917601	7652	Del	3	this studty;Kim et al (2022); Dupuis et al (2013)
8	82917601	82934046	16445	Del	4	this studty;Kim et al (2022); Dupuis et al (2013); Schurink et al (2018)
8	83005359	83024184	18825	Mix	3	this studty;Kim et al (2022); Schurink et al (2018)
8	83403212	83442911	39699	Mix	2	this studty;Kim et al (2022)
8	83442911	83501857	58946	Mix	3	this studty;Kim et al (2022); Schurink et al (2018)
8	83501857	83532724	30867	Mix	4	this studty;Kim et al (2022); Schurink et al (2018); Laseca et al (2022)
8	90413556	90629682	216126	Dup	2	this studty;Kim et al (2022)
8	90413556	90629682	216126	Mix	2	this studty;Kim et al (2022)
9	4546563	4905638	359075	Del	2	this studty;Kim et al (2022)
9	4546563	4905638	359075	Mix	2	this studty;Kim et al (2022)
9	4905638	4927847	22209	Del	3	this studty;Kim et al (2022); Schurink et al (2018)
9	4927847	5042196	114349	Del	2	this studty;Kim et al (2022)
9	4927847	5042196	114349	Mix	2	this studty;Kim et al (2022)
9	5042196	5193153	150957	Mix	3	this studty;Kim et al (2022); Schurink et al (2018)
9	5221404	5296396	74992	Mix	3	this studty;Kim et al (2022); Schurink et al (2018)
9	7778881	8026553	247672	Del	2	this studty;Kim et al (2022)
9	7778881	8026553	247672	Mix	2	this studty;Kim et al (2022)
9	18006083	18147637	141554	Mix	2	this studty;Kim et al (2022)
9	19437788	19485324	47536	Mix	2	this studty;Kim et al (2022)
9	20053796	20069273	15477	Mix	3	this studty;Kim et al (2022); Doan et al (2012)
9	20069273	20195330	126057	Mix	2	this studty;Kim et al (2022)
9	22318836	22404551	85715	Del	2	this studty;Kim et al (2022)
9	22318836	22404551	85715	Mix	2	this studty;Kim et al (2022)
9	31266133	31344905	78772	Mix	2	this studty;Kim et al (2022)
9	31548212	31667103	118891	Mix	2	this studty;Kim et al (2022)
9	32133060	32180525	47465	Mix	4	this studty;Kim et al (2022); Doan et al (2012); Schurink et al (2018)
9	32180525	32377380	196855	Del	3	this studty;Kim et al (2022); Doan et al (2012)
9	32180525	32377380	196855	Mix	3	this studty;Kim et al (2022); Doan et al (2012)
9	32377380	32435010	57630	Del	4	this studty;Kim et al (2022); Doan et al (2012); Schurink et al (2018)
9	32377380	32435010	57630	Mix	4	this studty;Kim et al (2022); Doan et al (2012); Schurink et al (2018)
9	32441314	32484677	43363	Mix	4	this studty;Kim et al (2022); Schurink et al (2018); Solé et al (2018)
9	32484677	32599471	114794	Del	3	this studty;Kim et al (2022); Solé et al (2018)
9	32484677	32599471	114794	Mix	3	this studty;Kim et al (2022); Solé et al (2018)
9	32599471	32696789	97318	Mix	4	this studty;Kim et al (2022); Schurink et al (2018); Solé et al (2018)
9	32800536	32940314	139778	Mix	2	this studty;Kim et al (2022)
9	32940314	32962324	22010	Mix	3	this studty;Kim et al (2022); Schurink et al (2018)
9	38897439	38959249	61810	Mix	3	this studty;Kim et al (2022); Schurink et al (2018)
9	41723565	41984296	260731	Mix	2	this studty;Kim et al (2022)
9	44946791	45153576	206785	Del	4	this studty;Kim et al (2022); Schurink et al (2018); Wang et al (2022)
9	44946791	45153576	206785	Mix	4	this studty;Kim et al (2022); Schurink et al (2018); Wang et al (2022)
9	44946791	45518773	571982	Del	2	this studty;Wang et al (2022)
9	44946791	45518773	571982	Mix	2	this studty;Wang et al (2022)
9	45199281	45210912	11631	Del	4	this studty;Kim et al (2022); Schurink et al (2018); Wang et al (2022)
9	45249718	45330878	81160	Mix	4	this studty;Kim et al (2022); Schurink et al (2018); Wang et al (2022)
9	45337785	45410159	72374	Del	4	this studty;Kim et al (2022); Schurink et al (2018); Wang et al (2022)
9	45337785	45410159	72374	Mix	4	this studty;Kim et al (2022); Schurink et al (2018); Wang et al (2022)
9	45410159	45431650	21491	Mix	3	this studty;Kim et al (2022); Wang et al (2022)
9	45431650	45518773	87123	Del	4	this studty;Kim et al (2022); Schurink et al (2018); Wang et al (2022)
9	45431650	45518773	87123	Mix	4	this studty;Kim et al (2022); Schurink et al (2018); Wang et al (2022)
9	51311019	51339243	28224	Del	2	this studty;Kim et al (2022)
9	58267143	58353620	86477	Mix	2	this studty;Kim et al (2022)
9	67826611	68094318	267707	Del	2	this studty;Kim et al (2022)
9	67826611	68094318	267707	Mix	2	this studty;Kim et al (2022)
9	69196082	69324212	128130	Del	2	this studty;Kim et al (2022)
9	80966231	81102370	136139	Mix	2	this studty;Wang et al (2022)
9	81626405	81651809	25404	Del	3	this studty;Kim et al (2022); Solé et al (2018)
9	83432025	83441351	9326	Del	3	this studty;Kim et al (2022); Solé et al (2018)
9	83446034	83479611	33577	Mix	5	this studty;Kim et al (2022); Schurink et al (2018); Solé et al (2018); Laseca et al (2022)
9	83479611	83508710	29099	Mix	4	this studty;Kim et al (2022); Solé et al (2018); Laseca et al (2022)
9	83519866	83558121	38255	Mix	4	this studty;Kim et al (2022); Schurink et al (2018); Solé et al (2018)
10	1436613	1470805	34192	Del	4	this studty;Kim et al (2022); Schurink et al (2018); Solé et al (2018)
10	1436613	1470805	34192	Mix	4	this studty;Kim et al (2022); Schurink et al (2018); Solé et al (2018)
10	1470805	1507355	36550	Del	3	this studty;Kim et al (2022); Solé et al (2018)
10	1470805	1507355	36550	Mix	3	this studty;Kim et al (2022); Solé et al (2018)
10	1507355	1538917	31562	Del	4	this studty;Kim et al (2022); Schurink et al (2018); Solé et al (2018)
10	15215595	15251397	35802	Mix	2	this studty;Wang et al (2022)
10	21301438	21319291	17853	Mix	4	this studty;Kim et al (2022); Dupuis et al (2013); Solé et al (2018)
10	22447138	22555091	107953	Del	3	this studty;Kim et al (2022); Solé et al (2018)
10	22447138	22555091	107953	Mix	3	this studty;Kim et al (2022); Solé et al (2018)
10	30595191	30733610	138419	Dup	4	this studty;Kim et al (2022); Schurink et al (2018); Solé et al (2018)
10	30828823	30918625	89802	Del	3	this studty;Kim et al (2022); Solé et al (2018)
10	30828823	30918625	89802	Mix	3	this studty;Kim et al (2022); Solé et al (2018)
10	30918625	30944880	26255	Del	2	this studty;Kim et al (2022)
10	30944880	30981110	36230	Del	3	this studty;Kim et al (2022); Schurink et al (2018)
10	30981110	31022824	41714	Del	2	this studty;Kim et al (2022)
10	30981110	31022824	41714	Mix	2	this studty;Kim et al (2022)
10	32146529	32256624	110095	Mix	2	this studty;Kim et al (2022)
10	36129240	36772487	643247	Del	2	this studty;Kim et al (2022)
10	36129240	36772487	643247	Mix	2	this studty;Kim et al (2022)
10	37890924	38093702	202778	Mix	2	this studty;Kim et al (2022)
10	39450641	39510208	59567	Del	4	this studty;Kim et al (2022); Dupuis et al (2013); Solé et al (2018)
10	39450641	39510208	59567	Mix	4	this studty;Kim et al (2022); Dupuis et al (2013); Solé et al (2018)
10	39510208	39541740	31532	Mix	3	this studty;Kim et al (2022); Dupuis et al (2013)
10	39541740	39622534	80794	Mix	2	this studty;Kim et al (2022)
10	40023969	40082814	58845	Mix	3	this studty;Kim et al (2022); Schurink et al (2018)
10	40099083	40158074	58991	Del	2	this studty;Kim et al (2022)
10	41736101	41786691	50590	Mix	3	this studty;Kim et al (2022); Wang et al (2022)
10	41736101	41936853	200752	Del	2	this studty;Wang et al (2022)
10	41736101	41936853	200752	Mix	2	this studty;Wang et al (2022)
10	41786691	41818160	31469	Mix	4	this studty;Kim et al (2022); Wang et al (2022); Laseca et al (2022)
10	41818160	41936853	118693	Del	3	this studty;Kim et al (2022); Wang et al (2022)
10	41936853	41995903	59050	Del	2	this studty;Kim et al (2022)
10	41936853	41995903	59050	Mix	2	this studty;Kim et al (2022)
10	52462625	52515149	52524	Mix	3	this studty;Kim et al (2022); Schurink et al (2018)
10	52515149	52679533	164384	Del	2	this studty;Kim et al (2022)
10	52515149	52679533	164384	Mix	2	this studty;Kim et al (2022)
10	52679533	52702313	22780	Mix	3	this studty;Kim et al (2022); Schurink et al (2018)
10	52702313	52727506	25193	Mix	4	this studty;Kim et al (2022); Schurink et al (2018); Solé et al (2018)
10	52727506	52780320	52814	Mix	3	this studty;Kim et al (2022); Solé et al (2018)
10	52780320	52948258	167938	Dup	4	this studty;Kim et al (2022); Schurink et al (2018); Solé et al (2018)
10	52780320	52948258	167938	Mix	4	this studty;Kim et al (2022); Schurink et al (2018); Solé et al (2018)
10	54231149	54603494	372345	Mix	2	this studty;Kim et al (2022)
10	54630165	54831255	201090	Mix	2	this studty;Kim et al (2022)
10	54831255	54848777	17522	Del	3	this studty;Kim et al (2022); Dupuis et al (2013)
10	57344737	57445390	100653	Mix	2	this studty;Kim et al (2022)
10	58663797	58740560	76763	Mix	2	this studty;Kim et al (2022)
10	58740560	58778692	38132	Mix	3	this studty;Kim et al (2022); Schurink et al (2018)
10	58778692	58918636	139944	Mix	2	this studty;Kim et al (2022)
10	58918636	58933911	15275	Mix	3	this studty;Kim et al (2022); Ghosh et al (2016)
10	58933911	58948759	14848	Mix	4	this studty;Kim et al (2022); Ghosh et al (2014); Ghosh et al (2016)
10	58948759	58960871	12112	Mix	2	this studty;Kim et al (2022)
10	62718582	62950781	232199	Del	2	this studty;Kim et al (2022)
10	62718582	62950781	232199	Mix	2	this studty;Kim et al (2022)
10	64419079	64446223	27144	Del	3	this studty;Kim et al (2022); Schurink et al (2018)
10	64419079	64446223	27144	Mix	3	this studty;Kim et al (2022); Schurink et al (2018)
10	64446223	64589539	143316	Mix	2	this studty;Kim et al (2022)
10	66273123	66338886	65763	Mix	3	this studty;Kim et al (2022); Wang et al (2022)
10	66273123	66338886	65763	Mix	2	this studty;Wang et al (2022)
10	66338886	66547581	208695	Mix	2	this studty;Kim et al (2022)
10	66560445	66653128	92683	Mix	2	this studty;Kim et al (2022)
10	66933853	67172683	238830	Del	2	this studty;Kim et al (2022)
10	66933853	67172683	238830	Mix	2	this studty;Kim et al (2022)
10	68082525	68251357	168832	Del	2	this studty;Kim et al (2022)
10	68082525	68251357	168832	Mix	2	this studty;Kim et al (2022)
10	68251357	68308253	56896	Mix	3	this studty;Kim et al (2022); Schurink et al (2018)
10	68308253	68398238	89985	Del	2	this studty;Kim et al (2022)
10	68308253	68398238	89985	Mix	2	this studty;Kim et al (2022)
10	68411941	68532665	120724	Del	2	this studty;Kim et al (2022)
10	68411941	68532665	120724	Mix	2	this studty;Kim et al (2022)
10	68799261	68856411	57150	Del	3	this studty;Kim et al (2022); Wang et al (2022)
10	68799261	68856411	57150	Mix	3	this studty;Kim et al (2022); Wang et al (2022)
10	68799261	69107630	308369	Del	2	this studty;Wang et al (2022)
10	68799261	69107630	308369	Mix	2	this studty;Wang et al (2022)
10	68856411	68891745	35334	Mix	4	this studty;Kim et al (2022); Ghosh et al (2016); Wang et al (2022)
10	69336129	69514973	178844	Del	2	this studty;Wang et al (2022)
10	69336129	69514973	178844	Mix	2	this studty;Wang et al (2022)
10	69355898	69514973	159075	Del	4	this studty;Kim et al (2022); Kader et al (2016); Wang et al (2022)
10	69355898	69514973	159075	Mix	4	this studty;Kim et al (2022); Kader et al (2016); Wang et al (2022)
10	70278029	70369934	91905	Del	2	this studty;Wang et al (2022)
10	70278029	70369934	91905	Mix	2	this studty;Wang et al (2022)
10	71109464	71222335	112871	Del	2	this studty;Wang et al (2022)
10	71109464	71222335	112871	Mix	2	this studty;Wang et al (2022)
10	73508154	73571330	63176	Mix	2	this studty;Kim et al (2022)
10	74888270	74959988	71718	Del	3	this studty;Kim et al (2022); Wang et al (2022)
10	74888270	74959988	71718	Mix	3	this studty;Kim et al (2022); Wang et al (2022)
10	74888270	75011754	123484	Del	2	this studty;Wang et al (2022)
10	74888270	75011754	123484	Mix	2	this studty;Wang et al (2022)
10	74959988	74995359	35371	Del	4	this studty;Kim et al (2022); Schurink et al (2018); Wang et al (2022)
10	74959988	74995359	35371	Mix	4	this studty;Kim et al (2022); Schurink et al (2018); Wang et al (2022)
10	75641008	75780109	139101	Del	3	this studty;Kim et al (2022); Kader et al (2016)
10	75641008	75780109	139101	Mix	3	this studty;Kim et al (2022); Kader et al (2016)
10	77814178	77830924	16746	Del	6	this studty;Kim et al (2022); Dupuis et al (2013); Kader et al (2016); Schurink et al (2018); Solé et al (2018)
10	77838694	77851298	12604	Mix	6	this studty;Kim et al (2022); Dupuis et al (2013); Kader et al (2016); Schurink et al (2018); Solé et al (2018)
11	6531316	6607181	75865	Mix	3	this studty;Kim et al (2022); Solé et al (2018)
11	17775695	17832302	56607	Del	3	this studty;Kim et al (2022); Solé et al (2018)
11	17775695	17832302	56607	Mix	3	this studty;Kim et al (2022); Solé et al (2018)
11	17832302	17945260	112958	Mix	2	this studty;Kim et al (2022)
11	20458043	20471939	13896	Mix	3	this studty;Kim et al (2022); Solé et al (2018)
11	20472326	20554346	82020	Del	3	this studty;Kim et al (2022); Solé et al (2018)
11	20472326	20554346	82020	Mix	3	this studty;Kim et al (2022); Solé et al (2018)
11	26143611	26158220	14609	Mix	3	this studty;Kim et al (2022); Solé et al (2018)
11	26158220	26328579	170359	Mix	4	this studty;Kim et al (2022); Dupuis et al (2013); Solé et al (2018)
11	26328579	26432825	104246	Mix	3	this studty;Kim et al (2022); Solé et al (2018)
11	26432825	26575262	142437	Mix	2	this studty;Kim et al (2022)
11	26575784	26601298	25514	Mix	2	this studty;Kim et al (2022)
11	26601298	26662192	60894	Mix	3	this studty;Kim et al (2022); Schurink et al (2018)
11	26662192	26898659	236467	Del	2	this studty;Kim et al (2022)
11	26662192	26898659	236467	Mix	2	this studty;Kim et al (2022)
11	26898659	26973785	75126	Del	3	this studty;Kim et al (2022); Wang et al (2022)
11	26898659	26973785	75126	Del	2	this studty;Wang et al (2022)
11	26973785	27991309	1017524	Del	2	this studty;Kim et al (2022)
11	26973785	27991309	1017524	Mix	2	this studty;Kim et al (2022)
11	27991309	28004808	13499	Del	3	this studty;Kim et al (2022); Schurink et al (2018)
11	28004808	28243530	238722	Del	2	this studty;Kim et al (2022)
11	28004808	28243530	238722	Mix	2	this studty;Kim et al (2022)
11	28243530	28288278	44748	Del	3	this studty;Kim et al (2022); Schurink et al (2018)
11	28896531	29079761	183230	Mix	2	this studty;Wang et al (2022)
11	30111338	30189849	78511	Del	3	this studty;Kim et al (2022); Schurink et al (2018)
11	30111338	30189849	78511	Mix	3	this studty;Kim et al (2022); Schurink et al (2018)
11	30189849	30387918	198069	Del	2	this studty;Kim et al (2022)
11	30189849	30387918	198069	Mix	2	this studty;Kim et al (2022)
11	30387918	30419217	31299	Mix	3	this studty;Kim et al (2022); Schurink et al (2018)
11	30419217	30781565	362348	Mix	2	this studty;Kim et al (2022)
11	32124213	32159926	35713	Del	4	this studty;Kim et al (2022); Schurink et al (2018); Solé et al (2018)
11	32159926	32411858	251932	Del	3	this studty;Kim et al (2022); Solé et al (2018)
11	32159926	32411858	251932	Mix	3	this studty;Kim et al (2022); Solé et al (2018)
11	32417758	32428022	10264	Mix	5	this studty;Kim et al (2022); Doan et al (2012); Wang et al (2014); Solé et al (2018)
11	32477163	32647900	170737	Del	4	this studty;Kim et al (2022); Schurink et al (2018); Solé et al (2018)
11	32477163	32647900	170737	Mix	4	this studty;Kim et al (2022); Schurink et al (2018); Solé et al (2018)
11	32647900	32713496	65596	Mix	3	this studty;Kim et al (2022); Schurink et al (2018)
11	32713496	32743088	29592	Mix	4	this studty;Kim et al (2022); Schurink et al (2018); Solé et al (2018)
11	32743088	32814898	71810	Mix	3	this studty;Kim et al (2022); Solé et al (2018)
11	32832818	32881453	48635	Mix	3	this studty;Kim et al (2022); Schurink et al (2018)
11	32893446	32940833	47387	Mix	3	this studty;Kim et al (2022); Schurink et al (2018)
11	32940833	33248110	307277	Del	2	this studty;Kim et al (2022)
11	32940833	33248110	307277	Mix	2	this studty;Kim et al (2022)
11	33248110	33337791	89681	Mix	2	this studty;Wang et al (2022)
11	33337791	33453231	115440	Mix	3	this studty;Kim et al (2022); Schurink et al (2018)
11	33453231	33806562	353331	Mix	2	this studty;Kim et al (2022)
11	34536903	34628466	91563	Mix	2	this studty;Kim et al (2022)
11	34665484	34782268	116784	Mix	2	this studty;Kim et al (2022)
11	41773567	41831456	57889	Del	4	this studty;Kim et al (2022); Schurink et al (2018); Solé et al (2018)
11	41832225	41849869	17644	Mix	4	this studty;Kim et al (2022); Wang et al (2014); Solé et al (2018)
11	41856369	41878001	21632	Mix	4	this studty;Kim et al (2022); Wang et al (2014); Solé et al (2018)
11	41902635	41935040	32405	Mix	3	this studty;Kim et al (2022); Solé et al (2018)
11	44011211	44133031	121820	Mix	2	this studty;Kim et al (2022)
11	47119650	47266151	146501	Del	3	this studty;Kim et al (2022); Solé et al (2018)
11	47119650	47266151	146501	Mix	3	this studty;Kim et al (2022); Solé et al (2018)
11	49039853	49067267	27414	Mix	2	this studty;Kim et al (2022)
11	50162933	50357046	194113	Mix	3	this studty;Kim et al (2022); Solé et al (2018)
11	61038312	61055595	17283	Mix	4	this studty;Kim et al (2022); Solé et al (2018); Laseca et al (2022)
12	2849940	2969343	119403	Mix	3	this studty;Kim et al (2022); Solé et al (2018)
12	2969343	3077224	107881	Mix	2	this studty;Kim et al (2022)
12	4057962	4103566	45604	Del	7	this studty;Kim et al (2022); Ghosh et al (2014); Wang et al (2014); Ghosh et al (2016); Solé et al (2018); Laseca et al (2022)
12	4103566	4199960	96394	Del	6	this studty;Kim et al (2022); Ghosh et al (2014); Ghosh et al (2016); Solé et al (2018); Laseca et al (2022)
12	4103566	4199960	96394	Mix	6	this studty;Kim et al (2022); Ghosh et al (2014); Ghosh et al (2016); Solé et al (2018); Laseca et al (2022)
12	4202284	4254052	51768	Mix	4	this studty;Kim et al (2022); Ghosh et al (2014); Ghosh et al (2016)
12	4254052	4412763	158711	Del	2	this studty;Wang et al (2022)
12	4254052	4412763	158711	Mix	2	this studty;Wang et al (2022)
12	4264026	4412763	148737	Del	3	this studty;Kim et al (2022); Wang et al (2022)
12	4264026	4412763	148737	Mix	3	this studty;Kim et al (2022); Wang et al (2022)
12	5631642	5699762	68120	Del	2	this studty;Kim et al (2022)
12	5699762	5766018	66256	Del	3	this studty;Kim et al (2022); Schurink et al (2018)
12	6059876	6126253	66377	Del	3	this studty;Kim et al (2022); Laseca et al (2022)
12	6059876	6126253	66377	Mix	3	this studty;Kim et al (2022); Laseca et al (2022)
12	12298293	12314719	16426	Mix	5	this studty;Kim et al (2022); Dupuis et al (2013); Solé et al (2018); Wang et al (2022)
12	12298293	12432935	134642	Del	2	this studty;Wang et al (2022)
12	12298293	12432935	134642	Mix	2	this studty;Wang et al (2022)
12	12318184	12333201	15017	Mix	9	this studty;Kim et al (2022); Doan et al (2012); Dupuis et al (2013); Ghosh et al (2014); Wang et al (2014); Ghosh et al (2016); Solé et al (2018); Wang et al (2022)
12	12384212	14822761	2438549	Del	2	this studty;Wang et al (2022)
12	12384212	14822761	2438549	Dup	2	this studty;Wang et al (2022)
12	12384212	14822761	2438549	Mix	2	this studty;Wang et al (2022)
12	12396167	12487642	91475	Del	9	this studty;Kim et al (2022); Doan et al (2012); Dupuis et al (2013); Ghosh et al (2014); Kader et al (2016); Ghosh et al (2016); Solé et al (2018); Wang et al (2022)
12	12498839	12644415	145576	Del	11	this studty;Kim et al (2022); Doan et al (2012); Dupuis et al (2013); Ghosh et al (2014); Wang et al (2014); Kader et al (2016); Ghosh et al (2016); Schurink et al (2018); Solé et al (2018); Wang et al (2022)
12	12498839	12644415	145576	Dup	11	this studty;Kim et al (2022); Doan et al (2012); Dupuis et al (2013); Ghosh et al (2014); Wang et al (2014); Kader et al (2016); Ghosh et al (2016); Schurink et al (2018); Solé et al (2018); Wang et al (2022)
12	12520513	13170959	650446	Del	2	this studty;Wang et al (2022)
12	12520513	13170959	650446	Dup	2	this studty;Wang et al (2022)
12	12520513	13170959	650446	Mix	2	this studty;Wang et al (2022)
12	12644415	13480781	836366	Del	12	this studty;Kim et al (2022); Doan et al (2012); Dupuis et al (2013); Ghosh et al (2014); Wang et al (2014); Kader et al (2016); Ghosh et al (2016); Schurink et al (2018); Solé et al (2018); Wang et al (2022); Laseca et al (2022)
12	12644415	13480781	836366	Dup	12	this studty;Kim et al (2022); Doan et al (2012); Dupuis et al (2013); Ghosh et al (2014); Wang et al (2014); Kader et al (2016); Ghosh et al (2016); Schurink et al (2018); Solé et al (2018); Wang et al (2022); Laseca et al (2022)
12	12644415	13480781	836366	Mix	12	this studty;Kim et al (2022); Doan et al (2012); Dupuis et al (2013); Ghosh et al (2014); Wang et al (2014); Kader et al (2016); Ghosh et al (2016); Schurink et al (2018); Solé et al (2018); Wang et al (2022); Laseca et al (2022)
12	12829176	13687171	857995	Del	2	this studty;Wang et al (2022)
12	12829176	13687171	857995	Dup	2	this studty;Wang et al (2022)
12	12829176	13687171	857995	Mix	2	this studty;Wang et al (2022)
12	13149957	13364132	214175	Del	2	this studty;Wang et al (2022)
12	13149957	13364132	214175	Mix	2	this studty;Wang et al (2022)
12	13364132	13439146	75014	Del	2	this studty;Wang et al (2022)
12	13364132	13439146	75014	Mix	2	this studty;Wang et al (2022)
12	13480781	13482585	1804	Mix	11	this studty;Kim et al (2022); Doan et al (2012); Dupuis et al (2013); Ghosh et al (2014); Kader et al (2016); Ghosh et al (2016); Schurink et al (2018); Solé et al (2018); Wang et al (2022); Laseca et al (2022)
12	13482585	13538745	56160	Mix	12	this studty;Kim et al (2022); Doan et al (2012); Dupuis et al (2013); Ghosh et al (2014); Wang et al (2014); Kader et al (2016); Ghosh et al (2016); Schurink et al (2018); Solé et al (2018); Wang et al (2022); Laseca et al (2022)
12	13538745	13556664	17919	Mix	11	this studty;Kim et al (2022); Doan et al (2012); Dupuis et al (2013); Ghosh et al (2014); Wang et al (2014); Kader et al (2016); Ghosh et al (2016); Solé et al (2018); Wang et al (2022); Laseca et al (2022)
12	13558035	13569846	11811	Mix	11	this studty;Kim et al (2022); Doan et al (2012); Dupuis et al (2013); Ghosh et al (2014); Wang et al (2014); Kader et al (2016); Ghosh et al (2016); Solé et al (2018); Wang et al (2022); Laseca et al (2022)
12	13569846	14173143	603297	Del	12	this studty;Kim et al (2022); Doan et al (2012); Dupuis et al (2013); Ghosh et al (2014); Wang et al (2014); Kader et al (2016); Ghosh et al (2016); Schurink et al (2018); Solé et al (2018); Wang et al (2022); Laseca et al (2022)
12	13569846	14173143	603297	Mix	12	this studty;Kim et al (2022); Doan et al (2012); Dupuis et al (2013); Ghosh et al (2014); Wang et al (2014); Kader et al (2016); Ghosh et al (2016); Schurink et al (2018); Solé et al (2018); Wang et al (2022); Laseca et al (2022)
12	13941972	14297056	355084	Del	2	this studty;Wang et al (2022)
12	13941972	14297056	355084	Mix	2	this studty;Wang et al (2022)
12	14128309	14407281	278972	Del	2	this studty;Wang et al (2022)
12	14128309	14407281	278972	Mix	2	this studty;Wang et al (2022)
12	14173143	14272881	99738	Mix	11	this studty;Kim et al (2022); Doan et al (2012); Dupuis et al (2013); Ghosh et al (2014); Wang et al (2014); Kader et al (2016); Ghosh et al (2016); Solé et al (2018); Wang et al (2022); Laseca et al (2022)
12	14295866	14378081	82215	Del	12	this studty;Kim et al (2022); Doan et al (2012); Dupuis et al (2013); Ghosh et al (2014); Wang et al (2014); Kader et al (2016); Ghosh et al (2016); Schurink et al (2018); Solé et al (2018); Wang et al (2022); Laseca et al (2022)
12	14295866	14378081	82215	Mix	12	this studty;Kim et al (2022); Doan et al (2012); Dupuis et al (2013); Ghosh et al (2014); Wang et al (2014); Kader et al (2016); Ghosh et al (2016); Schurink et al (2018); Solé et al (2018); Wang et al (2022); Laseca et al (2022)
12	14297056	14407281	110225	Del	2	this studty;Wang et al (2022)
12	14297056	14407281	110225	Mix	2	this studty;Wang et al (2022)
12	14297056	14822761	525705	Del	2	this studty;Wang et al (2022)
12	14297056	14822761	525705	Mix	2	this studty;Wang et al (2022)
12	14378081	14677216	299135	Del	11	this studty;Kim et al (2022); Doan et al (2012); Dupuis et al (2013); Ghosh et al (2014); Wang et al (2014); Kader et al (2016); Ghosh et al (2016); Solé et al (2018); Wang et al (2022); Laseca et al (2022)
12	14378081	14677216	299135	Mix	11	this studty;Kim et al (2022); Doan et al (2012); Dupuis et al (2013); Ghosh et al (2014); Wang et al (2014); Kader et al (2016); Ghosh et al (2016); Solé et al (2018); Wang et al (2022); Laseca et al (2022)
12	14677216	14822761	145545	Del	10	this studty;Kim et al (2022); Doan et al (2012); Dupuis et al (2013); Ghosh et al (2014); Wang et al (2014); Ghosh et al (2016); Solé et al (2018); Wang et al (2022); Laseca et al (2022)
12	14677216	14822761	145545	Mix	10	this studty;Kim et al (2022); Doan et al (2012); Dupuis et al (2013); Ghosh et al (2014); Wang et al (2014); Ghosh et al (2016); Solé et al (2018); Wang et al (2022); Laseca et al (2022)
12	14822761	14871326	48565	Del	9	this studty;Kim et al (2022); Doan et al (2012); Dupuis et al (2013); Ghosh et al (2014); Wang et al (2014); Ghosh et al (2016); Solé et al (2018); Laseca et al (2022)
12	14822761	14871326	48565	Mix	9	this studty;Kim et al (2022); Doan et al (2012); Dupuis et al (2013); Ghosh et al (2014); Wang et al (2014); Ghosh et al (2016); Solé et al (2018); Laseca et al (2022)
12	14871326	14913468	42142	Del	7	this studty;Kim et al (2022); Doan et al (2012); Dupuis et al (2013); Wang et al (2014); Solé et al (2018); Laseca et al (2022)
12	14871326	14913468	42142	Mix	7	this studty;Kim et al (2022); Doan et al (2012); Dupuis et al (2013); Wang et al (2014); Solé et al (2018); Laseca et al (2022)
12	15653611	15682672	29061	Del	6	this studty;Kim et al (2022); Doan et al (2012); Dupuis et al (2013); Solé et al (2018); Laseca et al (2022)
12	15653611	15682672	29061	Mix	6	this studty;Kim et al (2022); Doan et al (2012); Dupuis et al (2013); Solé et al (2018); Laseca et al (2022)
12	15682672	15702439	19767	Del	7	this studty;Kim et al (2022); Doan et al (2012); Dupuis et al (2013); Schurink et al (2018); Solé et al (2018); Laseca et al (2022)
12	15702439	15730050	27611	Mix	6	this studty;Kim et al (2022); Doan et al (2012); Dupuis et al (2013); Solé et al (2018); Laseca et al (2022)
12	15730050	15858378	128328	Del	7	this studty;Kim et al (2022); Doan et al (2012); Dupuis et al (2013); Schurink et al (2018); Solé et al (2018); Laseca et al (2022)
12	15730050	15858378	128328	Mix	7	this studty;Kim et al (2022); Doan et al (2012); Dupuis et al (2013); Schurink et al (2018); Solé et al (2018); Laseca et al (2022)
12	15858378	15865526	7148	Del	6	this studty;Kim et al (2022); Doan et al (2012); Dupuis et al (2013); Solé et al (2018); Laseca et al (2022)
12	15858378	15865526	7148	Mix	6	this studty;Kim et al (2022); Doan et al (2012); Dupuis et al (2013); Solé et al (2018); Laseca et al (2022)
13	1412515	1497390	84875	Mix	2	this studty;Kim et al (2022)
13	1508926	1514034	5108	Mix	2	this studty;Kim et al (2022)
13	1514416	1518317	3901	Mix	2	this studty;Kim et al (2022)
13	1518317	1520712	2395	Mix	3	this studty;Kim et al (2022); Doan et al (2012)
13	1520712	1603755	83043	Del	2	this studty;Kim et al (2022)
13	1520712	1603755	83043	Mix	2	this studty;Kim et al (2022)
13	4330016	4404757	74741	Mix	3	this studty;Kim et al (2022); Solé et al (2018)
13	5543394	5704290	160896	Mix	4	this studty;Kim et al (2022); Solé et al (2018); Wang et al (2022)
13	5543394	5788444	245050	Mix	2	this studty;Wang et al (2022)
13	5704290	5788444	84154	Mix	5	this studty;Kim et al (2022); Dupuis et al (2013); Solé et al (2018); Wang et al (2022)
13	5788444	6048189	259745	Del	3	this studty;Kim et al (2022); Solé et al (2018)
13	5788444	6048189	259745	Mix	3	this studty;Kim et al (2022); Solé et al (2018)
13	6254527	6340547	86020	Mix	3	this studty;Kim et al (2022); Solé et al (2018)
13	6340547	6380533	39986	Mix	4	this studty;Kim et al (2022); Solé et al (2018); Wang et al (2022)
13	6340547	6529524	188977	Del	2	this studty;Wang et al (2022)
13	6340547	6529524	188977	Mix	2	this studty;Wang et al (2022)
13	6380533	6451755	71222	Del	5	this studty;Kim et al (2022); Schurink et al (2018); Solé et al (2018); Wang et al (2022)
13	6380533	6451755	71222	Mix	5	this studty;Kim et al (2022); Schurink et al (2018); Solé et al (2018); Wang et al (2022)
13	8228067	8254082	26015	Del	8	this studty;Kim et al (2022); Doan et al (2012); Dupuis et al (2013); Wang et al (2014); Kader et al (2016); Schurink et al (2018); Solé et al (2018)
13	8228067	8254082	26015	Mix	8	this studty;Kim et al (2022); Doan et al (2012); Dupuis et al (2013); Wang et al (2014); Kader et al (2016); Schurink et al (2018); Solé et al (2018)
13	8254082	8263954	9872	Mix	7	this studty;Kim et al (2022); Doan et al (2012); Dupuis et al (2013); Wang et al (2014); Kader et al (2016); Solé et al (2018)
13	8263954	8276618	12664	Del	6	this studty;Kim et al (2022); Dupuis et al (2013); Wang et al (2014); Kader et al (2016); Solé et al (2018)
13	8263954	8276618	12664	Mix	6	this studty;Kim et al (2022); Dupuis et al (2013); Wang et al (2014); Kader et al (2016); Solé et al (2018)
13	8278055	8336831	58776	Mix	4	this studty;Kim et al (2022); Dupuis et al (2013); Solé et al (2018)
13	20096505	20528480	431975	Del	3	this studty;Kim et al (2022); Solé et al (2018)
13	20096505	20528480	431975	Mix	3	this studty;Kim et al (2022); Solé et al (2018)
13	25210895	25247438	36543	Del	3	this studty;Kim et al (2022); Schurink et al (2018)
13	25210895	25247438	36543	Mix	3	this studty;Kim et al (2022); Schurink et al (2018)
13	25247438	25251745	4307	Del	2	this studty;Kim et al (2022)
13	37849117	38427819	578702	Mix	3	this studty;Kim et al (2022); Solé et al (2018)
13	38483086	38803323	320237	Mix	3	this studty;Kim et al (2022); Solé et al (2018)
14	1559500	1660867	101367	Del	2	this studty;Kim et al (2022)
14	1559500	1660867	101367	Mix	2	this studty;Kim et al (2022)
14	15525262	15530017	4755	Del	3	this studty;Kim et al (2022); Ghosh et al (2016)
14	16368905	16671923	303018	Del	2	this studty;Kim et al (2022)
14	16368905	16671923	303018	Mix	2	this studty;Kim et al (2022)
14	16759538	17012003	252465	Del	2	this studty;Kim et al (2022)
14	16759538	17012003	252465	Mix	2	this studty;Kim et al (2022)
14	17012003	17035906	23903	Del	3	this studty;Kim et al (2022); Schurink et al (2018)
14	17586672	17631157	44485	Del	2	this studty;Kim et al (2022)
14	43688788	43854764	165976	Mix	3	this studty;Kim et al (2022); Solé et al (2018)
14	43898792	43920603	21811	Mix	3	this studty;Kim et al (2022); Schurink et al (2018)
14	45136536	45192152	55616	Mix	3	this studty;Kim et al (2022); Dupuis et al (2013)
14	45217207	45418054	200847	Dup	2	this studty;Kim et al (2022)
14	45217207	45418054	200847	Mix	2	this studty;Kim et al (2022)
14	45418054	45445236	27182	Del	3	this studty;Kim et al (2022); Schurink et al (2018)
14	45445236	45481138	35902	Mix	2	this studty;Kim et al (2022)
14	45481138	45519635	38497	Mix	3	this studty;Kim et al (2022); Schurink et al (2018)
14	45519635	45924948	405313	Del	2	this studty;Kim et al (2022)
14	45519635	45924948	405313	Mix	2	this studty;Kim et al (2022)
14	45924948	46004498	79550	Del	3	this studty;Kim et al (2022); Schurink et al (2018)
14	45924948	46004498	79550	Mix	3	this studty;Kim et al (2022); Schurink et al (2018)
14	46044677	46248111	203434	Del	2	this studty;Kim et al (2022)
14	46044677	46248111	203434	Mix	2	this studty;Kim et al (2022)
14	46303337	46375573	72236	Mix	3	this studty;Kim et al (2022); Schurink et al (2018)
14	46375573	46559552	183979	Del	2	this studty;Kim et al (2022)
14	46375573	46559552	183979	Mix	2	this studty;Kim et al (2022)
14	46591729	47139119	547390	Del	2	this studty;Kim et al (2022)
14	46591729	47139119	547390	Mix	2	this studty;Kim et al (2022)
14	47142078	47759784	617706	Mix	2	this studty;Kim et al (2022)
14	53228840	53317547	88707	Mix	8	this studty;Kim et al (2022); Dupuis et al (2013); Ghosh et al (2014); Wang et al (2014); Ghosh et al (2016); Schurink et al (2018); Solé et al (2018)
14	60451296	60588792	137496	Del	2	this studty;Wang et al (2022)
14	60451296	60588792	137496	Mix	2	this studty;Wang et al (2022)
14	62865190	63139347	274157	Mix	2	this studty;Wang et al (2022)
14	65409719	65445683	35964	Mix	2	this studty;Kim et al (2022)
14	65445683	65556632	110949	Mix	3	this studty;Kim et al (2022); Schurink et al (2018)
14	79189642	79229181	39539	Mix	2	this studty;Kim et al (2022)
14	83119034	83261505	142471	Del	2	this studty;Kim et al (2022)
14	83119034	83261505	142471	Mix	2	this studty;Kim et al (2022)
14	88478378	88695209	216831	Del	2	this studty;Wang et al (2022)
14	88478378	88695209	216831	Mix	2	this studty;Wang et al (2022)
14	90634366	90664705	30339	Del	2	this studty;Kim et al (2022)
14	90634366	90664705	30339	Mix	2	this studty;Kim et al (2022)
15	1186224	1257839	71615	Del	2	this studty;Kim et al (2022)
15	1186224	1257839	71615	Mix	2	this studty;Kim et al (2022)
15	6306573	6486921	180348	Del	2	this studty;Kim et al (2022)
15	13031607	13130464	98857	Mix	3	this studty;Kim et al (2022); Solé et al (2018)
15	13169588	13224224	54636	Mix	4	this studty;Kim et al (2022); Schurink et al (2018); Solé et al (2018)
15	13224224	13247229	23005	Mix	3	this studty;Kim et al (2022); Solé et al (2018)
15	13511922	13546091	34169	Mix	6	this studty;Kim et al (2022); Doan et al (2012); Dupuis et al (2013); Schurink et al (2018); Solé et al (2018)
15	13552423	13591379	38956	Mix	4	this studty;Kim et al (2022); Doan et al (2012); Solé et al (2018)
15	13598102	13628060	29958	Mix	2	this studty;Kim et al (2022)
15	16778652	16900287	121635	Mix	2	this studty;Kim et al (2022)
15	20644487	20801007	156520	Del	2	this studty;Kim et al (2022)
15	20644487	20801007	156520	Mix	2	this studty;Kim et al (2022)
15	21096082	21297278	201196	Del	2	this studty;Wang et al (2022)
15	21096082	21297278	201196	Mix	2	this studty;Wang et al (2022)
15	24162144	24631043	468899	Del	2	this studty;Kim et al (2022)
15	24162144	24631043	468899	Mix	2	this studty;Kim et al (2022)
15	30340712	30392003	51291	Mix	3	this studty;Kim et al (2022); Schurink et al (2018)
15	30392003	30629178	237175	Mix	2	this studty;Kim et al (2022)
15	31387776	31624843	237067	Mix	2	this studty;Kim et al (2022)
15	31660796	31713875	53079	Mix	2	this studty;Kim et al (2022)
15	32905844	32987009	81165	Del	2	this studty;Wang et al (2022)
15	32905844	32987009	81165	Mix	2	this studty;Wang et al (2022)
15	32983354	33306504	323150	Mix	2	this studty;Wang et al (2022)
15	33550814	33800646	249832	Mix	2	this studty;Kim et al (2022)
15	38257100	38267679	10579	Mix	3	this studty;Kim et al (2022); Wang et al (2022)
15	38257100	38267679	10579	Mix	2	this studty;Wang et al (2022)
15	44474593	44624191	149598	Del	2	this studty;Kim et al (2022)
15	44653567	44764575	111008	Mix	2	this studty;Kim et al (2022)
15	56663277	56697407	34130	Del	2	this studty;Kim et al (2022)
15	56663277	56697407	34130	Mix	2	this studty;Kim et al (2022)
15	59337039	59407604	70565	Mix	2	this studty;Kim et al (2022)
15	64399735	64485675	85940	Mix	4	this studty;Kim et al (2022); Doan et al (2012); Wang et al (2022)
15	64399735	64631484	231749	Del	2	this studty;Wang et al (2022)
15	64399735	64631484	231749	Mix	2	this studty;Wang et al (2022)
15	64485675	64631484	145809	Del	3	this studty;Kim et al (2022); Wang et al (2022)
15	64485675	64631484	145809	Mix	3	this studty;Kim et al (2022); Wang et al (2022)
15	64564955	64631484	66529	Del	2	this studty;Wang et al (2022)
15	64564955	64631484	66529	Mix	2	this studty;Wang et al (2022)
15	65580625	65885620	304995	Mix	3	this studty;Kim et al (2022); Solé et al (2018)
15	65921640	66036018	114378	Del	2	this studty;Kim et al (2022)
15	65921640	66036018	114378	Mix	2	this studty;Kim et al (2022)
15	66036018	66061042	25024	Mix	3	this studty;Kim et al (2022); Schurink et al (2018)
15	66114226	66216202	101976	Mix	3	this studty;Kim et al (2022); Schurink et al (2018)
15	66216202	66427077	210875	Mix	2	this studty;Kim et al (2022)
15	67012855	67254634	241779	Del	2	this studty;Kim et al (2022)
15	67012855	67254634	241779	Mix	2	this studty;Kim et al (2022)
15	67254634	67506423	251789	Del	3	this studty;Kim et al (2022); Solé et al (2018)
15	67254634	67506423	251789	Mix	3	this studty;Kim et al (2022); Solé et al (2018)
15	67506423	67537282	30859	Mix	4	this studty;Kim et al (2022); Schurink et al (2018); Solé et al (2018)
15	67546794	67882400	335606	Mix	2	this studty;Kim et al (2022)
15	71236764	71437002	200238	Mix	2	this studty;Kim et al (2022)
15	71905633	71956116	50483	Mix	2	this studty;Kim et al (2022)
15	72204285	72222704	18419	Mix	3	this studty;Kim et al (2022); Solé et al (2018)
15	72222704	72768981	546277	Del	2	this studty;Kim et al (2022)
15	72222704	72768981	546277	Mix	2	this studty;Kim et al (2022)
15	72995399	73075416	80017	Del	2	this studty;Kim et al (2022)
15	72995399	73075416	80017	Mix	2	this studty;Kim et al (2022)
15	73472986	73565731	92745	Mix	2	this studty;Kim et al (2022)
15	75968356	75981078	12722	Mix	3	this studty;Kim et al (2022); Laseca et al (2022)
15	75981078	76296526	315448	Del	2	this studty;Kim et al (2022)
15	75981078	76296526	315448	Mix	2	this studty;Kim et al (2022)
15	86428358	86527104	98746	Mix	4	this studty;Kim et al (2022); Doan et al (2012); Kader et al (2016)
15	86527104	86670098	142994	Mix	3	this studty;Kim et al (2022); Doan et al (2012)
15	89832250	89897005	64755	Del	2	this studty;Wang et al (2022)
15	89832250	89897005	64755	Mix	2	this studty;Wang et al (2022)
15	90197083	90216165	19082	Mix	4	this studty;Kim et al (2022); Kader et al (2016); Solé et al (2018)
15	90216165	90279685	63520	Del	3	this studty;Kim et al (2022); Solé et al (2018)
15	90216165	90279685	63520	Mix	3	this studty;Kim et al (2022); Solé et al (2018)
15	90279685	90300482	20797	Del	4	this studty;Kim et al (2022); Schurink et al (2018); Solé et al (2018)
15	90300482	90394292	93810	Del	3	this studty;Kim et al (2022); Solé et al (2018)
15	90300482	90394292	93810	Mix	3	this studty;Kim et al (2022); Solé et al (2018)
15	90394292	90412696	18404	Mix	2	this studty;Kim et al (2022)
15	90424566	90497694	73128	Mix	2	this studty;Kim et al (2022)
15	90497694	90635810	138116	Del	3	this studty;Kim et al (2022); Kader et al (2016)
15	90497694	90635810	138116	Mix	3	this studty;Kim et al (2022); Kader et al (2016)
16	5107537	5133367	25830	Del	4	this studty;Kim et al (2022); Kader et al (2016); Solé et al (2018)
16	5107537	5133367	25830	Mix	4	this studty;Kim et al (2022); Kader et al (2016); Solé et al (2018)
16	6617061	6817902	200841	Del	3	this studty;Kim et al (2022); Solé et al (2018)
16	6617061	6817902	200841	Mix	3	this studty;Kim et al (2022); Solé et al (2018)
16	10311202	10393430	82228	Mix	2	this studty;Kim et al (2022)
16	13548577	13597894	49317	Del	2	this studty;Kim et al (2022)
16	13617116	13671397	54281	Del	2	this studty;Kim et al (2022)
16	13617116	13671397	54281	Mix	2	this studty;Kim et al (2022)
16	15409948	15523641	113693	Mix	2	this studty;Kim et al (2022)
16	17754789	17790340	35551	Del	3	this studty;Kim et al (2022); Solé et al (2018)
16	17885080	17942032	56952	Del	3	this studty;Kim et al (2022); Solé et al (2018)
16	17959364	18099624	140260	Del	3	this studty;Kim et al (2022); Solé et al (2018)
16	17959364	18099624	140260	Mix	3	this studty;Kim et al (2022); Solé et al (2018)
16	19587775	19720880	133105	Del	2	this studty;Kim et al (2022)
16	19587775	19720880	133105	Mix	2	this studty;Kim et al (2022)
16	19720880	19779330	58450	Del	3	this studty;Kim et al (2022); Schurink et al (2018)
16	19720880	19779330	58450	Mix	3	this studty;Kim et al (2022); Schurink et al (2018)
16	19779330	20369922	590592	Del	2	this studty;Kim et al (2022)
16	19779330	20369922	590592	Mix	2	this studty;Kim et al (2022)
16	20369922	20385860	15938	Mix	3	this studty;Kim et al (2022); Schurink et al (2018)
16	20385860	20498805	112945	Mix	2	this studty;Kim et al (2022)
16	20546266	20576277	30011	Del	2	this studty;Kim et al (2022)
16	26696743	26726063	29320	Mix	2	this studty;Kim et al (2022)
16	34008449	34174944	166495	Del	3	this studty;Kim et al (2022); Solé et al (2018)
16	34174944	34569830	394886	Del	2	this studty;Kim et al (2022)
16	34174944	34569830	394886	Mix	2	this studty;Kim et al (2022)
16	34573368	35017438	444070	Del	2	this studty;Kim et al (2022)
16	34573368	35017438	444070	Mix	2	this studty;Kim et al (2022)
16	35461183	35567994	106811	Del	3	this studty;Kim et al (2022); Solé et al (2018)
16	35461183	35567994	106811	Mix	3	this studty;Kim et al (2022); Solé et al (2018)
16	35567994	35580949	12955	Del	4	this studty;Kim et al (2022); Schurink et al (2018); Solé et al (2018)
16	35580949	35644290	63341	Del	3	this studty;Kim et al (2022); Solé et al (2018)
16	35580949	35644290	63341	Mix	3	this studty;Kim et al (2022); Solé et al (2018)
16	39311936	39565832	253896	Mix	3	this studty;Kim et al (2022); Solé et al (2018)
16	39565832	39814076	248244	Mix	2	this studty;Kim et al (2022)
16	39814076	40031661	217585	Del	3	this studty;Kim et al (2022); Solé et al (2018)
16	39814076	40031661	217585	Mix	3	this studty;Kim et al (2022); Solé et al (2018)
16	40035269	40248137	212868	Mix	3	this studty;Kim et al (2022); Solé et al (2018)
16	41176445	41252402	75957	Mix	3	this studty;Kim et al (2022); Solé et al (2018)
16	42249730	42726315	476585	Del	2	this studty;Kim et al (2022)
16	42249730	42726315	476585	Mix	2	this studty;Kim et al (2022)
16	42726315	42791917	65602	Mix	3	this studty;Kim et al (2022); Schurink et al (2018)
16	44011116	44094817	83701	Mix	2	this studty;Kim et al (2022)
16	44999132	45216684	217552	Del	2	this studty;Kim et al (2022)
16	44999132	45216684	217552	Mix	2	this studty;Kim et al (2022)
16	47817211	47827828	10617	Del	2	this studty;Kim et al (2022)
16	47827828	47854929	27101	Del	3	this studty;Kim et al (2022); Schurink et al (2018)
16	56196449	56239524	43075	Mix	2	this studty;Kim et al (2022)
16	56239987	56296761	56774	Mix	2	this studty;Kim et al (2022)
16	64025153	64367841	342688	Del	2	this studty;Kim et al (2022)
16	64025153	64367841	342688	Mix	2	this studty;Kim et al (2022)
16	64367841	64527668	159827	Del	3	this studty;Kim et al (2022); Schurink et al (2018)
16	64367841	64527668	159827	Mix	3	this studty;Kim et al (2022); Schurink et al (2018)
16	64527668	64615848	88180	Mix	2	this studty;Kim et al (2022)
16	67181424	67370278	188854	Del	2	this studty;Kim et al (2022)
16	67181424	67370278	188854	Mix	2	this studty;Kim et al (2022)
16	67370278	67455978	85700	Mix	3	this studty;Kim et al (2022); Schurink et al (2018)
16	78418181	78806697	388516	Del	2	this studty;Wang et al (2022)
16	78418181	78806697	388516	Mix	2	this studty;Wang et al (2022)
16	78701360	78806697	105337	Mix	3	this studty;Kim et al (2022); Wang et al (2022)
16	78918800	78962039	43239	Mix	3	this studty;Kim et al (2022); Schurink et al (2018)
16	79425039	79737533	312494	Del	2	this studty;Wang et al (2022)
16	79425039	79737533	312494	Mix	2	this studty;Wang et al (2022)
17	5193018	5390057	197039	Del	2	this studty;Kim et al (2022)
17	5193018	5390057	197039	Mix	2	this studty;Kim et al (2022)
17	15505612	15613441	107829	Del	2	this studty;Wang et al (2022)
17	15505612	15613441	107829	Mix	2	this studty;Wang et al (2022)
17	16910513	16975911	65398	Mix	3	this studty;Kim et al (2022); Schurink et al (2018)
17	16975911	17098574	122663	Mix	2	this studty;Kim et al (2022)
17	17104620	17242441	137821	Mix	2	this studty;Kim et al (2022)
17	17252190	17475162	222972	Mix	2	this studty;Kim et al (2022)
17	23119760	23447725	327965	Del	2	this studty;Kim et al (2022)
17	23119760	23447725	327965	Mix	2	this studty;Kim et al (2022)
17	23447725	23521263	73538	Del	3	this studty;Kim et al (2022); Schurink et al (2018)
17	23521263	24077122	555859	Del	2	this studty;Kim et al (2022)
17	23521263	24077122	555859	Mix	2	this studty;Kim et al (2022)
17	24077122	24218132	141010	Mix	3	this studty;Kim et al (2022); Solé et al (2018)
17	27132595	27191338	58743	Del	2	this studty;Kim et al (2022)
17	27132595	27191338	58743	Mix	2	this studty;Kim et al (2022)
17	27191338	27224903	33565	Del	3	this studty;Kim et al (2022); Schurink et al (2018)
17	27191338	27224903	33565	Mix	3	this studty;Kim et al (2022); Schurink et al (2018)
17	27224903	27501352	276449	Del	2	this studty;Kim et al (2022)
17	27224903	27501352	276449	Mix	2	this studty;Kim et al (2022)
17	27506137	27968582	462445	Del	2	this studty;Kim et al (2022)
17	27506137	27968582	462445	Mix	2	this studty;Kim et al (2022)
17	27972726	28086183	113457	Del	2	this studty;Kim et al (2022)
17	27972726	28086183	113457	Mix	2	this studty;Kim et al (2022)
17	28104459	28355664	251205	Mix	2	this studty;Kim et al (2022)
17	44112021	44293294	181273	Del	2	this studty;Wang et al (2022)
17	44112021	44293294	181273	Mix	2	this studty;Wang et al (2022)
17	45146758	45274790	128032	Mix	3	this studty;Kim et al (2022); Solé et al (2018)
17	47843821	47979428	135607	Del	2	this studty;Kim et al (2022)
17	47843821	47979428	135607	Mix	2	this studty;Kim et al (2022)
17	48010826	48090202	79376	Mix	2	this studty;Kim et al (2022)
17	49832430	49862859	30429	Mix	2	this studty;Kim et al (2022)
17	49862859	49886727	23868	Mix	3	this studty;Kim et al (2022); Solé et al (2018)
17	49886727	50011096	124369	Del	2	this studty;Wang et al (2022)
17	49886727	50011096	124369	Mix	2	this studty;Wang et al (2022)
17	49997510	50011096	13586	Mix	6	this studty;Kim et al (2022); Dupuis et al (2013); Schurink et al (2018); Solé et al (2018); Wang et al (2022)
17	49997510	50011096	13586	Mix	2	this studty;Wang et al (2022)
17	50720906	50758361	37455	Del	2	this studty;Kim et al (2022)
17	50758361	50815805	57444	Del	3	this studty;Kim et al (2022); Wang et al (2022)
17	50758361	50815805	57444	Del	2	this studty;Wang et al (2022)
17	50758361	50815805	57444	Mix	3	this studty;Kim et al (2022); Wang et al (2022)
17	50758361	50815805	57444	Mix	2	this studty;Wang et al (2022)
17	50815805	50882907	67102	Mix	2	this studty;Kim et al (2022)
17	52754001	52950682	196681	Mix	3	this studty;Kim et al (2022); Doan et al (2012)
17	53000029	53133858	133829	Mix	4	this studty;Kim et al (2022); Doan et al (2012); Solé et al (2018)
17	53133858	53214184	80326	Mix	5	this studty;Kim et al (2022); Doan et al (2012); Solé et al (2018); Laseca et al (2022)
17	53214184	53258504	44320	Mix	6	this studty;Kim et al (2022); Doan et al (2012); Schurink et al (2018); Solé et al (2018); Laseca et al (2022)
17	53274673	53539910	265237	Mix	2	this studty;Wang et al (2022)
17	53302188	53323938	21750	Mix	5	this studty;Kim et al (2022); Doan et al (2012); Solé et al (2018); Wang et al (2022)
17	53342016	53466267	124251	Mix	4	this studty;Kim et al (2022); Doan et al (2012); Wang et al (2022)
17	57337550	57420379	82829	Mix	2	this studty;Wang et al (2022)
17	57338181	57415207	77026	Mix	5	this studty;Kim et al (2022); Schurink et al (2018); Solé et al (2018); Wang et al (2022)
17	62263888	62319732	55844	Mix	5	this studty;Kim et al (2022); Dupuis et al (2013); Schurink et al (2018); Laseca et al (2022)
17	62319732	62473247	153515	Mix	4	this studty;Kim et al (2022); Dupuis et al (2013); Laseca et al (2022)
17	63995427	64221049	225622	Del	2	this studty;Kim et al (2022)
17	63995427	64221049	225622	Mix	2	this studty;Kim et al (2022)
17	64473413	64610662	137249	Del	2	this studty;Kim et al (2022)
17	64473413	64610662	137249	Mix	2	this studty;Kim et al (2022)
17	65136110	65300440	164330	Mix	2	this studty;Kim et al (2022)
17	65649265	65808618	159353	Del	2	this studty;Kim et al (2022)
17	65649265	65808618	159353	Mix	2	this studty;Kim et al (2022)
17	73555334	73719302	163968	Mix	2	this studty;Kim et al (2022)
18	3237591	3263860	26269	Mix	3	this studty;Kim et al (2022); Solé et al (2018)
18	3263860	3285198	21338	Mix	5	this studty;Kim et al (2022); Ghosh et al (2014); Ghosh et al (2016); Solé et al (2018)
18	3285198	3286734	1536	Mix	6	this studty;Kim et al (2022); Ghosh et al (2014); Wang et al (2014); Ghosh et al (2016); Solé et al (2018)
18	3286734	3296374	9640	Mix	8	this studty;Kim et al (2022); Dupuis et al (2013); Ghosh et al (2014); Wang et al (2014); Ghosh et al (2016); Solé et al (2018); Wang et al (2022)
18	3286734	3332666	45932	Mix	2	this studty;Wang et al (2022)
18	3300380	3328468	28088	Mix	10	this studty;Kim et al (2022); Doan et al (2012); Dupuis et al (2013); Ghosh et al (2014); Wang et al (2014); Ghosh et al (2016); Solé et al (2018); Wang et al (2022); Laseca et al (2022)
18	3332666	3350101	17435	Mix	10	this studty;Kim et al (2022); Doan et al (2012); Dupuis et al (2013); Ghosh et al (2014); Wang et al (2014); Ghosh et al (2016); Schurink et al (2018); Solé et al (2018); Laseca et al (2022)
18	3353231	3397989	44758	Mix	5	this studty;Kim et al (2022); Dupuis et al (2013); Solé et al (2018); Laseca et al (2022)
18	3411894	3415631	3737	Mix	7	this studty;Kim et al (2022); Dupuis et al (2013); Ghosh et al (2016); Schurink et al (2018); Solé et al (2018); Laseca et al (2022)
18	3415631	3419846	4215	Mix	8	this studty;Kim et al (2022); Dupuis et al (2013); Wang et al (2014); Ghosh et al (2016); Schurink et al (2018); Solé et al (2018); Laseca et al (2022)
18	3419846	3422975	3129	Mix	7	this studty;Kim et al (2022); Dupuis et al (2013); Wang et al (2014); Ghosh et al (2016); Solé et al (2018); Laseca et al (2022)
18	3422975	3432787	9812	Mix	6	this studty;Kim et al (2022); Dupuis et al (2013); Wang et al (2014); Ghosh et al (2016); Solé et al (2018)
18	3620434	3829634	209200	Del	2	this studty;Wang et al (2022)
18	3620434	3829634	209200	Mix	2	this studty;Wang et al (2022)
18	4952084	5125955	173871	Mix	2	this studty;Wang et al (2022)
18	5522671	6749815	1227144	Del	2	this studty;Wang et al (2022)
18	5522671	6749815	1227144	Dup	2	this studty;Wang et al (2022)
18	5522671	6749815	1227144	Mix	2	this studty;Wang et al (2022)
18	6846255	7032607	186352	Mix	2	this studty;Kim et al (2022)
18	7112877	7304777	191900	Mix	2	this studty;Kim et al (2022)
18	7509525	7673773	164248	Mix	3	this studty;Kim et al (2022); Doan et al (2012)
18	7969871	7986408	16537	Mix	3	this studty;Kim et al (2022); Doan et al (2012)
18	7986408	8040724	54316	Del	4	this studty;Kim et al (2022); Doan et al (2012); Schurink et al (2018)
18	7986408	8040724	54316	Mix	4	this studty;Kim et al (2022); Doan et al (2012); Schurink et al (2018)
18	8040724	8087809	47085	Del	3	this studty;Kim et al (2022); Doan et al (2012)
18	8040724	8087809	47085	Mix	3	this studty;Kim et al (2022); Doan et al (2012)
18	9567064	9601756	34692	Del	5	this studty;Kim et al (2022); Wang et al (2014); Schurink et al (2018); Solé et al (2018)
18	9567064	9601756	34692	Mix	5	this studty;Kim et al (2022); Wang et al (2014); Schurink et al (2018); Solé et al (2018)
18	9601756	9608605	6849	Mix	6	this studty;Kim et al (2022); Ghosh et al (2014); Wang et al (2014); Schurink et al (2018); Solé et al (2018)
18	9608605	9620412	11807	Mix	7	this studty;Kim et al (2022); Dupuis et al (2013); Ghosh et al (2014); Wang et al (2014); Schurink et al (2018); Solé et al (2018)
18	9620412	9673134	52722	Del	6	this studty;Kim et al (2022); Dupuis et al (2013); Wang et al (2014); Schurink et al (2018); Solé et al (2018)
18	9620412	9673134	52722	Mix	6	this studty;Kim et al (2022); Dupuis et al (2013); Wang et al (2014); Schurink et al (2018); Solé et al (2018)
18	9678214	9711681	33467	Mix	7	this studty;Kim et al (2022); Dupuis et al (2013); Wang et al (2014); Schurink et al (2018); Solé et al (2018); Laseca et al (2022)
18	9711681	9717320	5639	Dup	6	this studty;Kim et al (2022); Dupuis et al (2013); Wang et al (2014); Solé et al (2018); Laseca et al (2022)
18	9717320	9790268	72948	Del	5	this studty;Kim et al (2022); Dupuis et al (2013); Solé et al (2018); Laseca et al (2022)
18	9717320	9790268	72948	Dup	5	this studty;Kim et al (2022); Dupuis et al (2013); Solé et al (2018); Laseca et al (2022)
18	9717320	9790268	72948	Mix	5	this studty;Kim et al (2022); Dupuis et al (2013); Solé et al (2018); Laseca et al (2022)
18	9810377	9834688	24311	Del	5	this studty;Kim et al (2022); Schurink et al (2018); Solé et al (2018); Laseca et al (2022)
18	9871163	9956226	85063	Mix	4	this studty;Kim et al (2022); Doan et al (2012); Solé et al (2018)
18	11782793	11896181	113388	Del	4	this studty;Kim et al (2022); Solé et al (2018); Laseca et al (2022)
18	11782793	11896181	113388	Mix	4	this studty;Kim et al (2022); Solé et al (2018); Laseca et al (2022)
18	11896181	11926773	30592	Mix	5	this studty;Kim et al (2022); Schurink et al (2018); Solé et al (2018); Laseca et al (2022)
18	11926773	11950576	23803	Del	4	this studty;Kim et al (2022); Solé et al (2018); Laseca et al (2022)
18	11926773	11950576	23803	Mix	4	this studty;Kim et al (2022); Solé et al (2018); Laseca et al (2022)
18	11950576	11990152	39576	Del	5	this studty;Kim et al (2022); Schurink et al (2018); Solé et al (2018); Laseca et al (2022)
18	11990152	12097029	106877	Del	4	this studty;Kim et al (2022); Solé et al (2018); Laseca et al (2022)
18	11990152	12097029	106877	Mix	4	this studty;Kim et al (2022); Solé et al (2018); Laseca et al (2022)
18	12097029	12205327	108298	Mix	3	this studty;Kim et al (2022); Laseca et al (2022)
18	21450199	21504625	54426	Del	2	this studty;Wang et al (2022)
18	21450199	21504625	54426	Mix	2	this studty;Wang et al (2022)
18	28309958	28366863	56905	Mix	2	this studty;Kim et al (2022)
18	28863825	28963971	100146	Mix	2	this studty;Wang et al (2022)
18	30688735	30731379	42644	Del	3	this studty;Kim et al (2022); Schurink et al (2018)
18	30748097	30831591	83494	Dup	3	this studty;Kim et al (2022); Schurink et al (2018)
18	41014312	41133365	119053	Del	2	this studty;Kim et al (2022)
18	41014312	41133365	119053	Mix	2	this studty;Kim et al (2022)
18	45825023	45892900	67877	Del	2	this studty;Kim et al (2022)
18	45825023	45892900	67877	Mix	2	this studty;Kim et al (2022)
18	47413781	47662614	248833	Del	2	this studty;Kim et al (2022)
18	47413781	47662614	248833	Mix	2	this studty;Kim et al (2022)
18	47663262	47806694	143432	Del	2	this studty;Kim et al (2022)
18	47663262	47806694	143432	Mix	2	this studty;Kim et al (2022)
18	50304057	50366307	62250	Del	2	this studty;Wang et al (2022)
18	51113066	51465789	352723	Del	2	this studty;Kim et al (2022)
18	51113066	51465789	352723	Mix	2	this studty;Kim et al (2022)
18	53048196	53210428	162232	Del	2	this studty;Wang et al (2022)
18	53048196	53210428	162232	Mix	2	this studty;Wang et al (2022)
18	56567378	56748072	180694	Del	3	this studty;Kim et al (2022); Wang et al (2022)
18	56567378	56748072	180694	Mix	3	this studty;Kim et al (2022); Wang et al (2022)
18	56567378	56889525	322147	Del	2	this studty;Wang et al (2022)
18	56567378	56889525	322147	Mix	2	this studty;Wang et al (2022)
18	56748351	56843481	95130	Del	3	this studty;Kim et al (2022); Wang et al (2022)
18	56870973	56889525	18552	Del	4	this studty;Kim et al (2022); Kader et al (2016); Wang et al (2022)
18	56870973	56889525	18552	Mix	4	this studty;Kim et al (2022); Kader et al (2016); Wang et al (2022)
18	56889525	57202932	313407	Del	2	this studty;Kim et al (2022)
18	56889525	57202932	313407	Mix	2	this studty;Kim et al (2022)
18	57202932	57239115	36183	Del	3	this studty;Kim et al (2022); Schurink et al (2018)
18	57239115	57434860	195745	Mix	2	this studty;Kim et al (2022)
18	57703985	57860663	156678	Del	2	this studty;Kim et al (2022)
18	57703985	57860663	156678	Mix	2	this studty;Kim et al (2022)
18	58684372	58763434	79062	Del	2	this studty;Kim et al (2022)
18	58684372	58763434	79062	Mix	2	this studty;Kim et al (2022)
18	59184778	59233635	48857	Mix	2	this studty;Kim et al (2022)
18	61645194	61691754	46560	Mix	2	this studty;Wang et al (2022)
18	61657510	61691754	34244	Mix	4	this studty;Kim et al (2022); Solé et al (2018); Wang et al (2022)
18	62046771	62437379	390608	Mix	2	this studty;Wang et al (2022)
18	63148123	63226502	78379	Del	2	this studty;Kim et al (2022)
18	69383920	69478634	94714	Del	3	this studty;Kim et al (2022); Schurink et al (2018)
18	69383920	69478634	94714	Dup	3	this studty;Kim et al (2022); Schurink et al (2018)
18	69383920	69478634	94714	Mix	3	this studty;Kim et al (2022); Schurink et al (2018)
18	73243518	73253838	10320	Del	3	this studty;Kim et al (2022); Schurink et al (2018)
18	75780975	75809957	28982	Mix	4	this studty;Kim et al (2022); Dupuis et al (2013); Solé et al (2018)
18	75809957	75864062	54105	Del	2	this studty;Wang et al (2022)
18	75809957	75864062	54105	Mix	2	this studty;Wang et al (2022)
18	75834025	75864062	30037	Del	5	this studty;Kim et al (2022); Dupuis et al (2013); Ghosh et al (2016); Wang et al (2022)
18	76742661	77130425	387764	Del	2	this studty;Kim et al (2022)
18	76742661	77130425	387764	Mix	2	this studty;Kim et al (2022)
19	1116053	1273038	156985	Mix	4	this studty;Kim et al (2022); Dupuis et al (2013); Solé et al (2018)
19	1517555	1559628	42073	Del	3	this studty;Kim et al (2022); Dupuis et al (2013)
19	3117478	3197480	80002	Mix	2	this studty;Kim et al (2022)
19	4204373	4270013	65640	Mix	3	this studty;Kim et al (2022); Doan et al (2012)
19	25809071	26099936	290865	Del	2	this studty;Kim et al (2022)
19	25809071	26099936	290865	Mix	2	this studty;Kim et al (2022)
19	26446725	26529403	82678	Mix	2	this studty;Kim et al (2022)
19	45359054	45675786	316732	Del	2	this studty;Kim et al (2022)
19	45359054	45675786	316732	Mix	2	this studty;Kim et al (2022)
19	46676246	47805012	1128766	Del	2	this studty;Wang et al (2022)
19	46676246	47805012	1128766	Mix	2	this studty;Wang et al (2022)
19	50053601	50225436	171835	Del	2	this studty;Kim et al (2022)
19	50053601	50225436	171835	Mix	2	this studty;Kim et al (2022)
19	51305398	51445828	140430	Mix	2	this studty;Kim et al (2022)
19	51467113	51504163	37050	Mix	2	this studty;Kim et al (2022)
19	54392577	54453691	61114	Mix	2	this studty;Kim et al (2022)
19	59626977	59649640	22663	Mix	3	this studty;Kim et al (2022); Schurink et al (2018)
19	59649640	59688067	38427	Del	2	this studty;Kim et al (2022)
19	59649640	59688067	38427	Mix	2	this studty;Kim et al (2022)
20	1344089	1518115	174026	Mix	2	this studty;Kim et al (2022)
20	11836218	11900448	64230	Mix	4	this studty;Kim et al (2022); Kader et al (2016); Wang et al (2022)
20	11836218	11900448	64230	Mix	2	this studty;Wang et al (2022)
20	23091241	23203239	111998	Mix	2	this studty;Kim et al (2022)
20	24257326	24296409	39083	Mix	9	this studty;Kim et al (2022); Doan et al (2012); Dupuis et al (2013); Ghosh et al (2014); Wang et al (2014); Ghosh et al (2016); Schurink et al (2018); Solé et al (2018)
20	24327663	24389411	61748	Mix	8	this studty;Kim et al (2022); Doan et al (2012); Dupuis et al (2013); Ghosh et al (2014); Ghosh et al (2016); Schurink et al (2018); Solé et al (2018)
20	24403862	24478743	74881	Mix	8	this studty;Kim et al (2022); Doan et al (2012); Dupuis et al (2013); Ghosh et al (2014); Ghosh et al (2016); Schurink et al (2018); Solé et al (2018)
20	26303271	26324925	21654	Mix	4	this studty;Kim et al (2022); Doan et al (2012); Ghosh et al (2014)
20	26324925	26361468	36543	Del	3	this studty;Kim et al (2022); Doan et al (2012)
20	26324925	26361468	36543	Mix	3	this studty;Kim et al (2022); Doan et al (2012)
20	26401892	26489387	87495	Mix	9	this studty;Kim et al (2022); Doan et al (2012); Dupuis et al (2013); Ghosh et al (2014); Wang et al (2014); Ghosh et al (2016); Schurink et al (2018); Solé et al (2018)
20	26514569	26523375	8806	Del	6	this studty;Kim et al (2022); Dupuis et al (2013); Wang et al (2014); Schurink et al (2018); Solé et al (2018)
20	26514569	26523375	8806	Mix	6	this studty;Kim et al (2022); Dupuis et al (2013); Wang et al (2014); Schurink et al (2018); Solé et al (2018)
20	26531248	26564881	33633	Mix	4	this studty;Kim et al (2022); Dupuis et al (2013); Solé et al (2018)
20	26802675	26827939	25264	Del	3	this studty;Kim et al (2022); Solé et al (2018)
20	26827939	26912427	84488	Del	2	this studty;Kim et al (2022)
20	28355086	28368770	13684	Mix	7	this studty;Kim et al (2022); Dupuis et al (2013); Ghosh et al (2014); Ghosh et al (2016); Solé et al (2018); Wang et al (2022)
20	28355086	28538786	183700	Mix	2	this studty;Wang et al (2022)
20	28369598	28399224	29626	Mix	9	this studty;Kim et al (2022); Doan et al (2012); Dupuis et al (2013); Ghosh et al (2014); Kader et al (2016); Ghosh et al (2016); Solé et al (2018); Wang et al (2022)
20	28438397	28538786	100389	Mix	9	this studty;Kim et al (2022); Doan et al (2012); Dupuis et al (2013); Ghosh et al (2014); Kader et al (2016); Ghosh et al (2016); Solé et al (2018); Wang et al (2022)
20	28660168	28684567	24399	Mix	3	this studty;Kim et al (2022); Dupuis et al (2013)
20	28693346	28731640	38294	Mix	3	this studty;Kim et al (2022); Dupuis et al (2013)
20	28731700	28810250	78550	Mix	3	this studty;Kim et al (2022); Solé et al (2018)
20	28833362	28980121	146759	Mix	4	this studty;Kim et al (2022); Solé et al (2018); Laseca et al (2022)
20	29316893	29348274	31381	Del	8	this studty;Kim et al (2022); Doan et al (2012); Ghosh et al (2014); Ghosh et al (2016); Schurink et al (2018); Solé et al (2018); Laseca et al (2022)
20	29316893	29348274	31381	Mix	8	this studty;Kim et al (2022); Doan et al (2012); Ghosh et al (2014); Ghosh et al (2016); Schurink et al (2018); Solé et al (2018); Laseca et al (2022)
20	29348274	29393758	45484	Mix	7	this studty;Kim et al (2022); Doan et al (2012); Ghosh et al (2014); Ghosh et al (2016); Solé et al (2018); Laseca et al (2022)
20	30016829	30043263	26434	Mix	4	this studty;Kim et al (2022); Solé et al (2018); Laseca et al (2022)
20	30043263	30070454	27191	Mix	5	this studty;Kim et al (2022); Schurink et al (2018); Solé et al (2018); Laseca et al (2022)
20	30070454	30074113	3659	Mix	4	this studty;Kim et al (2022); Solé et al (2018); Laseca et al (2022)
20	30288114	30298452	10338	Dup	5	this studty;Kim et al (2022); Solé et al (2018); Wang et al (2022); Laseca et al (2022)
20	30288114	30298452	10338	Mix	5	this studty;Kim et al (2022); Solé et al (2018); Wang et al (2022); Laseca et al (2022)
20	30288114	30354930	66816	Dup	2	this studty;Wang et al (2022)
20	30288114	30354930	66816	Mix	2	this studty;Wang et al (2022)
20	30301866	30327187	25321	Dup	4	this studty;Kim et al (2022); Solé et al (2018); Wang et al (2022)
20	30301866	30327187	25321	Mix	4	this studty;Kim et al (2022); Solé et al (2018); Wang et al (2022)
20	30327187	30354839	27652	Dup	5	this studty;Kim et al (2022); Schurink et al (2018); Solé et al (2018); Wang et al (2022)
20	30327187	30354839	27652	Mix	5	this studty;Kim et al (2022); Schurink et al (2018); Solé et al (2018); Wang et al (2022)
20	30354930	30361054	6124	Dup	3	this studty;Kim et al (2022); Solé et al (2018)
20	30361054	30369141	8087	Dup	4	this studty;Kim et al (2022); Schurink et al (2018); Solé et al (2018)
20	30369141	30407753	38612	Mix	3	this studty;Kim et al (2022); Solé et al (2018)
20	30431906	30457484	25578	Mix	4	this studty;Kim et al (2022); Doan et al (2012); Solé et al (2018)
20	30775429	30805822	30393	Mix	5	this studty;Kim et al (2022); Doan et al (2012); Wang et al (2014); Solé et al (2018)
20	30810869	30835431	24562	Del	5	this studty;Kim et al (2022); Doan et al (2012); Schurink et al (2018); Solé et al (2018)
20	30835431	30869441	34010	Mix	6	this studty;Kim et al (2022); Doan et al (2012); Wang et al (2014); Schurink et al (2018); Solé et al (2018)
20	30869441	30965815	96374	Mix	7	this studty;Kim et al (2022); Doan et al (2012); Ghosh et al (2014); Wang et al (2014); Schurink et al (2018); Solé et al (2018)
20	30972460	31009559	37099	Del	5	this studty;Kim et al (2022); Doan et al (2012); Wang et al (2014); Solé et al (2018)
20	31009559	31022566	13007	Mix	6	this studty;Kim et al (2022); Doan et al (2012); Wang et al (2014); Schurink et al (2018); Solé et al (2018)
20	31026025	31033182	7157	Del	6	this studty;Kim et al (2022); Doan et al (2012); Wang et al (2014); Schurink et al (2018); Solé et al (2018)
20	31026025	31033182	7157	Mix	6	this studty;Kim et al (2022); Doan et al (2012); Wang et al (2014); Schurink et al (2018); Solé et al (2018)
20	32182161	32247548	65387	Mix	8	this studty;Kim et al (2022); Dupuis et al (2013); Ghosh et al (2014); Kader et al (2016); Ghosh et al (2016); Schurink et al (2018); Solé et al (2018)
20	32247548	32366639	119091	Del	9	this studty;Kim et al (2022); Dupuis et al (2013); Ghosh et al (2014); Kader et al (2016); Ghosh et al (2016); Schurink et al (2018); Solé et al (2018); Wang et al (2022)
20	32247548	32366639	119091	Mix	9	this studty;Kim et al (2022); Dupuis et al (2013); Ghosh et al (2014); Kader et al (2016); Ghosh et al (2016); Schurink et al (2018); Solé et al (2018); Wang et al (2022)
20	32247548	32566747	319199	Del	2	this studty;Wang et al (2022)
20	32247548	32566747	319199	Mix	2	this studty;Wang et al (2022)
20	32491780	32566747	74967	Del	6	this studty;Kim et al (2022); Ghosh et al (2014); Schurink et al (2018); Solé et al (2018); Wang et al (2022)
20	32491780	32566747	74967	Mix	6	this studty;Kim et al (2022); Ghosh et al (2014); Schurink et al (2018); Solé et al (2018); Wang et al (2022)
20	32710979	32760712	49733	Mix	4	this studty;Kim et al (2022); Wang et al (2014); Solé et al (2018)
20	32762609	32789817	27208	Del	4	this studty;Kim et al (2022); Wang et al (2014); Solé et al (2018)
20	32762609	32789817	27208	Mix	4	this studty;Kim et al (2022); Wang et al (2014); Solé et al (2018)
20	32789906	32803881	13975	Mix	6	this studty;Kim et al (2022); Doan et al (2012); Wang et al (2014); Ghosh et al (2016); Solé et al (2018)
20	32803881	32816865	12984	Mix	7	this studty;Kim et al (2022); Doan et al (2012); Wang et al (2014); Ghosh et al (2016); Solé et al (2018); Laseca et al (2022)
20	32822503	32849029	26526	Mix	8	this studty;Kim et al (2022); Doan et al (2012); Ghosh et al (2014); Wang et al (2014); Ghosh et al (2016); Solé et al (2018); Laseca et al (2022)
20	32849029	32934702	85673	Mix	7	this studty;Kim et al (2022); Doan et al (2012); Ghosh et al (2014); Wang et al (2014); Ghosh et al (2016); Solé et al (2018)
20	32936584	33053832	117248	Del	9	this studty;Kim et al (2022); Doan et al (2012); Ghosh et al (2014); Wang et al (2014); Ghosh et al (2016); Schurink et al (2018); Solé et al (2018); Laseca et al (2022)
20	32936584	33053832	117248	Dup	9	this studty;Kim et al (2022); Doan et al (2012); Ghosh et al (2014); Wang et al (2014); Ghosh et al (2016); Schurink et al (2018); Solé et al (2018); Laseca et al (2022)
20	32936584	33053832	117248	Mix	9	this studty;Kim et al (2022); Doan et al (2012); Ghosh et al (2014); Wang et al (2014); Ghosh et al (2016); Schurink et al (2018); Solé et al (2018); Laseca et al (2022)
20	33053832	33097180	43348	Del	8	this studty;Kim et al (2022); Doan et al (2012); Wang et al (2014); Ghosh et al (2016); Schurink et al (2018); Solé et al (2018); Laseca et al (2022)
20	33053832	33097180	43348	Mix	8	this studty;Kim et al (2022); Doan et al (2012); Wang et al (2014); Ghosh et al (2016); Schurink et al (2018); Solé et al (2018); Laseca et al (2022)
20	33097180	33113375	16195	Mix	9	this studty;Kim et al (2022); Doan et al (2012); Ghosh et al (2014); Wang et al (2014); Ghosh et al (2016); Schurink et al (2018); Solé et al (2018); Laseca et al (2022)
20	33134733	33177304	42571	Del	4	this studty;Kim et al (2022); Solé et al (2018); Laseca et al (2022)
20	33134733	33177304	42571	Mix	4	this studty;Kim et al (2022); Solé et al (2018); Laseca et al (2022)
20	33177641	33200544	22903	Mix	4	this studty;Kim et al (2022); Solé et al (2018); Laseca et al (2022)
20	33214611	33284036	69425	Del	4	this studty;Kim et al (2022); Solé et al (2018); Laseca et al (2022)
20	33214611	33284036	69425	Mix	4	this studty;Kim et al (2022); Solé et al (2018); Laseca et al (2022)
20	39129040	39259364	130324	Del	2	this studty;Kim et al (2022)
20	39129040	39259364	130324	Mix	2	this studty;Kim et al (2022)
20	49545712	49911106	365394	Del	2	this studty;Kim et al (2022)
20	49545712	49911106	365394	Mix	2	this studty;Kim et al (2022)
20	53097539	53295641	198102	Del	2	this studty;Kim et al (2022)
20	53097539	53295641	198102	Mix	2	this studty;Kim et al (2022)
20	53297746	53472763	175017	Del	2	this studty;Kim et al (2022)
20	53297746	53472763	175017	Mix	2	this studty;Kim et al (2022)
20	55342664	55439366	96702	Mix	2	this studty;Kim et al (2022)
20	55757789	55936252	178463	Del	2	this studty;Kim et al (2022)
20	55944068	56030114	86046	Del	2	this studty;Kim et al (2022)
20	56955616	57064079	108463	Del	2	this studty;Kim et al (2022)
20	56955616	57064079	108463	Mix	2	this studty;Kim et al (2022)
20	57093487	57150044	56557	Del	2	this studty;Kim et al (2022)
20	57093487	57150044	56557	Mix	2	this studty;Kim et al (2022)
20	57241329	57427227	185898	Mix	2	this studty;Kim et al (2022)
20	63789031	63958830	169799	Del	2	this studty;Kim et al (2022)
20	63789031	63958830	169799	Mix	2	this studty;Kim et al (2022)
20	63985962	64098638	112676	Mix	2	this studty;Kim et al (2022)
21	902957	940770	37813	Del	4	this studty;Kim et al (2022); Doan et al (2012); Solé et al (2018)
21	940770	975774	35004	Del	5	this studty;Kim et al (2022); Doan et al (2012); Schurink et al (2018); Solé et al (2018)
21	940770	975774	35004	Mix	5	this studty;Kim et al (2022); Doan et al (2012); Schurink et al (2018); Solé et al (2018)
21	976423	1008072	31649	Mix	9	this studty;Kim et al (2022); Doan et al (2012); Dupuis et al (2013); Ghosh et al (2014); Kader et al (2016); Ghosh et al (2016); Schurink et al (2018); Solé et al (2018)
21	1008072	1040660	32588	Del	8	this studty;Kim et al (2022); Doan et al (2012); Ghosh et al (2014); Kader et al (2016); Ghosh et al (2016); Schurink et al (2018); Solé et al (2018)
21	1008072	1040660	32588	Mix	8	this studty;Kim et al (2022); Doan et al (2012); Ghosh et al (2014); Kader et al (2016); Ghosh et al (2016); Schurink et al (2018); Solé et al (2018)
21	1040660	1063450	22790	Del	7	this studty;Kim et al (2022); Doan et al (2012); Ghosh et al (2014); Kader et al (2016); Ghosh et al (2016); Solé et al (2018)
21	1063450	1317193	253743	Del	7	this studty;Kim et al (2022); Doan et al (2012); Ghosh et al (2014); Ghosh et al (2016); Schurink et al (2018); Solé et al (2018)
21	1063450	1317193	253743	Mix	7	this studty;Kim et al (2022); Doan et al (2012); Ghosh et al (2014); Ghosh et al (2016); Schurink et al (2018); Solé et al (2018)
21	4079297	4188366	109069	Del	3	this studty;Kim et al (2022); Solé et al (2018)
21	4079297	4188366	109069	Mix	3	this studty;Kim et al (2022); Solé et al (2018)
21	4212071	4271646	59575	Mix	4	this studty;Kim et al (2022); Schurink et al (2018); Solé et al (2018)
21	5269915	5401062	131147	Del	2	this studty;Kim et al (2022)
21	5269915	5401062	131147	Mix	2	this studty;Kim et al (2022)
21	5421676	5584080	162404	Mix	2	this studty;Kim et al (2022)
21	8487022	8633679	146657	Del	2	this studty;Kim et al (2022)
21	8696749	8755172	58423	Mix	3	this studty;Kim et al (2022); Solé et al (2018)
21	11552204	11636787	84583	Mix	2	this studty;Kim et al (2022)
21	11637083	12025716	388633	Mix	2	this studty;Kim et al (2022)
21	24096382	24626781	530399	Del	2	this studty;Wang et al (2022)
21	24096382	24626781	530399	Mix	2	this studty;Wang et al (2022)
21	27432384	27653988	221604	Mix	2	this studty;Kim et al (2022)
21	31034588	31050205	15617	Mix	2	this studty;Kim et al (2022)
21	35775717	35809631	33914	Mix	3	this studty;Kim et al (2022); Wang et al (2022)
21	35775717	35809631	33914	Mix	2	this studty;Wang et al (2022)
21	54346967	54659657	312690	Del	2	this studty;Kim et al (2022)
21	54346967	54659657	312690	Mix	2	this studty;Kim et al (2022)
21	57586259	57649814	63555	Mix	3	this studty;Kim et al (2022); Solé et al (2018)
21	57650402	57700444	50042	Mix	3	this studty;Kim et al (2022); Solé et al (2018)
22	893661	1573000	679339	Del	2	this studty;Wang et al (2022)
22	893661	1573000	679339	Dup	2	this studty;Wang et al (2022)
22	893661	1573000	679339	Mix	2	this studty;Wang et al (2022)
22	23909436	23918349	8913	Mix	7	this studty;Kim et al (2022); Doan et al (2012); Dupuis et al (2013); Wang et al (2014); Schurink et al (2018); Solé et al (2018)
22	23918349	23967017	48668	Mix	6	this studty;Kim et al (2022); Doan et al (2012); Dupuis et al (2013); Wang et al (2014); Solé et al (2018)
22	23967017	24012107	45090	Mix	5	this studty;Kim et al (2022); Dupuis et al (2013); Wang et al (2014); Solé et al (2018)
22	24013707	24032199	18492	Mix	5	this studty;Kim et al (2022); Dupuis et al (2013); Wang et al (2014); Solé et al (2018)
22	24708143	25002255	294112	Del	2	this studty;Wang et al (2022)
22	24708143	25002255	294112	Dup	2	this studty;Wang et al (2022)
22	24708143	25002255	294112	Mix	2	this studty;Wang et al (2022)
22	31446108	31501642	55534	Mix	2	this studty;Kim et al (2022)
22	31517185	31575057	57872	Mix	2	this studty;Kim et al (2022)
22	31575057	31695950	120893	Del	3	this studty;Kim et al (2022); Solé et al (2018)
22	31575057	31695950	120893	Mix	3	this studty;Kim et al (2022); Solé et al (2018)
22	31719509	31742284	22775	Del	3	this studty;Kim et al (2022); Solé et al (2018)
22	31746476	31783982	37506	Mix	3	this studty;Kim et al (2022); Solé et al (2018)
22	33870058	33888108	18050	Mix	3	this studty;Kim et al (2022); Solé et al (2018)
22	47953960	48395920	441960	Del	3	this studty;Kim et al (2022); Solé et al (2018)
22	47953960	48395920	441960	Mix	3	this studty;Kim et al (2022); Solé et al (2018)
23	3989324	4063950	74626	Del	3	this studty;Kim et al (2022); Doan et al (2012)
23	4063950	4164011	100061	Mix	2	this studty;Kim et al (2022)
23	5797078	5855795	58717	Mix	4	this studty;Kim et al (2022); Schurink et al (2018); Solé et al (2018)
23	5855795	5863691	7896	Mix	5	this studty;Kim et al (2022); Dupuis et al (2013); Schurink et al (2018); Solé et al (2018)
23	5863691	5919195	55504	Del	7	this studty;Kim et al (2022); Dupuis et al (2013); Ghosh et al (2014); Ghosh et al (2016); Schurink et al (2018); Solé et al (2018)
23	5863691	5919195	55504	Mix	7	this studty;Kim et al (2022); Dupuis et al (2013); Ghosh et al (2014); Ghosh et al (2016); Schurink et al (2018); Solé et al (2018)
23	5919195	6054126	134931	Del	8	this studty;Kim et al (2022); Dupuis et al (2013); Ghosh et al (2014); Ghosh et al (2016); Schurink et al (2018); Solé et al (2018); Laseca et al (2022)
23	5919195	6054126	134931	Mix	8	this studty;Kim et al (2022); Dupuis et al (2013); Ghosh et al (2014); Ghosh et al (2016); Schurink et al (2018); Solé et al (2018); Laseca et al (2022)
23	6096652	6116295	19643	Mix	8	this studty;Kim et al (2022); Doan et al (2012); Ghosh et al (2014); Ghosh et al (2016); Schurink et al (2018); Solé et al (2018); Laseca et al (2022)
23	6116363	6142966	26603	Mix	8	this studty;Kim et al (2022); Doan et al (2012); Ghosh et al (2014); Ghosh et al (2016); Schurink et al (2018); Solé et al (2018); Laseca et al (2022)
23	6142966	6175429	32463	Dup	7	this studty;Kim et al (2022); Ghosh et al (2014); Ghosh et al (2016); Schurink et al (2018); Solé et al (2018); Laseca et al (2022)
23	6142966	6175429	32463	Mix	7	this studty;Kim et al (2022); Ghosh et al (2014); Ghosh et al (2016); Schurink et al (2018); Solé et al (2018); Laseca et al (2022)
23	6175429	6182440	7011	Mix	6	this studty;Kim et al (2022); Ghosh et al (2016); Schurink et al (2018); Solé et al (2018); Laseca et al (2022)
23	7331090	7557146	226056	Del	2	this studty;Wang et al (2022)
23	7331090	7557146	226056	Mix	2	this studty;Wang et al (2022)
23	8450458	8608496	158038	Mix	2	this studty;Wang et al (2022)
23	16678526	16799292	120766	Mix	2	this studty;Wang et al (2022)
23	16695025	16799292	104267	Mix	3	this studty;Kim et al (2022); Wang et al (2022)
23	16799292	16935122	135830	Del	2	this studty;Kim et al (2022)
23	16799292	16935122	135830	Mix	2	this studty;Kim et al (2022)
23	17021853	17100602	78749	Del	4	this studty;Kim et al (2022); Dupuis et al (2013); Solé et al (2018)
23	31558987	31628999	70012	Mix	3	this studty;Kim et al (2022); Solé et al (2018)
23	34080664	34241884	161220	Del	2	this studty;Kim et al (2022)
23	34080664	34241884	161220	Mix	2	this studty;Kim et al (2022)
23	34241884	34270470	28586	Del	3	this studty;Kim et al (2022); Laseca et al (2022)
23	34241884	34270470	28586	Mix	3	this studty;Kim et al (2022); Laseca et al (2022)
23	34270470	34846917	576447	Del	2	this studty;Kim et al (2022)
23	34270470	34846917	576447	Dup	2	this studty;Kim et al (2022)
23	34270470	34846917	576447	Mix	2	this studty;Kim et al (2022)
23	44548402	45161460	613058	Del	2	this studty;Kim et al (2022)
23	44548402	45161460	613058	Mix	2	this studty;Kim et al (2022)
23	45172621	45446530	273909	Mix	2	this studty;Kim et al (2022)
23	45464014	45593604	129590	Mix	2	this studty;Kim et al (2022)
23	45632974	45912889	279915	Mix	2	this studty;Kim et al (2022)
23	49170065	49179480	9415	Mix	2	this studty;Kim et al (2022)
23	49179816	49351621	171805	Del	2	this studty;Kim et al (2022)
23	49179816	49351621	171805	Mix	2	this studty;Kim et al (2022)
24	4544652	4638162	93510	Del	2	this studty;Kim et al (2022)
24	4544652	4638162	93510	Mix	2	this studty;Kim et al (2022)
24	32416012	32518935	102923	Del	2	this studty;Wang et al (2022)
24	32416012	32518935	102923	Mix	2	this studty;Wang et al (2022)
24	32416012	32628728	212716	Del	2	this studty;Wang et al (2022)
24	32416012	32628728	212716	Mix	2	this studty;Wang et al (2022)
24	42255218	42282034	26816	Mix	3	this studty;Kim et al (2022); Solé et al (2018)
24	42282034	42486454	204420	Mix	4	this studty;Kim et al (2022); Solé et al (2018); Wang et al (2022)
24	42282034	42486454	204420	Mix	2	this studty;Wang et al (2022)
25	2140797	2456894	316097	Del	2	this studty;Wang et al (2022)
25	2140797	2456894	316097	Mix	2	this studty;Wang et al (2022)
25	3662197	3776609	114412	Del	3	this studty;Kim et al (2022); Solé et al (2018)
25	3662197	3776609	114412	Mix	3	this studty;Kim et al (2022); Solé et al (2018)
25	3776609	3806234	29625	Mix	4	this studty;Kim et al (2022); Schurink et al (2018); Solé et al (2018)
25	3806234	3872302	66068	Mix	3	this studty;Kim et al (2022); Solé et al (2018)
25	3872302	3889400	17098	Mix	4	this studty;Kim et al (2022); Schurink et al (2018); Solé et al (2018)
25	3889400	3928788	39388	Del	5	this studty;Kim et al (2022); Schurink et al (2018); Solé et al (2018); Laseca et al (2022)
25	3889400	3928788	39388	Mix	5	this studty;Kim et al (2022); Schurink et al (2018); Solé et al (2018); Laseca et al (2022)
25	3928788	3968959	40171	Del	6	this studty;Kim et al (2022); Wang et al (2014); Schurink et al (2018); Solé et al (2018); Laseca et al (2022)
25	3928788	3968959	40171	Mix	6	this studty;Kim et al (2022); Wang et al (2014); Schurink et al (2018); Solé et al (2018); Laseca et al (2022)
25	6486465	6777380	290915	Del	2	this studty;Kim et al (2022)
25	6486465	6777380	290915	Mix	2	this studty;Kim et al (2022)
25	8669518	8702062	32544	Mix	3	this studty;Kim et al (2022); Laseca et al (2022)
25	8702062	8795925	93863	Mix	4	this studty;Kim et al (2022); Schurink et al (2018); Laseca et al (2022)
25	8795925	8947270	151345	Mix	3	this studty;Kim et al (2022); Laseca et al (2022)
25	18141741	18298767	157026	Mix	4	this studty;Kim et al (2022); Solé et al (2018); Laseca et al (2022)
25	23638873	23745276	106403	Mix	2	this studty;Kim et al (2022)
25	23745276	23765043	19767	Del	3	this studty;Kim et al (2022); Solé et al (2018)
25	24647368	24831410	184042	Mix	2	this studty;Kim et al (2022)
25	24850367	24961423	111056	Mix	2	this studty;Kim et al (2022)
25	26318531	26361000	42469	Mix	6	this studty;Kim et al (2022); Doan et al (2012); Dupuis et al (2013); Ghosh et al (2016); Solé et al (2018)
25	26361000	26393590	32590	Mix	7	this studty;Kim et al (2022); Doan et al (2012); Dupuis et al (2013); Ghosh et al (2016); Solé et al (2018); Wang et al (2022)
25	26361000	26393690	32690	Mix	2	this studty;Wang et al (2022)
25	26361000	26942120	581120	Del	2	this studty;Wang et al (2022)
25	26361000	26942120	581120	Mix	2	this studty;Wang et al (2022)
25	26393590	26560358	166768	Del	8	this studty;Kim et al (2022); Doan et al (2012); Dupuis et al (2013); Kader et al (2016); Ghosh et al (2016); Solé et al (2018); Wang et al (2022)
25	26393590	26560358	166768	Mix	8	this studty;Kim et al (2022); Doan et al (2012); Dupuis et al (2013); Kader et al (2016); Ghosh et al (2016); Solé et al (2018); Wang et al (2022)
25	26462114	26599374	137260	Del	2	this studty;Wang et al (2022)
25	26462114	26599374	137260	Mix	2	this studty;Wang et al (2022)
25	26560358	26773629	213271	Del	9	this studty;Kim et al (2022); Doan et al (2012); Dupuis et al (2013); Kader et al (2016); Ghosh et al (2016); Schurink et al (2018); Solé et al (2018); Wang et al (2022)
25	26560358	26773629	213271	Mix	9	this studty;Kim et al (2022); Doan et al (2012); Dupuis et al (2013); Kader et al (2016); Ghosh et al (2016); Schurink et al (2018); Solé et al (2018); Wang et al (2022)
25	26773629	26859487	85858	Mix	10	this studty;Kim et al (2022); Doan et al (2012); Dupuis et al (2013); Kader et al (2016); Ghosh et al (2016); Schurink et al (2018); Solé et al (2018); Wang et al (2022); Laseca et al (2022)
25	26942120	26980393	38273	Mix	5	this studty;Kim et al (2022); Doan et al (2012); Solé et al (2018); Laseca et al (2022)
25	27294177	27348816	54639	Mix	3	this studty;Kim et al (2022); Laseca et al (2022)
25	37780451	37978913	198462	Mix	3	this studty;Kim et al (2022); Solé et al (2018)
26	266239	341911	75672	Mix	6	this studty;Kim et al (2022); Dupuis et al (2013); Schurink et al (2018); Solé et al (2018); Laseca et al (2022)
26	341911	354004	12093	Dup	7	this studty;Kim et al (2022); Dupuis et al (2013); Wang et al (2014); Schurink et al (2018); Solé et al (2018); Laseca et al (2022)
26	2000265	2104707	104442	Mix	2	this studty;Kim et al (2022)
26	2104707	2139143	34436	Mix	3	this studty;Kim et al (2022); Schurink et al (2018)
26	2328312	2421777	93465	Del	3	this studty;Kim et al (2022); Kader et al (2016)
26	2421777	2477927	56150	Mix	3	this studty;Kim et al (2022); Wang et al (2022)
26	2421777	2477927	56150	Mix	2	this studty;Wang et al (2022)
26	7202045	7239681	37636	Mix	7	this studty;Kim et al (2022); Ghosh et al (2014); Ghosh et al (2016); Schurink et al (2018); Solé et al (2018); Laseca et al (2022)
26	8421698	8518670	96972	Del	2	this studty;Kim et al (2022)
26	8421698	8518670	96972	Mix	2	this studty;Kim et al (2022)
26	9071498	9125144	53646	Del	2	this studty;Wang et al (2022)
26	9075456	9125144	49688	Del	3	this studty;Kim et al (2022); Wang et al (2022)
26	14626350	14658229	31879	Del	2	this studty;Kim et al (2022)
26	14658229	14670130	11901	Del	3	this studty;Kim et al (2022); Schurink et al (2018)
26	14712038	14753078	41040	Mix	6	this studty;Kim et al (2022); Ghosh et al (2014); Ghosh et al (2016); Schurink et al (2018); Solé et al (2018)
26	14817846	14855462	37616	Del	4	this studty;Kim et al (2022); Schurink et al (2018); Solé et al (2018)
26	15753120	15869971	116851	Del	2	this studty;Kim et al (2022)
26	15753120	15869971	116851	Mix	2	this studty;Kim et al (2022)
26	16476802	16605674	128872	Mix	2	this studty;Kim et al (2022)
26	16605674	16663926	58252	Mix	3	this studty;Kim et al (2022); Schurink et al (2018)
26	16884485	16911211	26726	Mix	2	this studty;Kim et al (2022)
26	16935400	16996165	60765	Mix	2	this studty;Kim et al (2022)
26	16996165	17020598	24433	Mix	3	this studty;Kim et al (2022); Schurink et al (2018)
26	17020598	17074103	53505	Mix	2	this studty;Kim et al (2022)
26	17074103	17118569	44466	Mix	3	this studty;Kim et al (2022); Kader et al (2016)
26	18764914	19052616	287702	Mix	2	this studty;Wang et al (2022)
26	18877038	19052616	175578	Mix	6	this studty;Kim et al (2022); Dupuis et al (2013); Ghosh et al (2014); Kader et al (2016); Wang et al (2022)
26	18915304	19052616	137312	Mix	2	this studty;Wang et al (2022)
26	19301582	19474685	173103	Del	3	this studty;Kim et al (2022); Solé et al (2018)
26	19301582	19474685	173103	Mix	3	this studty;Kim et al (2022); Solé et al (2018)
26	19474685	19689740	215055	Del	4	this studty;Kim et al (2022); Solé et al (2018); Laseca et al (2022)
26	19474685	19689740	215055	Mix	4	this studty;Kim et al (2022); Solé et al (2018); Laseca et al (2022)
26	19689740	19723706	33966	Mix	5	this studty;Kim et al (2022); Solé et al (2018); Wang et al (2022); Laseca et al (2022)
26	19689740	20426991	737251	Del	2	this studty;Wang et al (2022)
26	19689740	20426991	737251	Mix	2	this studty;Wang et al (2022)
26	19732546	19813445	80899	Del	5	this studty;Kim et al (2022); Solé et al (2018); Wang et al (2022); Laseca et al (2022)
26	19732546	19813445	80899	Mix	5	this studty;Kim et al (2022); Solé et al (2018); Wang et al (2022); Laseca et al (2022)
26	19813445	20004643	191198	Del	4	this studty;Kim et al (2022); Solé et al (2018); Wang et al (2022)
26	19813445	20004643	191198	Mix	4	this studty;Kim et al (2022); Solé et al (2018); Wang et al (2022)
26	20004643	20198927	194284	Del	3	this studty;Kim et al (2022); Wang et al (2022)
26	20004643	20198927	194284	Mix	3	this studty;Kim et al (2022); Wang et al (2022)
26	20008701	20049031	40330	Del	2	this studty;Wang et al (2022)
26	20008701	20049031	40330	Mix	2	this studty;Wang et al (2022)
26	20230659	20327172	96513	Mix	3	this studty;Kim et al (2022); Wang et al (2022)
26	20258377	20350220	91843	Mix	2	this studty;Wang et al (2022)
26	20345620	20378774	33154	Mix	5	this studty;Kim et al (2022); Schurink et al (2018); Solé et al (2018); Wang et al (2022)
26	20350220	20426991	76771	Mix	2	this studty;Wang et al (2022)
26	20426991	20509698	82707	Del	3	this studty;Kim et al (2022); Solé et al (2018)
26	20426991	20509698	82707	Mix	3	this studty;Kim et al (2022); Solé et al (2018)
26	20509698	20630743	121045	Mix	2	this studty;Kim et al (2022)
26	21338474	21899240	560766	Mix	2	this studty;Wang et al (2022)
26	24171127	24385672	214545	Mix	2	this studty;Wang et al (2022)
26	28002366	28098116	95750	Del	2	this studty;Kim et al (2022)
26	28002366	28098116	95750	Mix	2	this studty;Kim et al (2022)
26	28098116	28144616	46500	Mix	3	this studty;Kim et al (2022); Solé et al (2018)
26	28144616	28349329	204713	Mix	2	this studty;Kim et al (2022)
26	28349329	28446287	96958	Del	3	this studty;Kim et al (2022); Solé et al (2018)
26	28528732	28595911	67179	Mix	2	this studty;Kim et al (2022)
26	29803727	30193534	389807	Del	2	this studty;Kim et al (2022)
26	29803727	30193534	389807	Mix	2	this studty;Kim et al (2022)
26	30193534	30306210	112676	Del	3	this studty;Kim et al (2022); Schurink et al (2018)
26	30193534	30306210	112676	Mix	3	this studty;Kim et al (2022); Schurink et al (2018)
26	38513687	38562364	48677	Mix	4	this studty;Kim et al (2022); Schurink et al (2018); Solé et al (2018)
26	38562364	38714154	151790	Del	3	this studty;Kim et al (2022); Solé et al (2018)
26	38562364	38714154	151790	Mix	3	this studty;Kim et al (2022); Solé et al (2018)
26	41211383	41256703	45320	Del	4	this studty;Kim et al (2022); Schurink et al (2018); Solé et al (2018)
26	41211383	41256703	45320	Mix	4	this studty;Kim et al (2022); Schurink et al (2018); Solé et al (2018)
26	41256703	41296506	39803	Mix	3	this studty;Kim et al (2022); Solé et al (2018)
26	41296506	41310805	14299	Mix	4	this studty;Kim et al (2022); Doan et al (2012); Solé et al (2018)
26	41310805	41318058	7253	Mix	5	this studty;Kim et al (2022); Doan et al (2012); Schurink et al (2018); Solé et al (2018)
26	41397384	41488593	91209	Mix	4	this studty;Kim et al (2022); Doan et al (2012); Solé et al (2018)
26	41488593	41500479	11886	Del	5	this studty;Kim et al (2022); Doan et al (2012); Schurink et al (2018); Solé et al (2018)
26	41488593	41500479	11886	Mix	5	this studty;Kim et al (2022); Doan et al (2012); Schurink et al (2018); Solé et al (2018)
27	128233	258452	130219	Del	5	this studty;Kim et al (2022); Dupuis et al (2013); Solé et al (2018); Laseca et al (2022)
27	128233	258452	130219	Dup	5	this studty;Kim et al (2022); Dupuis et al (2013); Solé et al (2018); Laseca et al (2022)
27	128233	258452	130219	Mix	5	this studty;Kim et al (2022); Dupuis et al (2013); Solé et al (2018); Laseca et al (2022)
27	258452	335019	76567	Mix	4	this studty;Kim et al (2022); Solé et al (2018); Laseca et al (2022)
27	2845187	2997517	152330	Mix	2	this studty;Wang et al (2022)
27	5641044	5750034	108990	Mix	3	this studty;Kim et al (2022); Solé et al (2018)
27	5750034	5868146	118112	Mix	4	this studty;Kim et al (2022); Dupuis et al (2013); Solé et al (2018)
27	9326326	9667252	340926	Del	2	this studty;Wang et al (2022)
27	9326326	9667252	340926	Mix	2	this studty;Wang et al (2022)
27	9964156	10002732	38576	Del	3	this studty;Kim et al (2022); Solé et al (2018)
27	30470825	30502111	31286	Mix	3	this studty;Kim et al (2022); Schurink et al (2018)
27	30502111	30611347	109236	Del	2	this studty;Kim et al (2022)
27	30502111	30611347	109236	Mix	2	this studty;Kim et al (2022)
27	30611347	30671983	60636	Del	3	this studty;Kim et al (2022); Schurink et al (2018)
27	33288097	33298359	10262	Mix	3	this studty;Kim et al (2022); Solé et al (2018)
27	33298359	33340296	41937	Mix	2	this studty;Kim et al (2022)
27	33340296	33384067	43771	Del	3	this studty;Kim et al (2022); Laseca et al (2022)
27	33340296	33384067	43771	Mix	3	this studty;Kim et al (2022); Laseca et al (2022)
27	33384067	33438893	54826	Mix	2	this studty;Kim et al (2022)
27	33442207	33460100	17893	Del	4	this studty;Kim et al (2022); Schurink et al (2018); Solé et al (2018)
27	33460100	33566464	106364	Mix	3	this studty;Kim et al (2022); Solé et al (2018)
27	36937741	37025455	87714	Del	2	this studty;Wang et al (2022)
28	2930576	3250602	320026	Del	2	this studty;Kim et al (2022)
28	2930576	3250602	320026	Mix	2	this studty;Kim et al (2022)
28	7049114	7088749	39635	Del	2	this studty;Kim et al (2022)
28	7049114	7088749	39635	Mix	2	this studty;Kim et al (2022)
28	11226032	11411280	185248	Del	2	this studty;Kim et al (2022)
28	11226032	11411280	185248	Dup	2	this studty;Kim et al (2022)
28	11226032	11411280	185248	Mix	2	this studty;Kim et al (2022)
28	14158917	14230291	71374	Mix	3	this studty;Kim et al (2022); Dupuis et al (2013)
28	14230291	14269521	39230	Del	2	this studty;Kim et al (2022)
28	14292302	14328019	35717	Mix	3	this studty;Kim et al (2022); Schurink et al (2018)
28	14328019	14398793	70774	Mix	2	this studty;Kim et al (2022)
28	20654916	20666343	11427	Mix	2	this studty;Kim et al (2022)
28	21830104	22032568	202464	Mix	2	this studty;Kim et al (2022)
28	23748695	23905312	156617	Del	2	this studty;Wang et al (2022)
28	23748695	23905312	156617	Mix	2	this studty;Wang et al (2022)
28	25876630	25902365	25735	Del	2	this studty;Kim et al (2022)
28	25876630	25902365	25735	Mix	2	this studty;Kim et al (2022)
28	25902365	25954190	51825	Del	3	this studty;Kim et al (2022); Schurink et al (2018)
28	25902365	25954190	51825	Mix	3	this studty;Kim et al (2022); Schurink et al (2018)
28	25955127	25982263	27136	Del	3	this studty;Kim et al (2022); Laseca et al (2022)
28	26026356	26620665	594309	Del	2	this studty;Kim et al (2022)
28	26026356	26620665	594309	Mix	2	this studty;Kim et al (2022)
28	26620665	26767931	147266	Del	3	this studty;Kim et al (2022); Solé et al (2018)
28	26620665	26767931	147266	Mix	3	this studty;Kim et al (2022); Solé et al (2018)
28	26767931	26978029	210098	Del	2	this studty;Kim et al (2022)
28	26767931	26978029	210098	Mix	2	this studty;Kim et al (2022)
28	34341057	34371847	30790	Del	3	this studty;Kim et al (2022); Solé et al (2018)
28	42493695	43042838	549143	Del	3	this studty;Kim et al (2022); Solé et al (2018)
28	42493695	43042838	549143	Mix	3	this studty;Kim et al (2022); Solé et al (2018)
28	43452543	43606571	154028	Mix	2	this studty;Wang et al (2022)
28	44596375	44669398	73023	Del	3	this studty;Kim et al (2022); Solé et al (2018)
28	44596375	44669398	73023	Mix	3	this studty;Kim et al (2022); Solé et al (2018)
29	255921	282613	26692	Dup	6	this studty;Kim et al (2022); Doan et al (2012); Schurink et al (2018); Solé et al (2018); Laseca et al (2022)
29	282613	477117	194504	Dup	7	this studty;Kim et al (2022); Doan et al (2012); Dupuis et al (2013); Schurink et al (2018); Solé et al (2018); Laseca et al (2022)
29	477117	631698	154581	Dup	2	this studty;Wang et al (2022)
29	477117	631698	154581	Mix	2	this studty;Wang et al (2022)
29	502526	564861	62335	Dup	7	this studty;Kim et al (2022); Dupuis et al (2013); Schurink et al (2018); Solé et al (2018); Wang et al (2022); Laseca et al (2022)
29	502526	564861	62335	Mix	7	this studty;Kim et al (2022); Dupuis et al (2013); Schurink et al (2018); Solé et al (2018); Wang et al (2022); Laseca et al (2022)
29	564861	631698	66837	Dup	6	this studty;Kim et al (2022); Dupuis et al (2013); Solé et al (2018); Wang et al (2022); Laseca et al (2022)
29	631698	709304	77606	Del	5	this studty;Kim et al (2022); Dupuis et al (2013); Solé et al (2018); Laseca et al (2022)
29	631698	709304	77606	Dup	5	this studty;Kim et al (2022); Dupuis et al (2013); Solé et al (2018); Laseca et al (2022)
29	631698	709304	77606	Mix	5	this studty;Kim et al (2022); Dupuis et al (2013); Solé et al (2018); Laseca et al (2022)
29	709304	771152	61848	Del	6	this studty;Kim et al (2022); Dupuis et al (2013); Schurink et al (2018); Solé et al (2018); Laseca et al (2022)
29	709304	771152	61848	Dup	6	this studty;Kim et al (2022); Dupuis et al (2013); Schurink et al (2018); Solé et al (2018); Laseca et al (2022)
29	771152	807818	36666	Del	5	this studty;Kim et al (2022); Dupuis et al (2013); Solé et al (2018); Laseca et al (2022)
29	771152	807818	36666	Dup	5	this studty;Kim et al (2022); Dupuis et al (2013); Solé et al (2018); Laseca et al (2022)
29	809858	845575	35717	Dup	6	this studty;Kim et al (2022); Dupuis et al (2013); Schurink et al (2018); Solé et al (2018); Laseca et al (2022)
29	809858	845575	35717	Mix	6	this studty;Kim et al (2022); Dupuis et al (2013); Schurink et al (2018); Solé et al (2018); Laseca et al (2022)
29	845575	896836	51261	Del	5	this studty;Kim et al (2022); Dupuis et al (2013); Solé et al (2018); Laseca et al (2022)
29	845575	896836	51261	Dup	5	this studty;Kim et al (2022); Dupuis et al (2013); Solé et al (2018); Laseca et al (2022)
29	845575	896836	51261	Mix	5	this studty;Kim et al (2022); Dupuis et al (2013); Solé et al (2018); Laseca et al (2022)
29	900911	946361	45450	Del	5	this studty;Kim et al (2022); Dupuis et al (2013); Solé et al (2018); Laseca et al (2022)
29	900911	946361	45450	Dup	5	this studty;Kim et al (2022); Dupuis et al (2013); Solé et al (2018); Laseca et al (2022)
29	900911	946361	45450	Mix	5	this studty;Kim et al (2022); Dupuis et al (2013); Solé et al (2018); Laseca et al (2022)
29	946361	1053473	107112	Mix	4	this studty;Kim et al (2022); Solé et al (2018); Laseca et al (2022)
29	1053473	1147723	94250	Dup	5	this studty;Kim et al (2022); Schurink et al (2018); Solé et al (2018); Laseca et al (2022)
29	1053473	1147723	94250	Mix	5	this studty;Kim et al (2022); Schurink et al (2018); Solé et al (2018); Laseca et al (2022)
29	2006621	2088494	81873	Dup	2	this studty;Kim et al (2022)
29	2006621	2088494	81873	Mix	2	this studty;Kim et al (2022)
29	2142221	2200026	57805	Dup	3	this studty;Kim et al (2022); Laseca et al (2022)
29	2142221	2200026	57805	Mix	3	this studty;Kim et al (2022); Laseca et al (2022)
29	3285073	3447469	162396	Mix	2	this studty;Kim et al (2022)
29	3726643	3772931	46288	Del	2	this studty;Kim et al (2022)
29	3726643	3772931	46288	Mix	2	this studty;Kim et al (2022)
29	3781307	3896813	115506	Del	2	this studty;Kim et al (2022)
29	3781307	3896813	115506	Mix	2	this studty;Kim et al (2022)
29	14976084	15019196	43112	Del	2	this studty;Wang et al (2022)
29	14976084	15019196	43112	Mix	2	this studty;Wang et al (2022)
29	28330999	28419910	88911	Del	3	this studty;Kim et al (2022); Solé et al (2018)
29	28330999	28419910	88911	Mix	3	this studty;Kim et al (2022); Solé et al (2018)
29	31731325	31796766	65441	Mix	3	this studty;Kim et al (2022); Solé et al (2018)
30	8871292	8921638	50346	Mix	2	this studty;Wang et al (2022)
30	24398152	24458415	60263	Del	5	this studty;Kim et al (2022); Dupuis et al (2013); Solé et al (2018); Wang et al (2022)
30	24398152	24458415	60263	Mix	5	this studty;Kim et al (2022); Dupuis et al (2013); Solé et al (2018); Wang et al (2022)
30	24398152	24546373	148221	Del	2	this studty;Wang et al (2022)
30	24398152	24546373	148221	Mix	2	this studty;Wang et al (2022)
30	24458415	24464711	6296	Mix	6	this studty;Kim et al (2022); Dupuis et al (2013); Solé et al (2018); Wang et al (2022); Laseca et al (2022)
30	24464711	24496616	31905	Mix	7	this studty;Kim et al (2022); Dupuis et al (2013); Schurink et al (2018); Solé et al (2018); Wang et al (2022); Laseca et al (2022)
30	24523063	24546373	23310	Mix	5	this studty;Kim et al (2022); Dupuis et al (2013); Solé et al (2018); Wang et al (2022)
30	24546373	24603312	56939	Mix	4	this studty;Kim et al (2022); Dupuis et al (2013); Solé et al (2018)
30	24603312	24630404	27092	Del	3	this studty;Kim et al (2022); Solé et al (2018)
30	24630404	24658460	28056	Del	4	this studty;Kim et al (2022); Schurink et al (2018); Solé et al (2018)
30	24658460	24704971	46511	Del	3	this studty;Kim et al (2022); Solé et al (2018)
30	24741587	24802616	61029	Mix	6	this studty;Kim et al (2022); Ghosh et al (2014); Kader et al (2016); Ghosh et al (2016); Solé et al (2018)
30	24802616	24865814	63198	Del	5	this studty;Kim et al (2022); Ghosh et al (2014); Ghosh et al (2016); Solé et al (2018)
30	24802616	24865814	63198	Mix	5	this studty;Kim et al (2022); Ghosh et al (2014); Ghosh et al (2016); Solé et al (2018)
30	28097759	28279834	182075	Del	4	this studty;Kim et al (2022); Doan et al (2012); Solé et al (2018)
30	28097759	28279834	182075	Mix	4	this studty;Kim et al (2022); Doan et al (2012); Solé et al (2018)
30	28279834	28307647	27813	Mix	5	this studty;Kim et al (2022); Doan et al (2012); Ghosh et al (2016); Solé et al (2018)
31	4829031	4854255	25224	Del	4	this studty;Kim et al (2022); Dupuis et al (2013); Wang et al (2022)
31	4829031	4884348	55317	Del	2	this studty;Wang et al (2022)
31	5620919	5813717	192798	Del	2	this studty;Kim et al (2022)
31	5620919	5813717	192798	Mix	2	this studty;Kim et al (2022)
31	5820570	5853335	32765	Mix	2	this studty;Kim et al (2022)
31	13083604	13199952	116348	Mix	2	this studty;Kim et al (2022)
31	13199952	13250429	50477	Mix	3	this studty;Kim et al (2022); Schurink et al (2018)
31	13793328	13816434	23106	Del	3	this studty;Kim et al (2022); Schurink et al (2018)
31	15379619	15511168	131549	Mix	2	this studty;Kim et al (2022)
31	20246301	20310308	64007	Del	2	this studty;Wang et al (2022)
31	20912956	21242345	329389	Del	2	this studty;Kim et al (2022)
31	20912956	21242345	329389	Mix	2	this studty;Kim et al (2022)
31	22606158	22891972	285814	Del	2	this studty;Kim et al (2022)
31	22606158	22891972	285814	Mix	2	this studty;Kim et al (2022)
31	23374156	23639037	264881	Del	2	this studty;Wang et al (2022)
31	23374156	23639037	264881	Mix	2	this studty;Wang et al (2022)
31	23717383	24025592	308209	Mix	2	this studty;Wang et al (2022)
31	23869434	23927508	58074	Mix	2	this studty;Wang et al (2022)
