# Supplementary material for: Genome-wide copy number variation detection in a large cohort of diverse horse breeds by whole-genome sequencing
Source: Front Vet Sci. 2023 Nov 22;10:1296213. doi: 10.3389/fvets.2023.1296213 (PMC10710158; doi:10.3389/fvets.2023.1296213)
Supplement: Supplementary file 1 [file Data_Sheet_1.ZIP › Supplementary Figures and Tables_revised/Supplementary Table 7 Information about horse QTLs overlapped with identified CNVRs.xlsx]

## Sheet: QTL
Supplementary Table 7. Information about horse QTLs overlapped with identified CNVRs
Chr	CNVR Start	CNVR End	CNVR Length	CNVR Type	Overlapped with horse QTLs	Annotated Genes	Genetic Location
chr1	1617201	1753800	136599	Mix	Jumping test scores QTL	ENSECAG00000009210,ENSECAG00000015234,ENSECAG00000017084	exonic
chr1	2199801	2387700	187899	Mix	Withers height QTL	ENSECAG00000037401(dist=217387),ENSECAG00000024936(dist=34445)	intergenic
chr1	5271101	5386600	115499	Mix	Alternate gaits QTL	ENSECAG00000008876,ENSECAG00000036105	exonic
chr1	7870801	7889000	18199	Mix	Insect bite hypersensitivity QTL	ENSECAG00000039899(dist=104958),ENSECAG00000029089(dist=28656)	intergenic
chr1	12160801	12404800	243999	Mix	Withers height QTL	ENSECAG00000023526	exonic
chr1	12746801	12864600	117799	Mix	Withers height QTL	ENSECAG00000000536,ENSECAG00000014941,ENSECAG00000015061,ENSECAG00000032636	exonic
chr1	17669501	17684900	15399	Del	Alternate gaits QTL	ENSECAG00000000417	exonic
chr1	17970201	18080000	109799	Mix	Alternate gaits QTL	ENSECAG00000010731,ENSECAG00000018648	exonic
chr1	18296901	18651800	354899	Mix	chronic progressive lymphedema QTL	ENSECAG00000022910	exonic
chr1	18651901	18666800	14899	Del	chronic progressive lymphedema QTL	ENSECAG00000024121	exonic
chr1	18686401	18692100	5699	Del	chronic progressive lymphedema QTL	ENSECAG00000024121	intronic
chr1	18706901	18708800	1899	Del	chronic progressive lymphedema QTL	ENSECAG00000024121	intronic
chr1	18734201	18737400	3199	Del	chronic progressive lymphedema QTL	ENSECAG00000024121	intronic
chr1	18765801	18772700	6899	Mix	chronic progressive lymphedema QTL	ENSECAG00000024121	exonic
chr1	18802901	18806800	3899	Del	chronic progressive lymphedema QTL	ENSECAG00000024121	intronic
chr1	18832801	18840700	7899	Mix	chronic progressive lymphedema QTL	ENSECAG00000024121	intronic
chr1	18841201	18845600	4399	Del	chronic progressive lymphedema QTL	ENSECAG00000024121	exonic
chr1	18845601	18853900	8299	Mix	chronic progressive lymphedema QTL	ENSECAG00000024121(dist=1245),ENSECAG00000041807(dist=41612)	intergenic
chr1	18881301	18893200	11899	Del	chronic progressive lymphedema QTL	ENSECAG00000024121(dist=36945),ENSECAG00000041807(dist=2312)	intergenic
chr1	18972701	18985200	12499	Mix	chronic progressive lymphedema QTL	ENSECAG00000012950	intronic
chr1	21491701	21823500	331799	Mix	Withers height QTL	ENSECAG00000022579	exonic
chr1	21969801	21983300	13499	Mix	chronic progressive lymphedema QTL	ENSECAG00000041948(dist=19959),ENSECAG00000041647(dist=62691)	intergenic
chr1	22068301	22075600	7299	Mix	chronic progressive lymphedema QTL ;Withers height QTL	ENSECAG00000041647(dist=14498),ENSECAG00000031171(dist=718598)	intergenic
chr1	22086801	22096100	9299	Mix	chronic progressive lymphedema QTL	ENSECAG00000041647(dist=32998),ENSECAG00000031171(dist=698098)	intergenic
chr1	22100501	22109300	8799	Del	chronic progressive lymphedema QTL	ENSECAG00000041647(dist=46698),ENSECAG00000031171(dist=684898)	intergenic
chr1	22119501	22135500	15999	Del	chronic progressive lymphedema QTL	ENSECAG00000041647(dist=65698),ENSECAG00000031171(dist=658698)	intergenic
chr1	22168701	22180000	11299	Del	chronic progressive lymphedema QTL	ENSECAG00000041647(dist=114898),ENSECAG00000031171(dist=614198)	intergenic
chr1	22190301	22201900	11599	Del	chronic progressive lymphedema QTL	ENSECAG00000041647(dist=136498),ENSECAG00000031171(dist=592298)	intergenic
chr1	22207501	22224700	17199	Mix	chronic progressive lymphedema QTL	ENSECAG00000041647(dist=153698),ENSECAG00000031171(dist=569498)	intergenic
chr1	22224701	22307200	82499	Mix	chronic progressive lymphedema QTL	ENSECAG00000041647(dist=170898),ENSECAG00000031171(dist=486998)	intergenic
chr1	22307201	22617300	310099	Mix	chronic progressive lymphedema QTL	ENSECAG00000041647(dist=253398),ENSECAG00000031171(dist=176898)	intergenic
chr1	27200801	27243000	42199	Mix	Withers height QTL	ENSECAG00000022574	exonic
chr1	33323201	33328100	4899	Mix	chronic progressive lymphedema QTL	ENSECAG00000041990(dist=453)	downstream
chr1	33334801	33363100	28299	Mix	chronic progressive lymphedema QTL	ENSECAG00000041990,ENSECAG00000042544	exonic
chr1	33371701	33382000	10299	Mix	chronic progressive lymphedema QTL	ENSECAG00000042544	exonic
chr1	33385901	33393500	7599	Mix	chronic progressive lymphedema QTL	ENSECAG00000042544(dist=12678),ENSECAG00000016258(dist=50020)	intergenic
chr1	33393501	33397100	3599	Del	chronic progressive lymphedema QTL	ENSECAG00000042544(dist=20278),ENSECAG00000016258(dist=46420)	intergenic
chr1	33406601	33426000	19399	Mix	chronic progressive lymphedema QTL	ENSECAG00000042544(dist=33378),ENSECAG00000016258(dist=17520)	intergenic
chr1	33442901	33450200	7299	Mix	chronic progressive lymphedema QTL	ENSECAG00000016258	exonic
chr1	33454201	33467800	13599	Mix	chronic progressive lymphedema QTL	ENSECAG00000016258	intronic
chr1	33481001	33483400	2399	Mix	chronic progressive lymphedema QTL	ENSECAG00000016258	intronic
chr1	33496901	33504500	7599	Del	chronic progressive lymphedema QTL	ENSECAG00000016258	intronic
chr1	33509401	33516500	7099	Mix	chronic progressive lymphedema QTL	ENSECAG00000016258	intronic
chr1	33540801	33543900	3099	Mix	chronic progressive lymphedema QTL	ENSECAG00000016258(dist=2312),ENSECAG00000016594(dist=24327)	intergenic
chr1	33579101	33580300	1199	Del	chronic progressive lymphedema QTL	ENSECAG00000016594	exonic
chr1	33595301	33604400	9099	Mix	chronic progressive lymphedema QTL	ENSECAG00000016594(dist=4561),ENSECAG00000016847(dist=3981)	intergenic
chr1	33623501	33625200	1699	Mix	chronic progressive lymphedema QTL	ENSECAG00000016847	exonic
chr1	33675501	33684600	9099	Del	chronic progressive lymphedema QTL	ENSECAG00000016847(dist=27334),ENSECAG00000018511(dist=56141)	intergenic
chr1	33696401	33700400	3999	Del	chronic progressive lymphedema QTL	ENSECAG00000016847(dist=48234),ENSECAG00000018511(dist=40341)	intergenic
chr1	33769101	33900600	131499	Mix	chronic progressive lymphedema QTL	ENSECAG00000018511	exonic
chr1	35781101	35879900	98799	Mix	Rhodococcus equi infection QTL	ENSECAG00000018438,ENSECAG00000018560	exonic
chr1	35973401	35976800	3399	Del	Alternate gaits QTL	ENSECAG00000018560	exonic
chr1	38838401	38847600	9199	Del	Alternate gaits QTL	ENSECAG00000023331	exonic
chr1	39590001	40041500	451499	Mix	Alternate gaits QTL	ENSECAG00000006329,ENSECAG00000007409,ENSECAG00000008026,ENSECAG00000013724,ENSECAG00000015145,ENSECAG00000019229,ENSECAG00000022239,ENSECAG00000022367,ENSECAG00000041791	exonic
chr1	40042501	40129000	86499	Del	Jumping test scores QTL	ENSECAG00000009983	exonic
chr1	43470001	43597600	127599	Mix	Alternate gaits QTL	ENSECAG00000018357	exonic
chr1	46781401	46784100	2699	Del	Semen volume QTL	ENSECAG00000000633	exonic
chr1	50307101	50326600	19499	Mix	Withers height QTL	ENSECAG00000009700	intronic
chr1	50526601	50531600	4999	Mix	chronic progressive lymphedema QTL	ENSECAG00000009700(dist=109029),ENSECAG00000009716(dist=51239)	intergenic
chr1	50578001	50597500	19499	Mix	chronic progressive lymphedema QTL ;Alternate gaits QTL	ENSECAG00000009716	exonic
chr1	50641801	50645000	3199	Del	chronic progressive lymphedema QTL	ENSECAG00000009716(dist=19023),ENSECAG00000011559(dist=25803)	intergenic
chr1	50658501	50660000	1499	Del	chronic progressive lymphedema QTL	ENSECAG00000009716(dist=35723),ENSECAG00000011559(dist=10803)	intergenic
chr1	50689501	50696700	7199	Mix	chronic progressive lymphedema QTL	ENSECAG00000011559	exonic
chr1	50696801	50706200	9399	Mix	chronic progressive lymphedema QTL	ENSECAG00000011559	exonic
chr1	50731001	50736400	5399	Del	chronic progressive lymphedema QTL	ENSECAG00000011559(dist=821)	upstream
chr1	50738501	50744300	5799	Mix	chronic progressive lymphedema QTL	ENSECAG00000011559(dist=8321),ENSECAG00000034269(dist=54414)	intergenic
chr1	50766501	50778400	11899	Mix	chronic progressive lymphedema QTL	ENSECAG00000011559(dist=36321),ENSECAG00000034269(dist=20314)	intergenic
chr1	50781601	50782900	1299	Del	chronic progressive lymphedema QTL	ENSECAG00000011559(dist=51421),ENSECAG00000034269(dist=15814)	intergenic
chr1	50806301	50808400	2099	Mix	chronic progressive lymphedema QTL	ENSECAG00000034269(dist=2854),ENSECAG00000038015(dist=11045)	intergenic
chr1	50808401	50810100	1699	Del	chronic progressive lymphedema QTL	ENSECAG00000034269(dist=4954),ENSECAG00000038015(dist=9345)	intergenic
chr1	50812101	50818400	6299	Mix	chronic progressive lymphedema QTL	ENSECAG00000034269(dist=8654),ENSECAG00000038015(dist=1045)	intergenic
chr1	50928601	50936100	7499	Mix	chronic progressive lymphedema QTL	ENSECAG00000038015(dist=101478),ENSECAG00000036439(dist=59487)	intergenic
chr1	50958201	50975800	17599	Del	chronic progressive lymphedema QTL	ENSECAG00000038015(dist=131078),ENSECAG00000036439(dist=19787)	intergenic
chr1	50978301	50987000	8699	Mix	chronic progressive lymphedema QTL	ENSECAG00000038015(dist=151178),ENSECAG00000036439(dist=8587)	intergenic
chr1	51409801	51867500	457699	Mix	Withers height QTL	ENSECAG00000000259,ENSECAG00000018759,ENSECAG00000019795	exonic
chr1	54256901	54422200	165299	Mix	Number of progressively motile sperm QTL	ENSECAG00000040711(dist=103146),ENSECAG00000029075(dist=692063)	intergenic
chr1	56285301	56393400	108099	Mix	Number of progressively motile sperm QTL	ENSECAG00000008248	exonic
chr1	56986201	57135000	148799	Mix	Withers height QTL	ENSECAG00000000091,ENSECAG00000015157,ENSECAG00000022416	exonic
chr1	60514601	60547200	32599	Mix	Recurrent uveitis QTL	ENSECAG00000017211	intronic
chr1	60547201	60742500	195299	Mix	Recurrent uveitis QTL ;chronic progressive lymphedema QTL ;Osteochondrosis QTL	ENSECAG00000002942,ENSECAG00000004107,ENSECAG00000010516,ENSECAG00000017211,ENSECAG00000017574	exonic
chr1	60743201	60876900	133699	Mix	Recurrent uveitis QTL ;chronic progressive lymphedema QTL ;Osteochondrosis QTL	ENSECAG00000017574	exonic
chr1	60876901	60883900	6999	Mix	Recurrent uveitis QTL ;chronic progressive lymphedema QTL ;Osteochondrosis QTL	ENSECAG00000017574	exonic
chr1	60883901	61052300	168399	Mix	Recurrent uveitis QTL ;chronic progressive lymphedema QTL ;Osteochondrosis QTL	ENSECAG00000006181,ENSECAG00000017574	exonic
chr1	61052401	61058800	6399	Mix	Recurrent uveitis QTL ;chronic progressive lymphedema QTL ;Osteochondrosis QTL	ENSECAG00000006181	intronic
chr1	61058901	61252700	193799	Mix	Recurrent uveitis QTL ;chronic progressive lymphedema QTL ;Osteochondrosis QTL	ENSECAG00000006181,ENSECAG00000009029,ENSECAG00000010317,ENSECAG00000041594	exonic
chr1	61258201	61973200	714999	Mix	Hydrocephalus QTL ;chronic progressive lymphedema QTL	ENSECAG00000000016,ENSECAG00000000031,ENSECAG00000004257,ENSECAG00000006300,ENSECAG00000006865,ENSECAG00000007001,ENSECAG00000007730,ENSECAG00000008577,ENSECAG00000009146,ENSECAG00000010218,ENSECAG00000012496,ENSECAG00000013079,ENSECAG00000013554,ENSECAG00000016739,ENSECAG00000018379,ENSECAG00000020525,ENSECAG00000020555,ENSECAG00000021483,ENSECAG00000022704	exonic
chr1	61973501	62326600	353099	Mix	chronic progressive lymphedema QTL	ENSECAG00000007351,ENSECAG00000008103,ENSECAG00000008160,ENSECAG00000013481	exonic
chr1	62326601	62335600	8999	Mix	chronic progressive lymphedema QTL	ENSECAG00000008160	exonic
chr1	62335601	62514100	178499	Mix	chronic progressive lymphedema QTL	ENSECAG00000008160	exonic
chr1	62594901	62785000	190099	Mix	Hydrocephalus QTL	ENSECAG00000008160	exonic
chr1	62787601	63043000	255399	Mix	Insect bite hypersensitivity QTL	ENSECAG00000000088,ENSECAG00000012230,ENSECAG00000020752	exonic
chr1	63856901	63864800	7899	Mix	Hydrocephalus QTL	ENSECAG00000010620	intronic
chr1	64520401	64525200	4799	Mix	chronic progressive lymphedema QTL ;Osteochondrosis QTL	ENSECAG00000010620(dist=149337),ENSECAG00000010713(dist=99864)	intergenic
chr1	64525501	64538000	12499	Mix	chronic progressive lymphedema QTL ;Osteochondrosis QTL	ENSECAG00000010620(dist=154437),ENSECAG00000010713(dist=87064)	intergenic
chr1	64578601	64583100	4499	Mix	chronic progressive lymphedema QTL ;Osteochondrosis QTL	ENSECAG00000010620(dist=207537),ENSECAG00000010713(dist=41964)	intergenic
chr1	64642001	64643400	1399	Mix	chronic progressive lymphedema QTL ;Osteochondrosis QTL	ENSECAG00000010713	intronic
chr1	64643501	64650800	7299	Mix	chronic progressive lymphedema QTL ;Osteochondrosis QTL	ENSECAG00000010713	intronic
chr1	64793901	64811300	17399	Mix	chronic progressive lymphedema QTL ;Osteochondrosis QTL	ENSECAG00000010713	intronic
chr1	64873901	64878200	4299	Del	chronic progressive lymphedema QTL ;Osteochondrosis QTL	ENSECAG00000010713	intronic
chr1	64931101	64950000	18899	Mix	chronic progressive lymphedema QTL ;Osteochondrosis QTL	ENSECAG00000010713	intronic
chr1	66154301	66467000	312699	Mix	chronic progressive lymphedema QTL ;Hydrocephalus QTL	ENSECAG00000035316	exonic
chr1	66621101	66843900	222799	Mix	Hydrocephalus QTL	ENSECAG00000021528	exonic
chr1	67998601	68465400	466799	Mix	Immunoglobulin G level QTL	ENSECAG00000006175,ENSECAG00000008653,ENSECAG00000035867,ENSECAG00000043594	exonic
chr1	68550801	68554600	3799	Del	Immunoglobulin G level QTL	ENSECAG00000042156(dist=3274),ENSECAG00000037508(dist=2921)	intergenic
chr1	68646101	68757000	110899	Mix	Immunoglobulin G level QTL	ENSECAG00000033308	exonic
chr1	68757001	68758600	1599	Del	Immunoglobulin G level QTL	ENSECAG00000033308(dist=83520),ENSECAG00000012338(dist=5055)	intergenic
chr1	68761801	68795000	33199	Mix	Immunoglobulin G level QTL	ENSECAG00000012338	exonic
chr1	68796301	68808100	11799	Mix	Immunoglobulin G level QTL	ENSECAG00000016369	exonic
chr1	68825401	68835100	9699	Mix	Immunoglobulin G level QTL	ENSECAG00000016369(dist=812)	downstream
chr1	68848901	68857000	8099	Mix	Immunoglobulin G level QTL	ENSECAG00000017883(dist=479)	upstream
chr1	68858301	68935600	77299	Mix	Immunoglobulin G level QTL	ENSECAG00000017883,ENSECAG00000020760	exonic
chr1	68951301	68957700	6399	Mix	Immunoglobulin G level QTL	ENSECAG00000020760	exonic
chr1	68957701	68962700	4999	Del	Immunoglobulin G level QTL	ENSECAG00000000207	exonic
chr1	68970201	68980100	9899	Del	Immunoglobulin G level QTL	ENSECAG00000000207(dist=8423),ENSECAG00000038019(dist=24803)	intergenic
chr1	69466601	69660400	193799	Mix	Hydrocephalus QTL	ENSECAG00000007462	exonic
chr1	70663701	70667100	3399	Mix	chronic progressive lymphedema QTL ;Osteochondrosis QTL	ENSECAG00000031502(dist=932)	downstream
chr1	70789301	70790700	1399	Mix	chronic progressive lymphedema QTL ;Osteochondrosis QTL	ENSECAG00000043436(dist=3304),ENSECAG00000043593(dist=25629)	intergenic
chr1	70791801	70806000	14199	Mix	chronic progressive lymphedema QTL ;Osteochondrosis QTL	ENSECAG00000043436(dist=5804),ENSECAG00000043593(dist=10329)	intergenic
chr1	70853701	70858500	4799	Mix	chronic progressive lymphedema QTL ;Osteochondrosis QTL	ENSECAG00000043593(dist=28524),ENSECAG00000041208(dist=75823)	intergenic
chr1	70864301	70870300	5999	Mix	chronic progressive lymphedema QTL ;Osteochondrosis QTL	ENSECAG00000043593(dist=39124),ENSECAG00000041208(dist=64023)	intergenic
chr1	70882601	70915300	32699	Mix	chronic progressive lymphedema QTL ;Osteochondrosis QTL	ENSECAG00000043593(dist=57424),ENSECAG00000041208(dist=19023)	intergenic
chr1	71019901	71052500	32599	Mix	chronic progressive lymphedema QTL ;Osteochondrosis QTL	ENSECAG00000023676	exonic
chr1	71063201	71069700	6499	Mix	chronic progressive lymphedema QTL ;Osteochondrosis QTL	ENSECAG00000023676(dist=18349),ENSECAG00000042425(dist=25686)	intergenic
chr1	71069701	71084100	14399	Del	chronic progressive lymphedema QTL ;Osteochondrosis QTL	ENSECAG00000023676(dist=24849),ENSECAG00000042425(dist=11286)	intergenic
chr1	71084101	71127700	43599	Mix	chronic progressive lymphedema QTL ;Osteochondrosis QTL	ENSECAG00000003179	exonic
chr1	71127701	71131400	3699	Mix	chronic progressive lymphedema QTL ;Osteochondrosis QTL	ENSECAG00000029883(dist=254)	downstream
chr1	71132301	71136800	4499	Mix	chronic progressive lymphedema QTL ;Osteochondrosis QTL	ENSECAG00000029883	exonic
chr1	71137501	71146100	8599	Mix	chronic progressive lymphedema QTL ;Osteochondrosis QTL	ENSECAG00000029883(dist=2629),ENSECAG00000010279(dist=48095)	intergenic
chr1	71146101	71350400	204299	Mix	chronic progressive lymphedema QTL ;Osteochondrosis QTL ;Hydrocephalus QTL	ENSECAG00000003229,ENSECAG00000010279,ENSECAG00000042125	exonic
chr1	71456401	71502600	46199	Del	Hydrocephalus QTL ;Withers height QTL	ENSECAG00000024576	intronic
chr1	71852801	71891700	38899	Mix	Hydrocephalus QTL	ENSECAG00000001358	exonic
chr1	72023001	72033600	10599	Del	Hydrocephalus QTL	ENSECAG00000008481	exonic
chr1	74193701	74293500	99799	Mix	Jumping test scores QTL	ENSECAG00000038965(dist=344062),ENSECAG00000042501(dist=479576)	intergenic
chr1	74293501	74537300	243799	Mix	Immunoglobulin E level QTL ;Hydrocephalus QTL	ENSECAG00000038965(dist=443862),ENSECAG00000042501(dist=235776)	intergenic
chr1	74798401	74800700	2299	Mix	Immunoglobulin E level QTL	ENSECAG00000042501(dist=11234),ENSECAG00000010697(dist=19679)	intergenic
chr1	74810501	74826800	16299	Mix	Immunoglobulin E level QTL	ENSECAG00000010697(ENSECAT00000011453:c.-7129_-6837delins0)	UTR5
chr1	74842701	74849700	6999	Del	Immunoglobulin E level QTL	ENSECAG00000010697(dist=8672),ENSECAG00000006795(dist=29089)	intergenic
chr1	75785301	75975100	189799	Mix	Hydrocephalus QTL	ENSECAG00000009009,ENSECAG00000021443,ENSECAG00000021661	exonic
chr1	76237701	76300500	62799	Mix	Hydrocephalus QTL	ENSECAG00000008935,ENSECAG00000019821	exonic
chr1	76436601	76519500	82899	Mix	Hydrocephalus QTL	ENSECAG00000016615	exonic
chr1	77109001	77613100	504099	Mix	Hydrocephalus QTL	ENSECAG00000013333,ENSECAG00000017836,ENSECAG00000019640	exonic
chr1	77941501	77945300	3799	Del	Hydrocephalus QTL	ENSECAG00000007284	intronic
chr1	79252901	79295000	42099	Mix	Withers height QTL ;Hydrocephalus QTL	ENSECAG00000007746	exonic
chr1	79407201	80099900	692699	Mix	Hydrocephalus QTL	ENSECAG00000001262,ENSECAG00000008162,ENSECAG00000038907	exonic
chr1	81099801	81233500	133699	Mix	Hydrocephalus QTL	ENSECAG00000030826,ENSECAG00000037757	exonic
chr1	81263701	81510700	246999	Mix	Hydrocephalus QTL	ENSECAG00000002745,ENSECAG00000007820,ENSECAG00000009703,ENSECAG00000012930	exonic
chr1	81797601	81826600	28999	Mix	Hydrocephalus QTL	ENSECAG00000022081	exonic
chr1	81892601	81968100	75499	Mix	female fertility QTL	ENSECAG00000021332,ENSECAG00000021611	exonic
chr1	82195601	82202300	6699	Del	Osteochondrosis dissecans QTL ;Osteochondrosis QTL ;Insect bite hypersensitivity QTL	ENSECAG00000023018	intronic
chr1	82228201	82239400	11199	Mix	Osteochondrosis dissecans QTL ;Osteochondrosis QTL	ENSECAG00000023018(dist=9387),ENSECAG00000004098(dist=7194)	intergenic
chr1	82239401	82247700	8299	Del	Osteochondrosis dissecans QTL ;Osteochondrosis QTL	ENSECAG00000004098	exonic
chr1	82261001	82272700	11699	Del	Osteochondrosis dissecans QTL ;Osteochondrosis QTL	ENSECAG00000004098(dist=10121),ENSECAG00000043222(dist=3683)	intergenic
chr1	82347801	82349600	1799	Del	Osteochondrosis dissecans QTL ;Osteochondrosis QTL	ENSECAG00000043222(dist=9303),ENSECAG00000031209(dist=18673)	intergenic
chr1	82350901	82378000	27099	Mix	Osteochondrosis dissecans QTL ;Osteochondrosis QTL	ENSECAG00000031209	exonic
chr1	82379001	82393700	14699	Del	Osteochondrosis dissecans QTL ;Osteochondrosis QTL	ENSECAG00000031209	exonic
chr1	82394201	82446500	52299	Mix	Osteochondrosis dissecans QTL ;Osteochondrosis QTL	ENSECAG00000024059,ENSECAG00000024182,ENSECAG00000031209	exonic
chr1	82446501	82491800	45299	Mix	Osteochondrosis dissecans QTL ;Osteochondrosis QTL	ENSECAG00000024182	exonic
chr1	82516401	82525000	8599	Mix	Osteochondrosis dissecans QTL ;Osteochondrosis QTL	ENSECAG00000024182	intronic
chr1	82579201	82585500	6299	Mix	Osteochondrosis dissecans QTL ;Osteochondrosis QTL	ENSECAG00000001649	exonic
chr1	82588301	82589400	1099	Del	Osteochondrosis dissecans QTL ;Osteochondrosis QTL	ENSECAG00000001649	intronic
chr1	82612901	82616500	3599	Del	Osteochondrosis dissecans QTL ;Osteochondrosis QTL	ENSECAG00000001649	intronic
chr1	82619601	82625300	5699	Mix	Osteochondrosis dissecans QTL ;Osteochondrosis QTL	ENSECAG00000001649	intronic
chr1	82671701	82701700	29999	Mix	Osteochondrosis dissecans QTL ;Osteochondrosis QTL	ENSECAG00000001649	exonic
chr1	82707701	82715800	8099	Mix	Osteochondrosis dissecans QTL ;Osteochondrosis QTL ;Hydrocephalus QTL	ENSECAG00000001649	exonic
chr1	86111001	86195200	84199	Mix	Hydrocephalus QTL	ENSECAG00000033375(dist=52080),ENSECAG00000041626(dist=77556)	intergenic
chr1	86475701	86660500	184799	Mix	Hydrocephalus QTL	ENSECAG00000003092,ENSECAG00000009070,ENSECAG00000009475,ENSECAG00000014169,ENSECAG00000019050,ENSECAG00000019064	exonic
chr1	87301101	87531500	230399	Mix	Hydrocephalus QTL	ENSECAG00000036237(dist=232469),ENSECAG00000020751(dist=29715)	intergenic
chr1	87627201	87640900	13699	Mix	Withers height QTL	ENSECAG00000020751	intronic
chr1	87818501	87822700	4199	Mix	Hydrocephalus QTL	ENSECAG00000020751	intronic
chr1	88411201	88576400	165199	Mix	Hydrocephalus QTL	ENSECAG00000020751	exonic
chr1	90760701	90892500	131799	Mix	Withers height QTL	ENSECAG00000015454,ENSECAG00000021812,ENSECAG00000022705	exonic
chr1	95213401	95337900	124499	Mix	Dwarfism QTL	ENSECAG00000007493,ENSECAG00000018875	exonic
chr1	101714201	101720300	6099	Del	Osteochondrosis QTL	ENSECAG00000043474(dist=15595),ENSECAG00000040751(dist=132560)	intergenic
chr1	101739101	101745000	5899	Del	Osteochondrosis QTL	ENSECAG00000043474(dist=40495),ENSECAG00000040751(dist=107860)	intergenic
chr1	101751401	101762600	11199	Del	Osteochondrosis QTL	ENSECAG00000043474(dist=52795),ENSECAG00000040751(dist=90260)	intergenic
chr1	101835201	101842900	7699	Mix	Osteochondrosis QTL	ENSECAG00000043474(dist=136595),ENSECAG00000040751(dist=9960)	intergenic
chr1	101903601	101914600	10999	Mix	Osteochondrosis QTL	ENSECAG00000040751(dist=20360),ENSECAG00000042317(dist=77903)	intergenic
chr1	101915901	101925500	9599	Del	Osteochondrosis QTL	ENSECAG00000040751(dist=32660),ENSECAG00000042317(dist=67003)	intergenic
chr1	101975401	101980000	4599	Mix	Osteochondrosis QTL	ENSECAG00000040751(dist=92160),ENSECAG00000042317(dist=12503)	intergenic
chr1	102105001	102108400	3399	Del	Osteochondrosis QTL	ENSECAG00000035801(dist=29631),ENSECAG00000028432(dist=191702)	intergenic
chr1	102114901	102120200	5299	Del	Osteochondrosis QTL	ENSECAG00000035801(dist=39531),ENSECAG00000028432(dist=179902)	intergenic
chr1	102132401	102134100	1699	Del	Osteochondrosis QTL	ENSECAG00000035801(dist=57031),ENSECAG00000028432(dist=166002)	intergenic
chr1	102185101	102201200	16099	Del	Osteochondrosis QTL	ENSECAG00000035801(dist=109731),ENSECAG00000028432(dist=98902)	intergenic
chr1	102216401	102219900	3499	Del	Osteochondrosis QTL	ENSECAG00000035801(dist=141031),ENSECAG00000028432(dist=80202)	intergenic
chr1	105499801	105794600	294799	Mix	Withers height QTL	ENSECAG00000009104,ENSECAG00000010529	exonic
chr1	107798401	107894200	95799	Mix	Alternate gaits QTL	ENSECAG00000020528(dist=390)	upstream
chr1	108838201	108853600	15399	Mix	Insect bite hypersensitivity QTL	ENSECAG00000015516	intronic
chr1	111165901	111374200	208299	Mix	Recurrent uveitis QTL	ENSECAG00000018148,ENSECAG00000029275	exonic
chr1	112678101	112890600	212499	Mix	Insect bite hypersensitivity QTL	ENSECAG00000014732(dist=442494),ENSECAG00000022463(dist=30174)	intergenic
chr1	117107101	117244000	136899	Mix	Insect bite hypersensitivity QTL	ENSECAG00000007552,ENSECAG00000016731,ENSECAG00000030224	exonic
chr1	119409801	119526900	117099	Mix	Osteochondrosis QTL ;Withers height QTL	ENSECAG00000008694,ENSECAG00000010692,ENSECAG00000015527,ENSECAG00000015786,ENSECAG00000017726	exonic
chr1	119642201	119682700	40499	Mix	Withers height QTL	ENSECAG00000024605	exonic
chr1	126473301	126475100	1799	Del	chronic progressive lymphedema QTL ;Osteochondrosis QTL	ENSECAG00000007674	intronic
chr1	126485301	126496400	11099	Mix	chronic progressive lymphedema QTL ;Osteochondrosis QTL	ENSECAG00000007674	exonic
chr1	126536001	126537200	1199	Del	chronic progressive lymphedema QTL ;Osteochondrosis QTL	ENSECAG00000007674,ENSECAG00000013142	intronic
chr1	126537401	126643500	106099	Mix	chronic progressive lymphedema QTL ;Osteochondrosis QTL	ENSECAG00000007674,ENSECAG00000013142,ENSECAG00000020259	exonic
chr1	126645301	126710000	64699	Mix	chronic progressive lymphedema QTL ;Osteochondrosis QTL	ENSECAG00000013142	exonic
chr1	126718801	126721200	2399	Del	chronic progressive lymphedema QTL ;Osteochondrosis QTL	ENSECAG00000020259	intronic
chr1	126726701	126730700	3999	Del	chronic progressive lymphedema QTL ;Osteochondrosis QTL	ENSECAG00000020259	exonic
chr1	126738801	126741200	2399	Del	chronic progressive lymphedema QTL ;Osteochondrosis QTL	ENSECAG00000020259(dist=10220),ENSECAG00000043695(dist=313925)	intergenic
chr1	126741201	126769500	28299	Mix	chronic progressive lymphedema QTL ;Osteochondrosis QTL	ENSECAG00000020259(dist=12620),ENSECAG00000043695(dist=285625)	intergenic
chr1	126772301	126788100	15799	Mix	chronic progressive lymphedema QTL ;Osteochondrosis QTL	ENSECAG00000020259(dist=43720),ENSECAG00000043695(dist=267025)	intergenic
chr1	126788401	127044800	256399	Mix	chronic progressive lymphedema QTL ;Osteochondrosis QTL	ENSECAG00000020259(dist=59820),ENSECAG00000043695(dist=10325)	intergenic
chr1	129369001	129730200	361199	Mix	Osteochondrosis dissecans QTL	ENSECAG00000005849,ENSECAG00000010303,ENSECAG00000012621,ENSECAG00000022138,ENSECAG00000022635,ENSECAG00000038707	exonic
chr1	138330001	138392000	61999	Mix	chronic progressive lymphedema QTL	ENSECAG00000009538(dist=73898),ENSECAG00000035590(dist=80087)	intergenic
chr1	138449201	138455200	5999	Mix	chronic progressive lymphedema QTL	ENSECAG00000009538(dist=193098),ENSECAG00000035590(dist=16887)	intergenic
chr1	138574401	138584600	10199	Mix	chronic progressive lymphedema QTL	ENSECAG00000041778(dist=14030),ENSECAG00000040840(dist=27101)	intergenic
chr1	138667701	138673200	5499	Mix	chronic progressive lymphedema QTL	ENSECAG00000026644(dist=20773),ENSECAG00000030761(dist=46963)	intergenic
chr1	138675101	138679600	4499	Mix	chronic progressive lymphedema QTL	ENSECAG00000026644(dist=28173),ENSECAG00000030761(dist=40563)	intergenic
chr1	138679601	138681200	1599	Del	chronic progressive lymphedema QTL	ENSECAG00000026644(dist=32673),ENSECAG00000030761(dist=38963)	intergenic
chr1	138818201	138825700	7499	Mix	chronic progressive lymphedema QTL	ENSECAG00000042947(dist=4371),ENSECAG00000039318(dist=56541)	intergenic
chr1	138850301	138904000	53699	Mix	chronic progressive lymphedema QTL	ENSECAG00000011997	exonic
chr1	144397201	144404400	7199	Mix	chronic progressive lymphedema QTL ;Osteochondrosis QTL	ENSECAG00000041075(dist=104678),ENSECAG00000042846(dist=171421)	intergenic
chr1	145385601	145391600	5999	Mix	chronic progressive lymphedema QTL ;Osteochondrosis QTL	ENSECAG00000018562(dist=11169),ENSECAG00000020274(dist=35233)	intergenic
chr1	145415501	145421300	5799	Mix	chronic progressive lymphedema QTL ;Osteochondrosis QTL	ENSECAG00000018562(dist=41069),ENSECAG00000020274(dist=5533)	intergenic
chr1	145426901	145513600	86699	Mix	chronic progressive lymphedema QTL ;Osteochondrosis QTL	ENSECAG00000012148,ENSECAG00000012436,ENSECAG00000020274	exonic
chr1	145531601	145549600	17999	Mix	chronic progressive lymphedema QTL ;Osteochondrosis QTL	ENSECAG00000014243	exonic
chr1	145574501	145576400	1899	Del	chronic progressive lymphedema QTL ;Osteochondrosis QTL	ENSECAG00000014243(dist=27126),ENSECAG00000017825(dist=40965)	intergenic
chr1	145576401	145611300	34899	Mix	chronic progressive lymphedema QTL ;Osteochondrosis QTL	ENSECAG00000014243(dist=29026),ENSECAG00000017825(dist=6065)	intergenic
chr1	145611301	145698400	87099	Mix	chronic progressive lymphedema QTL ;Osteochondrosis QTL	ENSECAG00000017825	exonic
chr1	145700701	145708200	7499	Mix	chronic progressive lymphedema QTL ;Osteochondrosis QTL	ENSECAG00000017035(dist=818)	upstream
chr1	145708201	145796400	88199	Mix	chronic progressive lymphedema QTL ;Osteochondrosis QTL	ENSECAG00000009034,ENSECAG00000014758,ENSECAG00000017035,ENSECAG00000017764,ENSECAG00000023918	exonic
chr1	145809801	145812700	2899	Del	chronic progressive lymphedema QTL ;Osteochondrosis QTL	ENSECAG00000017764(dist=14247),ENSECAG00000005266(dist=1060)	intergenic
chr1	145861101	145912000	50899	Mix	chronic progressive lymphedema QTL ;Osteochondrosis QTL	ENSECAG00000014348,ENSECAG00000018398	exonic
chr1	146663101	146722000	58899	Mix	Withers height QTL	ENSECAG00000012903	exonic
chr1	153585001	153588100	3099	Del	racing performance QTL	ENSECAG00000037535(dist=120893),ENSECAG00000014365(dist=433214)	intergenic
chr1	154569401	155421700	852299	Mix	chronic progressive lymphedema QTL ;Osteochondrosis QTL ;Insect bite hypersensitivity QTL	ENSECAG00000002619,ENSECAG00000012209,ENSECAG00000013022,ENSECAG00000016399,ENSECAG00000019302,ENSECAG00000019780,ENSECAG00000022874	exonic
chr1	156781101	156911100	129999	Mix	Alternate gaits QTL	ENSECAG00000005288,ENSECAG00000005586,ENSECAG00000010455,ENSECAG00000036558,ENSECAG00000040032	exonic
chr1	156911101	156927300	16199	Mix	Alternate gaits QTL	ENSECAG00000038867	exonic
chr1	157358101	157638900	280799	Mix	White markings QTL	ENSECAG00000006868,ENSECAG00000007121,ENSECAG00000007160,ENSECAG00000007168,ENSECAG00000029522,ENSECAG00000030366,ENSECAG00000030916,ENSECAG00000030931,ENSECAG00000032405,ENSECAG00000033041,ENSECAG00000036518,ENSECAG00000038915	exonic
chr1	159230701	159432800	202099	Mix	Withers height QTL	ENSECAG00000011727,ENSECAG00000011733,ENSECAG00000011930,ENSECAG00000028388	exonic
chr1	159576301	159788200	211899	Mix	Recurrent uveitis QTL	ENSECAG00000013157,ENSECAG00000016663,ENSECAG00000017645,ENSECAG00000021686	exonic
chr1	161003601	161009600	5999	Mix	racing performance QTL	ENSECAG00000030231	exonic
chr1	161106001	161219500	113499	Del	Osteochondrosis QTL	ENSECAG00000018964,ENSECAG00000032663,ENSECAG00000034653,ENSECAG00000034777,ENSECAG00000037775,ENSECAG00000038267,ENSECAG00000038678	exonic
chr1	161220101	161278900	58799	Mix	Osteochondrosis QTL	ENSECAG00000012785,ENSECAG00000037752,ENSECAG00000039229	exonic
chr1	161278901	161280000	1099	Mix	Osteochondrosis QTL	ENSECAG00000034653,ENSECAG00000034777,ENSECAG00000037752	intronic
chr1	161280901	161308700	27799	Mix	Osteochondrosis QTL	ENSECAG00000034653,ENSECAG00000036200	exonic
chr1	161308901	161316200	7299	Del	Osteochondrosis QTL	ENSECAG00000034777	exonic
chr1	161316701	161350700	33999	Mix	Osteochondrosis QTL	ENSECAG00000013000	exonic
chr1	161351501	161357900	6399	Del	Osteochondrosis QTL	ENSECAG00000034777,ENSECAG00000037752	intronic
chr1	161358301	161485800	127499	Mix	Osteochondrosis QTL	ENSECAG00000003734,ENSECAG00000032407,ENSECAG00000034777,ENSECAG00000037320,ENSECAG00000037374,ENSECAG00000037752,ENSECAG00000038620	exonic
chr1	161485801	161492800	6999	Mix	Osteochondrosis QTL	ENSECAG00000036877,ENSECAG00000038777	exonic
chr1	161492801	161630600	137799	Mix	Osteochondrosis QTL	ENSECAG00000022264,ENSECAG00000028712,ENSECAG00000030441,ENSECAG00000035445,ENSECAG00000036684,ENSECAG00000037320,ENSECAG00000037752,ENSECAG00000038777,ENSECAG00000041382	exonic
chr1	161630701	161636600	5899	Mix	Osteochondrosis QTL	ENSECAG00000041382(dist=13053),ENSECAG00000018319(dist=17476)	intergenic
chr1	161637901	161752500	114599	Mix	Osteochondrosis QTL	ENSECAG00000018319,ENSECAG00000030881,ENSECAG00000039399	exonic
chr1	162255301	162322000	66699	Mix	Osteochondrosis QTL	ENSECAG00000042547	exonic
chr1	163242101	163333000	90899	Mix	Withers height QTL	ENSECAG00000006081,ENSECAG00000011652,ENSECAG00000013169,ENSECAG00000018920,ENSECAG00000019773,ENSECAG00000019844,ENSECAG00000026863	exonic
chr1	164932501	165019800	87299	Dup	racing performance QTL	ENSECAG00000041707,ENSECAG00000043572	exonic
chr1	165901601	165919100	17499	Mix	Osteochondrosis QTL	ENSECAG00000042726(dist=51372),ENSECAG00000036897(dist=43833)	intergenic
chr1	165924501	165925900	1399	Del	Osteochondrosis QTL	ENSECAG00000042726(dist=74272),ENSECAG00000036897(dist=37033)	intergenic
chr1	181235101	181247500	12399	Mix	Withers height QTL	ENSECAG00000029996(dist=105206),ENSECAG00000032093(dist=299762)	intergenic
chr10	1223901	1225400	1499	Mix	Navicular bone morphology QTL	ENSECAG00000041721(dist=50481),ENSECAG00000030268(dist=22639)	intergenic
chr10	2299801	2301000	1199	Del	Navicular bone morphology QTL	ENSECAG00000013732	intronic
chr10	2329501	2338200	8699	Mix	Navicular bone morphology QTL	ENSECAG00000013732	intronic
chr10	2370201	2376700	6499	Mix	Navicular bone morphology QTL	ENSECAG00000013732	intronic
chr10	2447601	2474400	26799	Mix	Navicular bone morphology QTL	ENSECAG00000036641(dist=4945),ENSECAG00000015459(dist=30322)	intergenic
chr10	2474401	2494300	19899	Del	Navicular bone morphology QTL	ENSECAG00000036641(dist=31745),ENSECAG00000015459(dist=10422)	intergenic
chr10	2494301	2503200	8899	Mix	Navicular bone morphology QTL	ENSECAG00000036641(dist=51645),ENSECAG00000015459(dist=1522)	intergenic
chr10	2503201	2508700	5499	Del	Navicular bone morphology QTL	ENSECAG00000015459	exonic
chr10	2509201	2561200	51999	Mix	Navicular bone morphology QTL	ENSECAG00000015459(dist=2359),ENSECAG00000030423(dist=248357)	intergenic
chr10	2561601	2571200	9599	Del	Navicular bone morphology QTL	ENSECAG00000015459(dist=54759),ENSECAG00000030423(dist=238357)	intergenic
chr10	2592401	2636000	43599	Mix	Navicular bone morphology QTL	ENSECAG00000015459(dist=85559),ENSECAG00000030423(dist=173557)	intergenic
chr10	2636001	2657600	21599	Mix	Navicular bone morphology QTL	ENSECAG00000015459(dist=129159),ENSECAG00000030423(dist=151957)	intergenic
chr10	2660701	2674500	13799	Mix	Navicular bone morphology QTL	ENSECAG00000015459(dist=153859),ENSECAG00000030423(dist=135057)	intergenic
chr10	2674501	2676100	1599	Mix	Navicular bone morphology QTL	ENSECAG00000015459(dist=167659),ENSECAG00000030423(dist=133457)	intergenic
chr10	2693601	2702400	8799	Del	Navicular bone morphology QTL	ENSECAG00000015459(dist=186759),ENSECAG00000030423(dist=107157)	intergenic
chr10	4214501	4279500	64999	Mix	Navicular bone morphology QTL	ENSECAG00000009914,ENSECAG00000020513	exonic
chr10	4279501	4359300	79799	Mix	Navicular bone morphology QTL	ENSECAG00000008757,ENSECAG00000010312,ENSECAG00000020513	exonic
chr10	4359301	4364700	5399	Del	Navicular bone morphology QTL	ENSECAG00000010312	exonic
chr10	4364801	4413700	48899	Mix	Navicular bone morphology QTL	ENSECAG00000008371,ENSECAG00000022743	exonic
chr10	4413701	4424500	10799	Mix	Navicular bone morphology QTL	ENSECAG00000008371	exonic
chr10	4438101	4448600	10499	Mix	Navicular bone morphology QTL	ENSECAG00000008371	exonic
chr10	4451701	4477100	25399	Mix	Navicular bone morphology QTL	ENSECAG00000010409	exonic
chr10	4477401	4571800	94399	Del	Navicular bone morphology QTL	ENSECAG00000010409,ENSECAG00000014510,ENSECAG00000032515	exonic
chr10	4571801	4575400	3599	Mix	Navicular bone morphology QTL	ENSECAG00000032515(dist=4225),ENSECAG00000004879(dist=13330)	intergenic
chr10	4575401	4640900	65499	Mix	Navicular bone morphology QTL	ENSECAG00000004879	exonic
chr10	4641501	4721800	80299	Mix	Navicular bone morphology QTL	ENSECAG00000023698	exonic
chr10	4722101	4727800	5699	Mix	Navicular bone morphology QTL	ENSECAG00000023698	intronic
chr10	4728201	4730500	2299	Mix	Navicular bone morphology QTL	ENSECAG00000023698	intronic
chr10	4730501	4731700	1199	Mix	Navicular bone morphology QTL	ENSECAG00000023698	intronic
chr10	4732801	4798700	65899	Mix	Navicular bone morphology QTL	ENSECAG00000023698	exonic
chr10	5743201	5803100	59899	Mix	Alternate gaits QTL	ENSECAG00000036138	exonic
chr10	9149601	9186600	36999	Mix	Withers height QTL	ENSECAG00000023034,ENSECAG00000035444	exonic
chr10	12672801	12988100	315299	Mix	Navicular bone morphology QTL	ENSECAG00000026978,ENSECAG00000028632,ENSECAG00000039720	exonic
chr10	12990201	12992600	2399	Mix	Navicular bone morphology QTL	ENSECAG00000039720	intronic
chr10	12993301	12994900	1599	Mix	Navicular bone morphology QTL	ENSECAG00000039720	intronic
chr10	12994901	13001400	6499	Mix	Navicular bone morphology QTL	ENSECAG00000039720	intronic
chr10	13001401	13006300	4899	Mix	Navicular bone morphology QTL	ENSECAG00000039720	intronic
chr10	13006701	13008200	1499	Mix	Navicular bone morphology QTL	ENSECAG00000039720	intronic
chr10	13008301	13025100	16799	Dup	Navicular bone morphology QTL	ENSECAG00000039720	intronic
chr10	13025301	13030500	5199	Mix	Navicular bone morphology QTL	ENSECAG00000039720	intronic
chr10	13033601	13035200	1599	Mix	Navicular bone morphology QTL	ENSECAG00000020364	exonic
chr10	13035701	13049600	13899	Dup	Navicular bone morphology QTL	ENSECAG00000020364	exonic
chr10	13050401	13051500	1099	Mix	Navicular bone morphology QTL	ENSECAG00000039720	intronic
chr10	13052201	13059300	7099	Mix	Navicular bone morphology QTL	ENSECAG00000039720	intronic
chr10	13059401	13063000	3599	Mix	Navicular bone morphology QTL	ENSECAG00000039720	intronic
chr10	13063301	13065800	2499	Mix	Navicular bone morphology QTL	ENSECAG00000039720	intronic
chr10	13066801	13068200	1399	Mix	Navicular bone morphology QTL	ENSECAG00000039720	intronic
chr10	13068301	13076400	8099	Mix	Navicular bone morphology QTL	ENSECAG00000039720	intronic
chr10	13076401	13078600	2199	Mix	Navicular bone morphology QTL	ENSECAG00000039720	exonic
chr10	13079701	13081700	1999	Mix	Navicular bone morphology QTL	ENSECAG00000039720(dist=2211),ENSECAG00000029477(dist=55994)	intergenic
chr10	13082401	13099900	17499	Del	Navicular bone morphology QTL	ENSECAG00000039720(dist=4911),ENSECAG00000029477(dist=37794)	intergenic
chr10	13099901	13102000	2099	Mix	Navicular bone morphology QTL	ENSECAG00000039720(dist=22411),ENSECAG00000029477(dist=35694)	intergenic
chr10	13102001	13105000	2999	Mix	Navicular bone morphology QTL	ENSECAG00000039720(dist=24511),ENSECAG00000029477(dist=32694)	intergenic
chr10	13105101	13106800	1699	Mix	Navicular bone morphology QTL	ENSECAG00000039720(dist=27611),ENSECAG00000029477(dist=30894)	intergenic
chr10	13107201	13110600	3399	Mix	Navicular bone morphology QTL	ENSECAG00000039720(dist=29711),ENSECAG00000029477(dist=27094)	intergenic
chr10	13110701	13112500	1799	Mix	Navicular bone morphology QTL	ENSECAG00000039720(dist=33211),ENSECAG00000029477(dist=25194)	intergenic
chr10	13112601	13115600	2999	Mix	Navicular bone morphology QTL	ENSECAG00000039720(dist=35111),ENSECAG00000029477(dist=22094)	intergenic
chr10	13116001	13126100	10099	Mix	Navicular bone morphology QTL	ENSECAG00000039720(dist=38511),ENSECAG00000029477(dist=11594)	intergenic
chr10	13126101	13134900	8799	Mix	Navicular bone morphology QTL	ENSECAG00000039720(dist=48611),ENSECAG00000029477(dist=2794)	intergenic
chr10	13160001	13165000	4999	Mix	Navicular bone morphology QTL	ENSECAG00000031414	exonic
chr10	13165601	13175500	9899	Mix	Navicular bone morphology QTL	ENSECAG00000031414,ENSECAG00000034111	exonic
chr10	13175701	13177500	1799	Del	Navicular bone morphology QTL	ENSECAG00000031414,ENSECAG00000034111	intronic
chr10	13177501	13181900	4399	Mix	Navicular bone morphology QTL	ENSECAG00000031414	exonic
chr10	13181901	13192000	10099	Mix	Navicular bone morphology QTL	ENSECAG00000034111	exonic
chr10	13192001	13208900	16899	Del	Navicular bone morphology QTL	ENSECAG00000034111,ENSECAG00000035433	exonic
chr10	13209001	13210500	1499	Mix	Navicular bone morphology QTL	ENSECAG00000031414	exonic
chr10	13210601	13211700	1099	Mix	Navicular bone morphology QTL	ENSECAG00000031414,ENSECAG00000034111	exonic
chr10	13213601	13215900	2299	Mix	Navicular bone morphology QTL	ENSECAG00000031414,ENSECAG00000034111	intronic
chr10	13217501	13222400	4899	Mix	Navicular bone morphology QTL	ENSECAG00000031414,ENSECAG00000034111	exonic
chr10	13222601	13224400	1799	Mix	Navicular bone morphology QTL	ENSECAG00000031414	intronic
chr10	13224601	13233900	9299	Del	Navicular bone morphology QTL	ENSECAG00000031414	exonic
chr10	13233901	13237200	3299	Mix	Navicular bone morphology QTL	ENSECAG00000031414(dist=2525),ENSECAG00000009042(dist=104755)	intergenic
chr10	13237201	13238900	1699	Mix	Navicular bone morphology QTL	ENSECAG00000031414(dist=5825),ENSECAG00000009042(dist=103055)	intergenic
chr10	13238901	13240400	1499	Mix	Navicular bone morphology QTL	ENSECAG00000031414(dist=7525),ENSECAG00000009042(dist=101555)	intergenic
chr10	13240401	13242500	2099	Del	Navicular bone morphology QTL	ENSECAG00000031414(dist=9025),ENSECAG00000009042(dist=99455)	intergenic
chr10	13242501	13249700	7199	Mix	Navicular bone morphology QTL	ENSECAG00000031414(dist=11125),ENSECAG00000009042(dist=92255)	intergenic
chr10	13249701	13274300	24599	Mix	Navicular bone morphology QTL	ENSECAG00000031414(dist=18325),ENSECAG00000009042(dist=67655)	intergenic
chr10	13274901	13277200	2299	Mix	Navicular bone morphology QTL	ENSECAG00000031414(dist=43525),ENSECAG00000009042(dist=64755)	intergenic
chr10	13277201	13282500	5299	Mix	Navicular bone morphology QTL	ENSECAG00000031414(dist=45825),ENSECAG00000009042(dist=59455)	intergenic
chr10	13282501	13305100	22599	Mix	Navicular bone morphology QTL	ENSECAG00000031414(dist=51125),ENSECAG00000009042(dist=36855)	intergenic
chr10	13307301	13308900	1599	Del	Navicular bone morphology QTL	ENSECAG00000031414(dist=75925),ENSECAG00000009042(dist=33055)	intergenic
chr10	13309001	13337700	28699	Mix	Navicular bone morphology QTL	ENSECAG00000031414(dist=77625),ENSECAG00000009042(dist=4255)	intergenic
chr10	13348901	13352800	3899	Mix	Navicular bone morphology QTL	ENSECAG00000009042	exonic
chr10	13377301	13384700	7399	Mix	Navicular bone morphology QTL	ENSECAG00000009042	intronic
chr10	13384701	13393500	8799	Mix	Navicular bone morphology QTL	ENSECAG00000009042	intronic
chr10	13394801	13401500	6699	Mix	Navicular bone morphology QTL	ENSECAG00000009042	intronic
chr10	13412601	13423100	10499	Mix	Navicular bone morphology QTL	ENSECAG00000000790	exonic
chr10	13424101	13428800	4699	Del	Navicular bone morphology QTL	ENSECAG00000009042	intronic
chr10	13446201	13448300	2099	Mix	Navicular bone morphology QTL	ENSECAG00000009042	intronic
chr10	13470301	13474100	3799	Mix	Navicular bone morphology QTL	ENSECAG00000009042	intronic
chr10	13481701	13574900	93199	Mix	Navicular bone morphology QTL	ENSECAG00000009042(dist=3649),ENSECAG00000015074(dist=1014)	intergenic
chr10	14177701	14311200	133499	Mix	Navicular bone morphology QTL	ENSECAG00000000893,ENSECAG00000015104,ENSECAG00000028908	exonic
chr10	14311201	14312500	1299	Mix	Navicular bone morphology QTL	ENSECAG00000015104	exonic
chr10	14313001	14329500	16499	Mix	Navicular bone morphology QTL	ENSECAG00000015104,ENSECAG00000015947	exonic
chr10	14329501	14331800	2299	Mix	Navicular bone morphology QTL	ENSECAG00000015947	exonic
chr10	14331801	14333700	1899	Mix	Navicular bone morphology QTL	ENSECAG00000015947	exonic
chr10	14339501	14341200	1699	Mix	Navicular bone morphology QTL	ENSECAG00000016325	intronic
chr10	14341401	14343500	2099	Mix	Navicular bone morphology QTL	ENSECAG00000016325	intronic
chr10	14344501	14366000	21499	Mix	Navicular bone morphology QTL	ENSECAG00000016325	intronic
chr10	14366001	14373700	7699	Del	Navicular bone morphology QTL	ENSECAG00000016325	exonic
chr10	14380601	14490700	110099	Mix	Navicular bone morphology QTL	ENSECAG00000007752,ENSECAG00000019721,ENSECAG00000023349,ENSECAG00000024141	exonic
chr10	14490701	14574800	84099	Mix	Navicular bone morphology QTL	ENSECAG00000024141,ENSECAG00000029846,ENSECAG00000039622,ENSECAG00000040201	exonic
chr10	14574801	14577900	3099	Del	Navicular bone morphology QTL	ENSECAG00000029846(dist=2501),ENSECAG00000008763(dist=62913)	intergenic
chr10	14578501	14593100	14599	Mix	Navicular bone morphology QTL	ENSECAG00000029846(dist=6201),ENSECAG00000008763(dist=47713)	intergenic
chr10	14593901	14598800	4899	Del	Navicular bone morphology QTL	ENSECAG00000029846(dist=21601),ENSECAG00000008763(dist=42013)	intergenic
chr10	14599801	14609400	9599	Mix	Navicular bone morphology QTL	ENSECAG00000029846(dist=27501),ENSECAG00000008763(dist=31413)	intergenic
chr10	14637301	14684000	46699	Del	Navicular bone morphology QTL	ENSECAG00000008763,ENSECAG00000010158,ENSECAG00000010891	exonic
chr10	14691301	14707700	16399	Mix	Navicular bone morphology QTL	ENSECAG00000010891,ENSECAG00000028052	exonic
chr10	14707701	14722800	15099	Del	Navicular bone morphology QTL	ENSECAG00000014127,ENSECAG00000028052	exonic
chr10	14722901	14738600	15699	Mix	Navicular bone morphology QTL	ENSECAG00000014127	exonic
chr10	14738601	14744600	5999	Mix	Navicular bone morphology QTL	ENSECAG00000013006,ENSECAG00000014127	exonic
chr10	14744601	14915800	171199	Mix	Navicular bone morphology QTL	ENSECAG00000005837,ENSECAG00000007334,ENSECAG00000013761,ENSECAG00000013952,ENSECAG00000015488,ENSECAG00000022127,ENSECAG00000033077,ENSECAG00000035435,ENSECAG00000037472,ENSECAG00000041292	exonic
chr10	16018401	16021900	3499	Mix	female fertility QTL	ENSECAG00000023895	exonic
chr10	16137901	16228300	90399	Mix	Navicular bone morphology QTL	ENSECAG00000005419,ENSECAG00000007818,ENSECAG00000011385,ENSECAG00000018002,ENSECAG00000018032,ENSECAG00000022897,ENSECAG00000032490	exonic
chr10	16228501	16258700	30199	Mix	Navicular bone morphology QTL	ENSECAG00000007818,ENSECAG00000018032	intronic
chr10	16259301	16327700	68399	Del	Navicular bone morphology QTL	ENSECAG00000014284	exonic
chr10	16327701	16434100	106399	Del	Navicular bone morphology QTL	ENSECAG00000007818,ENSECAG00000007824,ENSECAG00000009265,ENSECAG00000015419,ENSECAG00000015923,ENSECAG00000016750,ENSECAG00000018032,ENSECAG00000032958,ENSECAG00000036481	exonic
chr10	16434101	16500200	66099	Mix	Navicular bone morphology QTL ;chronic progressive lymphedema QTL	ENSECAG00000008163,ENSECAG00000016750,ENSECAG00000016895,ENSECAG00000019005	exonic
chr10	16500601	16580900	80299	Del	Navicular bone morphology QTL ;chronic progressive lymphedema QTL	ENSECAG00000005936,ENSECAG00000005987,ENSECAG00000006033,ENSECAG00000008163,ENSECAG00000022547,ENSECAG00000024041,ENSECAG00000031599	exonic
chr10	16580901	16585500	4599	Mix	Navicular bone morphology QTL ;chronic progressive lymphedema QTL	ENSECAG00000024041	intronic
chr10	16585501	16611600	26099	Mix	Navicular bone morphology QTL ;chronic progressive lymphedema QTL	ENSECAG00000024041	exonic
chr10	16611601	16636800	25199	Mix	Navicular bone morphology QTL ;chronic progressive lymphedema QTL	ENSECAG00000009015	exonic
chr10	16637001	16640300	3299	Mix	Navicular bone morphology QTL ;chronic progressive lymphedema QTL	ENSECAG00000009015	exonic
chr10	16640401	16654700	14299	Del	Navicular bone morphology QTL ;chronic progressive lymphedema QTL	ENSECAG00000009015	intronic
chr10	16655101	16661300	6199	Mix	Navicular bone morphology QTL ;chronic progressive lymphedema QTL	ENSECAG00000032321	exonic
chr10	16663301	16669000	5699	Mix	Navicular bone morphology QTL ;chronic progressive lymphedema QTL	ENSECAG00000009015,ENSECAG00000032321	exonic
chr10	16669001	16671400	2399	Del	Navicular bone morphology QTL ;chronic progressive lymphedema QTL	ENSECAG00000032321(dist=1281),ENSECAG00000036843(dist=23585)	intergenic
chr10	16674501	16678200	3699	Mix	Navicular bone morphology QTL ;chronic progressive lymphedema QTL	ENSECAG00000032321(dist=6781),ENSECAG00000036843(dist=16785)	intergenic
chr10	16679501	16685400	5899	Del	Navicular bone morphology QTL ;chronic progressive lymphedema QTL	ENSECAG00000032321(dist=11781),ENSECAG00000036843(dist=9585)	intergenic
chr10	16685401	16694100	8699	Mix	Navicular bone morphology QTL ;chronic progressive lymphedema QTL	ENSECAG00000036843(dist=885)	upstream
chr10	16702801	16709400	6599	Del	Navicular bone morphology QTL ;chronic progressive lymphedema QTL	ENSECAG00000029300	exonic
chr10	16710301	16717200	6899	Mix	Navicular bone morphology QTL ;chronic progressive lymphedema QTL	ENSECAG00000012514(dist=11)	downstream
chr10	16722101	16723400	1299	Del	Navicular bone morphology QTL ;chronic progressive lymphedema QTL	ENSECAG00000012514	exonic
chr10	16731801	16734600	2799	Del	chronic progressive lymphedema QTL ;Navicular bone morphology QTL	ENSECAG00000016992	exonic
chr10	16734601	16796700	62099	Mix	chronic progressive lymphedema QTL ;Navicular bone morphology QTL	ENSECAG00000012503	exonic
chr10	16797201	16801800	4599	Mix	chronic progressive lymphedema QTL ;Navicular bone morphology QTL	ENSECAG00000012503(dist=46873),ENSECAG00000039739(dist=17117)	intergenic
chr10	16801801	16817500	15699	Mix	chronic progressive lymphedema QTL ;Navicular bone morphology QTL	ENSECAG00000012503(dist=51473),ENSECAG00000039739(dist=1417)	intergenic
chr10	16817501	16825600	8099	Mix	chronic progressive lymphedema QTL ;Navicular bone morphology QTL	ENSECAG00000039739	exonic
chr10	16825601	16831500	5899	Mix	chronic progressive lymphedema QTL ;Navicular bone morphology QTL	ENSECAG00000025352(dist=2914),ENSECAG00000020693(dist=25109)	intergenic
chr10	16831901	16839900	7999	Dup	chronic progressive lymphedema QTL ;Navicular bone morphology QTL	ENSECAG00000025352(dist=9214),ENSECAG00000020693(dist=16709)	intergenic
chr10	16839901	16855500	15599	Mix	chronic progressive lymphedema QTL ;Navicular bone morphology QTL	ENSECAG00000025352(dist=17214),ENSECAG00000020693(dist=1109)	intergenic
chr10	16855501	16931000	75499	Del	chronic progressive lymphedema QTL ;Navicular bone morphology QTL	ENSECAG00000020693,ENSECAG00000021129	exonic
chr10	18863301	18934400	71099	Mix	Withers height QTL	ENSECAG00000005603,ENSECAG00000007474,ENSECAG00000014275,ENSECAG00000015059,ENSECAG00000020402,ENSECAG00000021927	exonic
chr10	19827201	20092300	265099	Mix	chronic progressive lymphedema QTL ;Navicular bone morphology QTL ;Withers height QTL	ENSECAG00000000665,ENSECAG00000006129,ENSECAG00000006756,ENSECAG00000008563,ENSECAG00000014505,ENSECAG00000017461,ENSECAG00000018105,ENSECAG00000018168,ENSECAG00000019222,ENSECAG00000020568,ENSECAG00000023285,ENSECAG00000023381,ENSECAG00000023434,ENSECAG00000034333	exonic
chr10	20092301	20185600	93299	Del	chronic progressive lymphedema QTL ;Navicular bone morphology QTL	ENSECAG00000006756,ENSECAG00000015730,ENSECAG00000037120	exonic
chr10	20185801	20188000	2199	Mix	chronic progressive lymphedema QTL ;Navicular bone morphology QTL	ENSECAG00000015730	exonic
chr10	20188001	20214100	26099	Mix	chronic progressive lymphedema QTL ;Navicular bone morphology QTL	ENSECAG00000015730,ENSECAG00000020882	exonic
chr10	20214201	20349000	134799	Del	chronic progressive lymphedema QTL ;Navicular bone morphology QTL ;Withers height QTL	ENSECAG00000006077,ENSECAG00000012654,ENSECAG00000014599,ENSECAG00000020407,ENSECAG00000031270,ENSECAG00000035441,ENSECAG00000038367	exonic
chr10	20367901	20452800	84899	Del	chronic progressive lymphedema QTL ;Navicular bone morphology QTL	ENSECAG00000015943,ENSECAG00000029466,ENSECAG00000032550	exonic
chr10	20453301	20462800	9499	Mix	Navicular bone morphology QTL	ENSECAG00000037707	exonic
chr10	20462901	20552100	89199	Mix	Navicular bone morphology QTL	ENSECAG00000009452,ENSECAG00000021144,ENSECAG00000035182,ENSECAG00000042015	exonic
chr10	20552101	20555300	3199	Mix	Navicular bone morphology QTL	ENSECAG00000009452(dist=8995),ENSECAG00000011643(dist=4122)	intergenic
chr10	20555301	20560800	5499	Mix	Navicular bone morphology QTL	ENSECAG00000011643	exonic
chr10	20560801	20586600	25799	Dup	Navicular bone morphology QTL	ENSECAG00000011643,ENSECAG00000015120	exonic
chr10	20586901	20588500	1599	Mix	Navicular bone morphology QTL	ENSECAG00000015120(dist=7757),ENSECAG00000028150(dist=1469)	intergenic
chr10	20590501	20619100	28599	Mix	Navicular bone morphology QTL	ENSECAG00000018268,ENSECAG00000028150,ENSECAG00000035196	exonic
chr10	20619101	20629300	10199	Mix	Navicular bone morphology QTL	ENSECAG00000035196(dist=728)	downstream
chr10	20629301	20643600	14299	Mix	Navicular bone morphology QTL	ENSECAG00000024484	exonic
chr10	20643601	20681000	37399	Mix	Navicular bone morphology QTL	ENSECAG00000001196,ENSECAG00000024484,ENSECAG00000024749,ENSECAG00000031882	exonic
chr10	20681001	20708700	27699	Del	Navicular bone morphology QTL	ENSECAG00000001196,ENSECAG00000008467,ENSECAG00000032427,ENSECAG00000035753	exonic
chr10	21100501	21183900	83399	Mix	Navicular bone morphology QTL	ENSECAG00000010485,ENSECAG00000014234,ENSECAG00000014540,ENSECAG00000015091,ENSECAG00000015708,ENSECAG00000021419,ENSECAG00000035875,ENSECAG00000036823	exonic
chr10	21183901	21206200	22299	Mix	Navicular bone morphology QTL	ENSECAG00000015708,ENSECAG00000023610	exonic
chr10	21206201	21218500	12299	Mix	Navicular bone morphology QTL	ENSECAG00000023610	exonic
chr10	21253001	21258000	4999	Mix	Navicular bone morphology QTL	ENSECAG00000024181	exonic
chr10	21258601	21268700	10099	Mix	Navicular bone morphology QTL	ENSECAG00000024850	exonic
chr10	21269801	21271100	1299	Mix	Navicular bone morphology QTL	ENSECAG00000024850	intronic
chr10	21272401	21275500	3099	Mix	Navicular bone morphology QTL	ENSECAG00000024850	intronic
chr10	21275501	21277300	1799	Mix	Navicular bone morphology QTL	ENSECAG00000024850	intronic
chr10	21277501	21280600	3099	Del	Navicular bone morphology QTL	ENSECAG00000024850	intronic
chr10	21280901	21282100	1199	Mix	Navicular bone morphology QTL	ENSECAG00000024850	intronic
chr10	21282101	21333700	51599	Mix	Navicular bone morphology QTL	ENSECAG00000038143	exonic
chr10	21333701	21449600	115899	Mix	Navicular bone morphology QTL	ENSECAG00000020955,ENSECAG00000024840,ENSECAG00000024850,ENSECAG00000030281,ENSECAG00000038143,ENSECAG00000040478,ENSECAG00000043786	exonic
chr10	21449601	21611600	161999	Mix	Navicular bone morphology QTL ;Insect bite hypersensitivity QTL	ENSECAG00000000505,ENSECAG00000020955,ENSECAG00000024926,ENSECAG00000025051,ENSECAG00000025117,ENSECAG00000027909,ENSECAG00000031156,ENSECAG00000034636	exonic
chr10	21611601	21624300	12699	Mix	Navicular bone morphology QTL	ENSECAG00000000505	exonic
chr10	21625201	21630100	4899	Del	Navicular bone morphology QTL	ENSECAG00000000505	intronic
chr10	24066001	24262900	196899	Mix	chronic progressive lymphedema QTL	ENSECAG00000011895,ENSECAG00000014250,ENSECAG00000031571,ENSECAG00000035361,ENSECAG00000036115,ENSECAG00000038714	exonic
chr10	24262901	24289800	26899	Mix	chronic progressive lymphedema QTL	ENSECAG00000014250	intronic
chr10	24291101	24311100	19999	Mix	chronic progressive lymphedema QTL	ENSECAG00000014250	intronic
chr10	24311101	24324500	13399	Del	chronic progressive lymphedema QTL	ENSECAG00000014250	intronic
chr10	24324501	24368700	44199	Del	chronic progressive lymphedema QTL	ENSECAG00000014250	exonic
chr10	24368701	24374300	5599	Del	chronic progressive lymphedema QTL	ENSECAG00000014250	exonic
chr10	24374401	24378700	4299	Mix	chronic progressive lymphedema QTL	ENSECAG00000014250	exonic
chr10	24378701	24393300	14599	Mix	chronic progressive lymphedema QTL	ENSECAG00000035315(dist=307)	upstream
chr10	24393301	24415900	22599	Mix	chronic progressive lymphedema QTL	ENSECAG00000035315	exonic
chr10	24415901	24443400	27499	Mix	chronic progressive lymphedema QTL	ENSECAG00000041014(dist=770)	upstream
chr10	24453601	24467200	13599	Mix	chronic progressive lymphedema QTL	ENSECAG00000029651	exonic
chr10	24467201	24470700	3499	Mix	chronic progressive lymphedema QTL	ENSECAG00000029651(dist=3091),ENSECAG00000042834(dist=26556)	intergenic
chr10	24470701	24480700	9999	Mix	chronic progressive lymphedema QTL	ENSECAG00000029651(dist=6591),ENSECAG00000042834(dist=16556)	intergenic
chr10	24517801	24602600	84799	Mix	chronic progressive lymphedema QTL	ENSECAG00000013762,ENSECAG00000016418,ENSECAG00000016792,ENSECAG00000040987	exonic
chr10	24602601	24624900	22299	Mix	chronic progressive lymphedema QTL	ENSECAG00000041909	exonic
chr10	24625101	24800500	175399	Mix	chronic progressive lymphedema QTL	ENSECAG00000000532,ENSECAG00000001869,ENSECAG00000015657,ENSECAG00000020087,ENSECAG00000022569,ENSECAG00000023146,ENSECAG00000042978	exonic
chr10	25229701	25547500	317799	Mix	chronic progressive lymphedema QTL ;Navicular bone morphology QTL	ENSECAG00000001531,ENSECAG00000018211,ENSECAG00000020541,ENSECAG00000020602,ENSECAG00000023884,ENSECAG00000024101,ENSECAG00000028104,ENSECAG00000028666,ENSECAG00000033356,ENSECAG00000038613,ENSECAG00000039293,ENSECAG00000040234	exonic
chr10	25547501	25548700	1199	Mix	chronic progressive lymphedema QTL ;Navicular bone morphology QTL	ENSECAG00000033356	intronic
chr10	25548701	25549800	1099	Mix	chronic progressive lymphedema QTL ;Navicular bone morphology QTL	ENSECAG00000033356(ENSECAT00000063116:c.16711_16594delins0)	UTR5
chr10	25549801	25584900	35099	Mix	chronic progressive lymphedema QTL ;Navicular bone morphology QTL	ENSECAG00000027944	exonic
chr10	25584901	25653900	68999	Mix	chronic progressive lymphedema QTL ;Navicular bone morphology QTL	ENSECAG00000006782,ENSECAG00000039466,ENSECAG00000043555	exonic
chr10	25672301	25719000	46699	Mix	chronic progressive lymphedema QTL ;Navicular bone morphology QTL	ENSECAG00000035886,ENSECAG00000043276,ENSECAG00000043555	exonic
chr10	25728701	25767300	38599	Mix	chronic progressive lymphedema QTL ;Navicular bone morphology QTL	ENSECAG00000009277,ENSECAG00000010995	exonic
chr10	25767301	25768900	1599	Del	chronic progressive lymphedema QTL ;Navicular bone morphology QTL	ENSECAG00000009277(dist=1184),ENSECAG00000011892(dist=11240)	intergenic
chr10	25769001	25789200	20199	Mix	chronic progressive lymphedema QTL ;Navicular bone morphology QTL	ENSECAG00000011892	exonic
chr10	25790501	25797400	6899	Mix	chronic progressive lymphedema QTL ;Navicular bone morphology QTL	ENSECAG00000011892	exonic
chr10	25797401	25799500	2099	Mix	chronic progressive lymphedema QTL ;Navicular bone morphology QTL	ENSECAG00000011892(dist=2212),ENSECAG00000031236(dist=21936)	intergenic
chr10	25799601	25857900	58299	Mix	chronic progressive lymphedema QTL ;Navicular bone morphology QTL	ENSECAG00000013161,ENSECAG00000031236	exonic
chr10	25857901	25862800	4899	Mix	chronic progressive lymphedema QTL ;Navicular bone morphology QTL	ENSECAG00000013161	exonic
chr10	25877401	25884000	6599	Mix	chronic progressive lymphedema QTL ;Navicular bone morphology QTL	ENSECAG00000013849	intronic
chr10	25887401	25889600	2199	Del	chronic progressive lymphedema QTL ;Navicular bone morphology QTL	ENSECAG00000013849	exonic
chr10	25899101	25907100	7999	Mix	chronic progressive lymphedema QTL ;Navicular bone morphology QTL	ENSECAG00000014375	exonic
chr10	25907101	25916800	9699	Del	chronic progressive lymphedema QTL ;Navicular bone morphology QTL	ENSECAG00000014375	exonic
chr10	25922501	25960500	37999	Del	chronic progressive lymphedema QTL ;Navicular bone morphology QTL	ENSECAG00000001608,ENSECAG00000039433	exonic
chr10	25960501	26075100	114599	Mix	chronic progressive lymphedema QTL ;Navicular bone morphology QTL	ENSECAG00000001639,ENSECAG00000001804,ENSECAG00000015788,ENSECAG00000029579,ENSECAG00000031682,ENSECAG00000033141	exonic
chr10	26082801	26091800	8999	Mix	chronic progressive lymphedema QTL ;Navicular bone morphology QTL	ENSECAG00000034303,ENSECAG00000037890	exonic
chr10	26100101	26183000	82899	Mix	chronic progressive lymphedema QTL ;Navicular bone morphology QTL	ENSECAG00000016481,ENSECAG00000028390,ENSECAG00000033141	exonic
chr10	26183001	26185700	2699	Del	chronic progressive lymphedema QTL ;Navicular bone morphology QTL	ENSECAG00000016481(dist=4235),ENSECAG00000022777(dist=16659)	intergenic
chr10	26185701	26242700	56999	Mix	chronic progressive lymphedema QTL ;Navicular bone morphology QTL	ENSECAG00000016802,ENSECAG00000022777	exonic
chr10	26312401	26652800	340399	Mix	chronic progressive lymphedema QTL	ENSECAG00000008616,ENSECAG00000009053,ENSECAG00000021397,ENSECAG00000021736,ENSECAG00000039710,ENSECAG00000043636	exonic
chr10	26652801	26729500	76699	Mix	chronic progressive lymphedema QTL	ENSECAG00000009053,ENSECAG00000035640	exonic
chr10	26729501	26732100	2599	Mix	chronic progressive lymphedema QTL	ENSECAG00000035640,ENSECAG00000039377	exonic
chr10	26737501	26739500	1999	Mix	chronic progressive lymphedema QTL	ENSECAG00000034944	exonic
chr10	26739501	26765800	26299	Mix	chronic progressive lymphedema QTL	ENSECAG00000032328,ENSECAG00000034944	exonic
chr10	26765801	26770800	4999	Mix	chronic progressive lymphedema QTL	ENSECAG00000032328(dist=505)	downstream
chr10	26770801	26772000	1199	Mix	chronic progressive lymphedema QTL	ENSECAG00000032328(dist=5505),ENSECAG00000009216(dist=4513)	intergenic
chr10	26772001	26774900	2899	Del	chronic progressive lymphedema QTL	ENSECAG00000032328(dist=6705),ENSECAG00000009216(dist=1613)	intergenic
chr10	26775401	26823200	47799	Mix	chronic progressive lymphedema QTL	ENSECAG00000009216,ENSECAG00000043783	exonic
chr10	26823201	26890400	67199	Mix	chronic progressive lymphedema QTL	ENSECAG00000003209,ENSECAG00000011056,ENSECAG00000032510,ENSECAG00000037445	exonic
chr10	26902601	26928200	25599	Mix	chronic progressive lymphedema QTL	ENSECAG00000011096,ENSECAG00000033484	exonic
chr10	26929401	26932300	2899	Del	chronic progressive lymphedema QTL	ENSECAG00000011096	exonic
chr10	26932301	27045800	113499	Mix	chronic progressive lymphedema QTL	ENSECAG00000029640,ENSECAG00000036450,ENSECAG00000036471,ENSECAG00000042970	exonic
chr10	27045801	27058600	12799	Mix	chronic progressive lymphedema QTL	ENSECAG00000012864	exonic
chr10	27065401	27109000	43599	Mix	chronic progressive lymphedema QTL	ENSECAG00000013270,ENSECAG00000042970	exonic
chr10	27109001	27111800	2799	Del	chronic progressive lymphedema QTL	ENSECAG00000013270(ENSECAT00000013776:c.*159_*588delins0)	UTR3
chr10	27111801	27119500	7699	Mix	chronic progressive lymphedema QTL	ENSECAG00000013270(dist=2371),ENSECAG00000019609(dist=39977)	intergenic
chr10	27119601	27138500	18899	Del	chronic progressive lymphedema QTL	ENSECAG00000013270(dist=10171),ENSECAG00000019609(dist=20977)	intergenic
chr10	27138801	27145900	7099	Mix	chronic progressive lymphedema QTL	ENSECAG00000013270(dist=29371),ENSECAG00000019609(dist=13577)	intergenic
chr10	27145901	27157500	11599	Mix	chronic progressive lymphedema QTL	ENSECAG00000013270(dist=36471),ENSECAG00000019609(dist=1977)	intergenic
chr10	27157501	27162700	5199	Mix	chronic progressive lymphedema QTL	ENSECAG00000019609	exonic
chr10	27162701	27187300	24599	Mix	chronic progressive lymphedema QTL	ENSECAG00000019609	exonic
chr10	27192101	27214400	22299	Mix	chronic progressive lymphedema QTL	ENSECAG00000013505(dist=460)	upstream
chr10	27214401	27217800	3399	Mix	chronic progressive lymphedema QTL	ENSECAG00000013505	exonic
chr10	27217801	27243800	25999	Del	chronic progressive lymphedema QTL	ENSECAG00000013505	intronic
chr10	27243901	27245400	1499	Mix	chronic progressive lymphedema QTL	ENSECAG00000040274	exonic
chr10	27245901	27290300	44399	Mix	chronic progressive lymphedema QTL	ENSECAG00000040274	exonic
chr10	27290301	27294400	4099	Del	chronic progressive lymphedema QTL	ENSECAG00000028233	exonic
chr10	27295001	27302300	7299	Mix	chronic progressive lymphedema QTL	ENSECAG00000028233	exonic
chr10	27302301	27327200	24899	Mix	chronic progressive lymphedema QTL	ENSECAG00000013505	exonic
chr10	27327201	27402000	74799	Mix	chronic progressive lymphedema QTL	ENSECAG00000007990,ENSECAG00000013505,ENSECAG00000014791,ENSECAG00000033377	exonic
chr10	27402001	27404600	2599	Mix	chronic progressive lymphedema QTL	ENSECAG00000014791	intronic
chr10	27404601	27466100	61499	Mix	chronic progressive lymphedema QTL ;Withers height QTL	ENSECAG00000014791,ENSECAG00000041805	exonic
chr10	27466101	27486700	20599	Mix	chronic progressive lymphedema QTL	ENSECAG00000030282	exonic
chr10	27486701	27687100	200399	Mix	chronic progressive lymphedema QTL	ENSECAG00000014918,ENSECAG00000015200,ENSECAG00000016657,ENSECAG00000017293,ENSECAG00000040005	exonic
chr10	27761401	27953600	192199	Mix	Navicular bone morphology QTL	ENSECAG00000000508,ENSECAG00000002021,ENSECAG00000018847,ENSECAG00000019272,ENSECAG00000043244	exonic
chr10	27953901	27994400	40499	Mix	Navicular bone morphology QTL	ENSECAG00000000508	exonic
chr10	27994401	28008000	13599	Mix	Navicular bone morphology QTL	ENSECAG00000000508	intronic
chr10	28008601	28010700	2099	Mix	Navicular bone morphology QTL	ENSECAG00000000508	intronic
chr10	28023401	28125600	102199	Mix	Navicular bone morphology QTL	ENSECAG00000000598,ENSECAG00000001316,ENSECAG00000034667	exonic
chr10	28125601	28129400	3799	Del	Navicular bone morphology QTL	ENSECAG00000034667	exonic
chr10	28167401	28173200	5799	Del	Navicular bone morphology QTL	ENSECAG00000006230	exonic
chr10	28173801	28183300	9499	Mix	Navicular bone morphology QTL	ENSECAG00000006230(dist=597)	downstream
chr10	28234801	28291000	56199	Mix	Navicular bone morphology QTL	ENSECAG00000002408,ENSECAG00000032878	exonic
chr10	28291001	28299300	8299	Del	Navicular bone morphology QTL	ENSECAG00000032878	exonic
chr10	28866601	28882800	16199	Mix	chronic progressive lymphedema QTL	ENSECAG00000033497	exonic
chr10	28882801	29059600	176799	Mix	chronic progressive lymphedema QTL	ENSECAG00000015945,ENSECAG00000019823,ENSECAG00000020363,ENSECAG00000033497	exonic
chr10	29059601	29061200	1599	Mix	chronic progressive lymphedema QTL	ENSECAG00000015945,ENSECAG00000023066	exonic
chr10	29061201	29246000	184799	Mix	chronic progressive lymphedema QTL	ENSECAG00000023066	exonic
chr10	29247801	29261500	13699	Mix	chronic progressive lymphedema QTL	ENSECAG00000023066	exonic
chr10	29274401	29282900	8499	Mix	chronic progressive lymphedema QTL	ENSECAG00000023066(dist=23987),ENSECAG00000034972(dist=124756)	intergenic
chr10	29301001	29326200	25199	Mix	chronic progressive lymphedema QTL	ENSECAG00000023066(dist=50587),ENSECAG00000034972(dist=81456)	intergenic
chr10	29338601	29341600	2999	Mix	chronic progressive lymphedema QTL	ENSECAG00000023066(dist=88187),ENSECAG00000034972(dist=66056)	intergenic
chr10	29394601	29418700	24099	Mix	Insect bite hypersensitivity QTL	ENSECAG00000034972	exonic
chr10	29842101	30101700	259599	Mix	Insect bite hypersensitivity QTL	ENSECAG00000038506(dist=152006),ENSECAG00000025065(dist=274157)	intergenic
chr10	30694901	30875300	180399	Mix	Withers height QTL	ENSECAG00000018916,ENSECAG00000021001	exonic
chr10	31728401	31731200	2799	Mix	Navicular bone morphology QTL	ENSECAG00000040572(dist=43210),ENSECAG00000041785(dist=227408)	intergenic
chr10	31731201	31828500	97299	Mix	Navicular bone morphology QTL	ENSECAG00000040572(dist=46010),ENSECAG00000041785(dist=130108)	intergenic
chr10	31828501	31956800	128299	Mix	Navicular bone morphology QTL	ENSECAG00000040572(dist=143310),ENSECAG00000041785(dist=1808)	intergenic
chr10	32145601	32156100	10499	Mix	Navicular bone morphology QTL	ENSECAG00000041464(dist=85026),ENSECAG00000002857(dist=82647)	intergenic
chr10	32595801	32611100	15299	Mix	Navicular bone morphology QTL	ENSECAG00000000649(dist=131131),ENSECAG00000007058(dist=70478)	intergenic
chr10	32621301	32654600	33299	Mix	Navicular bone morphology QTL	ENSECAG00000000649(dist=156631),ENSECAG00000007058(dist=26978)	intergenic
chr10	32703701	32706400	2699	Del	Navicular bone morphology QTL	ENSECAG00000007058	intronic
chr10	32711301	32721100	9799	Mix	Navicular bone morphology QTL	ENSECAG00000007058	exonic
chr10	32751401	32851000	99599	Del	Navicular bone morphology QTL	ENSECAG00000007058	intronic
chr10	32851001	32852500	1499	Del	Navicular bone morphology QTL	ENSECAG00000007058	intronic
chr10	32852601	33278600	425999	Mix	Navicular bone morphology QTL	ENSECAG00000007058	exonic
chr10	36114401	36117900	3499	Mix	chronic progressive lymphedema QTL ;Navicular bone morphology QTL	ENSECAG00000043698(dist=380321),ENSECAG00000030083(dist=77170)	intergenic
chr10	36117901	36119900	1999	Del	chronic progressive lymphedema QTL ;Navicular bone morphology QTL	ENSECAG00000043698(dist=383821),ENSECAG00000030083(dist=75170)	intergenic
chr10	36119901	36124800	4899	Del	chronic progressive lymphedema QTL ;Navicular bone morphology QTL	ENSECAG00000043698(dist=385821),ENSECAG00000030083(dist=70270)	intergenic
chr10	36135701	36152700	16999	Del	chronic progressive lymphedema QTL ;Navicular bone morphology QTL	ENSECAG00000043698(dist=401621),ENSECAG00000030083(dist=42370)	intergenic
chr10	36190401	36194600	4199	Mix	chronic progressive lymphedema QTL ;Navicular bone morphology QTL	ENSECAG00000030083(dist=470)	downstream
chr10	36348901	36373100	24199	Mix	chronic progressive lymphedema QTL ;Navicular bone morphology QTL	ENSECAG00000030083(dist=88160),ENSECAG00000037158(dist=47962)	intergenic
chr10	36380701	36387300	6599	Del	chronic progressive lymphedema QTL ;Navicular bone morphology QTL	ENSECAG00000030083(dist=119960),ENSECAG00000037158(dist=33762)	intergenic
chr10	36398301	36405300	6999	Mix	chronic progressive lymphedema QTL ;Navicular bone morphology QTL	ENSECAG00000030083(dist=137560),ENSECAG00000037158(dist=15762)	intergenic
chr10	36463801	36479300	15499	Mix	chronic progressive lymphedema QTL ;Navicular bone morphology QTL	ENSECAG00000037158(dist=18344),ENSECAG00000014207(dist=55274)	intergenic
chr10	36499701	36506600	6899	Del	chronic progressive lymphedema QTL ;Navicular bone morphology QTL	ENSECAG00000037158(dist=54244),ENSECAG00000014207(dist=27974)	intergenic
chr10	36514001	36515100	1099	Del	chronic progressive lymphedema QTL ;Navicular bone morphology QTL	ENSECAG00000037158(dist=68544),ENSECAG00000014207(dist=19474)	intergenic
chr10	36536301	36540000	3699	Mix	chronic progressive lymphedema QTL ;Navicular bone morphology QTL	ENSECAG00000014207	exonic
chr10	36540001	37263100	723099	Mix	chronic progressive lymphedema QTL ;Navicular bone morphology QTL	ENSECAG00000014738	exonic
chr10	37782501	37888000	105499	Mix	Insect bite hypersensitivity QTL	ENSECAG00000004513,ENSECAG00000023967,ENSECAG00000024338,ENSECAG00000024482	exonic
chr10	38894301	38897400	3099	Del	Navicular bone morphology QTL	ENSECAG00000034289(dist=28425),ENSECAG00000032294(dist=94347)	intergenic
chr10	38929001	38934000	4999	Mix	Navicular bone morphology QTL	ENSECAG00000034289(dist=63125),ENSECAG00000032294(dist=57747)	intergenic
chr10	38954001	38961400	7399	Mix	Navicular bone morphology QTL	ENSECAG00000034289(dist=88125),ENSECAG00000032294(dist=30347)	intergenic
chr10	39023901	39029600	5699	Mix	Navicular bone morphology QTL	ENSECAG00000032294(dist=26167),ENSECAG00000005787(dist=23650)	intergenic
chr10	39068901	39073500	4599	Mix	Navicular bone morphology QTL	ENSECAG00000005787	intronic
chr10	39079601	39084600	4999	Mix	Navicular bone morphology QTL	ENSECAG00000005787(ENSECAT00000006192:c.*766_*251delins0)	UTR3
chr10	39108801	39115900	7099	Del	Navicular bone morphology QTL	ENSECAG00000005787,ENSECAG00000034355	exonic
chr10	39182801	39186500	3699	Del	Navicular bone morphology QTL	ENSECAG00000032170(dist=2658),ENSECAG00000032913(dist=145284)	intergenic
chr10	39268801	39271000	2199	Del	Navicular bone morphology QTL	ENSECAG00000032170(dist=88658),ENSECAG00000032913(dist=60784)	intergenic
chr10	41540201	41543100	2899	Mix	Navicular bone morphology QTL	ENSECAG00000032151(dist=75118),ENSECAG00000010794(dist=173637)	intergenic
chr10	41550201	41552000	1799	Del	Navicular bone morphology QTL	ENSECAG00000032151(dist=85118),ENSECAG00000010794(dist=164737)	intergenic
chr10	41552901	41555200	2299	Mix	Navicular bone morphology QTL	ENSECAG00000032151(dist=87818),ENSECAG00000010794(dist=161537)	intergenic
chr10	41604101	41608000	3899	Mix	Navicular bone morphology QTL	ENSECAG00000032151(dist=139018),ENSECAG00000010794(dist=108737)	intergenic
chr10	41644601	41654200	9599	Mix	Navicular bone morphology QTL	ENSECAG00000032151(dist=179518),ENSECAG00000010794(dist=62537)	intergenic
chr10	41693901	41695700	1799	Del	Navicular bone morphology QTL	ENSECAG00000032151(dist=228818),ENSECAG00000010794(dist=21037)	intergenic
chr10	41731101	41735300	4199	Mix	Navicular bone morphology QTL	ENSECAG00000010794	exonic
chr10	41759901	41763700	3799	Mix	Navicular bone morphology QTL	ENSECAG00000010794(dist=27318),ENSECAG00000012581(dist=42368)	intergenic
chr10	41826201	41831200	4999	Del	Navicular bone morphology QTL	ENSECAG00000012581(dist=19856),ENSECAG00000037941(dist=293102)	intergenic
chr10	41841101	41843100	1999	Del	Navicular bone morphology QTL	ENSECAG00000012581(dist=34756),ENSECAG00000037941(dist=281202)	intergenic
chr10	41935501	41940900	5399	Del	Navicular bone morphology QTL	ENSECAG00000012581(dist=129156),ENSECAG00000037941(dist=183402)	intergenic
chr10	41967001	41980500	13499	Mix	Navicular bone morphology QTL	ENSECAG00000012581(dist=160656),ENSECAG00000037941(dist=143802)	intergenic
chr10	42011301	42085900	74599	Mix	Navicular bone morphology QTL	ENSECAG00000012581(dist=204956),ENSECAG00000037941(dist=38402)	intergenic
chr10	42198601	42377400	178799	Mix	Immunoglobulin E level QTL	ENSECAG00000012605	exonic
chr10	42377401	42571000	193599	Mix	Immunoglobulin E level QTL	ENSECAG00000012605,ENSECAG00000019135,ENSECAG00000020890	exonic
chr10	42571001	42703600	132599	Mix	Immunoglobulin E level QTL ;Withers height QTL	ENSECAG00000002796,ENSECAG00000020890	exonic
chr10	42703601	42709400	5799	Del	Immunoglobulin E level QTL	ENSECAG00000002796	intronic
chr10	42709401	42720000	10599	Mix	Immunoglobulin E level QTL	ENSECAG00000002796	intronic
chr10	42720001	42758300	38299	Mix	Immunoglobulin E level QTL	ENSECAG00000002796,ENSECAG00000012492	exonic
chr10	43044101	43251000	206899	Mix	Withers height QTL	ENSECAG00000006638,ENSECAG00000008291	exonic
chr10	51198701	51207100	8399	Del	female fertility QTL	ENSECAG00000032190(dist=5383),ENSECAG00000015268(dist=17525)	intergenic
chr10	54659801	54773700	113899	Mix	Alternate gaits QTL	ENSECAG00000033441(dist=401746),ENSECAG00000037600(dist=569767)	intergenic
chr10	57644401	57733200	88799	Mix	Osteochondrosis QTL	ENSECAG00000013971,ENSECAG00000015079	exonic
chr10	59041201	59133300	92099	Mix	Withers height QTL	ENSECAG00000016887	exonic
chr10	61478701	61846700	367999	Mix	Alternate gaits QTL	ENSECAG00000014214,ENSECAG00000017121,ENSECAG00000021803,ENSECAG00000022502,ENSECAG00000036811,ENSECAG00000038473	exonic
chr10	63495201	63830400	335199	Mix	Withers height QTL	ENSECAG00000039149	exonic
chr10	65026701	65367300	340599	Mix	Insect bite hypersensitivity QTL	ENSECAG00000033335(dist=357842),ENSECAG00000033818(dist=47426)	intergenic
chr10	65642001	65923800	281799	Mix	Insect bite hypersensitivity QTL	ENSECAG00000018039,ENSECAG00000019833,ENSECAG00000020826	exonic
chr10	78524201	78553100	28899	Mix	Withers height QTL	ENSECAG00000022011	exonic
chr10	81396501	81562600	166099	Mix	Osteochondrosis dissecans QTL	ENSECAG00000020431	exonic
chr10	81564801	82264100	699299	Mix	Cantering ability QTL ;Osteochondrosis dissecans QTL	ENSECAG00000004470,ENSECAG00000009918,ENSECAG00000019646,ENSECAG00000021674,ENSECAG00000029781	exonic
chr11	263501	335800	72299	Mix	Insect bite hypersensitivity QTL	ENSECAG00000007738,ENSECAG00000010105	exonic
chr11	3716201	3919900	203699	Mix	Recurrent uveitis QTL	ENSECAG00000011834,ENSECAG00000016116,ENSECAG00000023397,ENSECAG00000023633,ENSECAG00000024699,ENSECAG00000033385	exonic
chr11	7356701	7617600	260899	Mix	Recurrent uveitis QTL	ENSECAG00000013662,ENSECAG00000017083,ENSECAG00000018554,ENSECAG00000019185,ENSECAG00000019896,ENSECAG00000019912,ENSECAG00000022780	exonic
chr11	10781401	11065100	283699	Mix	Osteochondrosis QTL	ENSECAG00000002027,ENSECAG00000002188,ENSECAG00000007922	exonic
chr11	11947501	11953600	6099	Mix	Recurrent uveitis QTL	ENSECAG00000022556(dist=14611),ENSECAG00000022227(dist=78196)	intergenic
chr11	18285001	18300100	15099	Del	Withers height QTL	ENSECAG00000016564	exonic
chr11	21663401	21800100	136699	Mix	Hair density QTL	ENSECAG00000002514,ENSECAG00000002566,ENSECAG00000010582,ENSECAG00000010592,ENSECAG00000012849,ENSECAG00000014812,ENSECAG00000027722,ENSECAG00000031617,ENSECAG00000032334,ENSECAG00000033315,ENSECAG00000035667,ENSECAG00000035969,ENSECAG00000037264,ENSECAG00000038360,ENSECAG00000040146,ENSECAG00000040265	exonic
chr11	21804601	21900400	95799	Dup	Hair density QTL	ENSECAG00000014812,ENSECAG00000018999,ENSECAG00000020036,ENSECAG00000026977	exonic
chr11	21917901	21950300	32399	Mix	Hair density QTL	ENSECAG00000009734,ENSECAG00000011112	exonic
chr11	21970801	21976800	5999	Mix	Coat texture QTL ;Hair density QTL	ENSECAG00000013748(dist=1914),ENSECAG00000016177(dist=26889)	intergenic
chr11	22236701	22275200	38499	Mix	Hair density QTL	ENSECAG00000013053	exonic
chr11	22275201	22357300	82099	Mix	Hair density QTL	ENSECAG00000009913,ENSECAG00000013580,ENSECAG00000023358	exonic
chr11	22609801	22888000	278199	Mix	Insect bite hypersensitivity QTL	ENSECAG00000007441,ENSECAG00000009141,ENSECAG00000010548,ENSECAG00000011860,ENSECAG00000012228,ENSECAG00000012823,ENSECAG00000020165,ENSECAG00000020322,ENSECAG00000020409,ENSECAG00000020811,ENSECAG00000023937,ENSECAG00000024094	exonic
chr11	23253001	23295900	42899	Mix	Hair density QTL	ENSECAG00000014697	exonic
chr11	23295901	23341000	45099	Mix	Hair density QTL ;Overall body size QTL	ENSECAG00000017325,ENSECAG00000042608	exonic
chr11	23518301	23540100	21799	Mix	Hair density QTL	ENSECAG00000012082	intronic
chr11	23540201	23629700	89499	Mix	Hair density QTL	ENSECAG00000012082,ENSECAG00000014219	exonic
chr11	23640201	23713600	73399	Mix	Hair density QTL	ENSECAG00000031942	exonic
chr11	23773101	23812400	39299	Mix	Withers height QTL	ENSECAG00000000590	exonic
chr11	23919701	23960200	40499	Mix	Insect bite hypersensitivity QTL	ENSECAG00000014560	exonic
chr11	26614901	26746400	131499	Mix	Withers height QTL	ENSECAG00000015256	exonic
chr11	31587401	31603100	15699	Mix	Alternate gaits QTL	ENSECAG00000021851(dist=13685),ENSECAG00000024430(dist=3624)	intergenic
chr11	31617001	31625300	8299	Mix	Alternate gaits QTL	ENSECAG00000024430	exonic
chr11	33191001	33467000	275999	Mix	Insect bite hypersensitivity QTL	ENSECAG00000003367,ENSECAG00000004599,ENSECAG00000008191,ENSECAG00000009239	exonic
chr11	35654001	35760200	106199	Mix	Coat texture QTL	ENSECAG00000016822	exonic
chr11	36480501	37032900	552399	Mix	Alternate gaits QTL	ENSECAG00000003831,ENSECAG00000008489,ENSECAG00000008531,ENSECAG00000010631,ENSECAG00000025118,ENSECAG00000040753	exonic
chr11	37063201	37071600	8399	Mix	Alternate gaits QTL	ENSECAG00000012286	exonic
chr11	38161901	38217600	55699	Mix	Withers height QTL	ENSECAG00000015502	exonic
chr11	40429201	40440400	11199	Mix	Withers height QTL	ENSECAG00000014306(dist=32835),ENSECAG00000017464(dist=9482)	intergenic
chr11	41019301	41024200	4899	Mix	Insect bite hypersensitivity QTL	ENSECAG00000030517(dist=2837),ENSECAG00000026297(dist=69555)	intergenic
chr11	41049501	41216000	166499	Mix	Withers height QTL	ENSECAG00000006337	exonic
chr11	43864601	44211200	346599	Mix	Withers height QTL	ENSECAG00000015172,ENSECAG00000015313,ENSECAG00000017076,ENSECAG00000017112	exonic
chr11	44736601	44757200	20599	Mix	Withers height QTL	ENSECAG00000023897	exonic
chr11	46266301	46543800	277499	Mix	Withers height QTL	ENSECAG00000013437,ENSECAG00000014291,ENSECAG00000015830	exonic
chr11	47592901	47618200	25299	Mix	Withers height QTL	ENSECAG00000000897,ENSECAG00000008432	exonic
chr11	48233901	48326500	92599	Mix	Alternate gaits QTL	ENSECAG00000022866,ENSECAG00000024029,ENSECAG00000024836	exonic
chr11	49679601	49880100	200499	Mix	Equine arteritis virus QTL	ENSECAG00000002496,ENSECAG00000014217,ENSECAG00000016938,ENSECAG00000017390,ENSECAG00000032331	exonic
chr11	49880101	49932300	52199	Del	Equine arteritis virus QTL	ENSECAG00000018685,ENSECAG00000019370,ENSECAG00000019845,ENSECAG00000020400,ENSECAG00000021567,ENSECAG00000022154,ENSECAG00000040351,ENSECAG00000041123	exonic
chr11	49950101	50005200	55099	Mix	Equine arteritis virus QTL	ENSECAG00000007194,ENSECAG00000008680,ENSECAG00000042820	exonic
chr11	50065901	50071700	5799	Mix	Equine arteritis virus QTL	ENSECAG00000016749(dist=11491),ENSECAG00000017597(dist=8652)	intergenic
chr11	50969201	51014500	45299	Mix	Alternate gaits QTL	ENSECAG00000008294,ENSECAG00000008360,ENSECAG00000008405	exonic
chr11	54793701	54946800	153099	Mix	Withers height QTL	ENSECAG00000025163	exonic
chr11	57772001	57776000	3999	Mix	Alternate gaits QTL	ENSECAG00000001076	exonic
chr11	58557901	58771000	213099	Mix	Alternate gaits QTL	ENSECAG00000008406,ENSECAG00000008441,ENSECAG00000008538	exonic
chr12	960201	1095800	135599	Del	Sperm concentration QTL	ENSECAG00000011621,ENSECAG00000016829	exonic
chr12	2982101	3182000	199899	Mix	Recurrent uveitis QTL	ENSECAG00000021091,ENSECAG00000021936,ENSECAG00000021988,ENSECAG00000022013	exonic
chr12	4675001	5045700	370699	Mix	Recurrent airway obstruction QTL	ENSECAG00000031082(dist=38872),ENSECAG00000041249(dist=126575)	intergenic
chr12	5228601	5243500	14899	Mix	Recurrent airway obstruction QTL	ENSECAG00000037207(dist=3163),ENSECAG00000029981(dist=243926)	intergenic
chr12	11991101	11999500	8399	Del	Recurrent uveitis QTL	ENSECAG00000014163,ENSECAG00000014184	exonic
chr12	12200401	12298600	98199	Mix	Alternate gaits QTL	ENSECAG00000034219	exonic
chr12	14231301	14314300	82999	Mix	Recurrent exertional rhabdomyolysis QTL	ENSECAG00000005492,ENSECAG00000006862,ENSECAG00000033823,ENSECAG00000043099	exonic
chr12	14314301	14315900	1599	Mix	Recurrent exertional rhabdomyolysis QTL	ENSECAG00000005492(dist=8918),ENSECAG00000028272(dist=14283)	intergenic
chr12	14315901	14331500	15599	Mix	Recurrent exertional rhabdomyolysis QTL	ENSECAG00000028272	exonic
chr12	14333001	14350500	17499	Mix	Recurrent exertional rhabdomyolysis QTL	ENSECAG00000034417	exonic
chr12	14350501	14351600	1099	Mix	Recurrent exertional rhabdomyolysis QTL	ENSECAG00000034417(dist=9933),ENSECAG00000030700(dist=11155)	intergenic
chr12	14351601	14353900	2299	Mix	Recurrent exertional rhabdomyolysis QTL	ENSECAG00000034417(dist=11033),ENSECAG00000030700(dist=8855)	intergenic
chr12	14354101	14364600	10499	Mix	Recurrent exertional rhabdomyolysis QTL	ENSECAG00000030700	exonic
chr12	14364601	14367000	2399	Del	Recurrent exertional rhabdomyolysis QTL	ENSECAG00000030700(dist=896)	upstream
chr12	14367001	14377800	10799	Mix	Recurrent exertional rhabdomyolysis QTL	ENSECAG00000039053	exonic
chr12	14377801	14383000	5199	Del	Recurrent exertional rhabdomyolysis QTL	ENSECAG00000039053(dist=3008),ENSECAG00000035070(dist=30037)	intergenic
chr12	14383301	14384400	1099	Mix	Recurrent exertional rhabdomyolysis QTL	ENSECAG00000039053(dist=8508),ENSECAG00000035070(dist=28637)	intergenic
chr12	14384501	14388700	4199	Del	Recurrent exertional rhabdomyolysis QTL	ENSECAG00000039053(dist=9708),ENSECAG00000035070(dist=24337)	intergenic
chr12	14388801	14403800	14999	Mix	Recurrent exertional rhabdomyolysis QTL	ENSECAG00000039053(dist=14008),ENSECAG00000035070(dist=9237)	intergenic
chr12	14403801	14406200	2399	Del	Recurrent exertional rhabdomyolysis QTL	ENSECAG00000039053(dist=29008),ENSECAG00000035070(dist=6837)	intergenic
chr12	14406201	14423700	17499	Mix	Recurrent exertional rhabdomyolysis QTL	ENSECAG00000035070	exonic
chr12	14424101	14427200	3099	Mix	Recurrent exertional rhabdomyolysis QTL	ENSECAG00000035070(dist=10135),ENSECAG00000031763(dist=1105)	intergenic
chr12	14427401	14432900	5499	Mix	Recurrent exertional rhabdomyolysis QTL	ENSECAG00000031763	exonic
chr12	14432901	14438000	5099	Mix	Recurrent exertional rhabdomyolysis QTL	ENSECAG00000031763(dist=3646),ENSECAG00000038080(dist=77254)	intergenic
chr12	14438601	14440100	1499	Mix	Recurrent exertional rhabdomyolysis QTL	ENSECAG00000031763(dist=9346),ENSECAG00000038080(dist=75154)	intergenic
chr12	14441201	14453900	12699	Mix	Recurrent exertional rhabdomyolysis QTL	ENSECAG00000031763(dist=11946),ENSECAG00000038080(dist=61354)	intergenic
chr12	14453901	14456500	2599	Mix	Recurrent exertional rhabdomyolysis QTL	ENSECAG00000031763(dist=24646),ENSECAG00000038080(dist=58754)	intergenic
chr12	14457001	14461400	4399	Mix	Recurrent exertional rhabdomyolysis QTL	ENSECAG00000031763(dist=27746),ENSECAG00000038080(dist=53854)	intergenic
chr12	14461501	14465500	3999	Mix	Recurrent exertional rhabdomyolysis QTL	ENSECAG00000031763(dist=32246),ENSECAG00000038080(dist=49754)	intergenic
chr12	14465701	14477100	11399	Mix	Recurrent exertional rhabdomyolysis QTL	ENSECAG00000031763(dist=36446),ENSECAG00000038080(dist=38154)	intergenic
chr12	14478201	14479900	1699	Mix	Recurrent exertional rhabdomyolysis QTL	ENSECAG00000031763(dist=48946),ENSECAG00000038080(dist=35354)	intergenic
chr12	14483801	14485400	1599	Mix	Recurrent exertional rhabdomyolysis QTL	ENSECAG00000031763(dist=54546),ENSECAG00000038080(dist=29854)	intergenic
chr12	14485601	14533500	47899	Mix	Recurrent exertional rhabdomyolysis QTL	ENSECAG00000038080	exonic
chr12	14533901	14536000	2099	Mix	Recurrent exertional rhabdomyolysis QTL	ENSECAG00000038080(dist=17709),ENSECAG00000027805(dist=64523)	intergenic
chr12	14536201	14542400	6199	Mix	Recurrent exertional rhabdomyolysis QTL	ENSECAG00000038080(dist=20009),ENSECAG00000027805(dist=58123)	intergenic
chr12	14543701	14546700	2999	Mix	Recurrent exertional rhabdomyolysis QTL	ENSECAG00000038080(dist=27509),ENSECAG00000027805(dist=53823)	intergenic
chr12	14548501	14554700	6199	Mix	Recurrent exertional rhabdomyolysis QTL	ENSECAG00000038080(dist=32309),ENSECAG00000027805(dist=45823)	intergenic
chr12	14555901	14567300	11399	Del	Recurrent exertional rhabdomyolysis QTL	ENSECAG00000038080(dist=39709),ENSECAG00000027805(dist=33223)	intergenic
chr12	14567301	14569600	2299	Mix	Recurrent exertional rhabdomyolysis QTL	ENSECAG00000038080(dist=51109),ENSECAG00000027805(dist=30923)	intergenic
chr12	14569701	14570800	1099	Del	Recurrent exertional rhabdomyolysis QTL	ENSECAG00000038080(dist=53509),ENSECAG00000027805(dist=29723)	intergenic
chr12	14572101	14575200	3099	Mix	Recurrent exertional rhabdomyolysis QTL	ENSECAG00000038080(dist=55909),ENSECAG00000027805(dist=25323)	intergenic
chr12	14576801	14580100	3299	Mix	Recurrent exertional rhabdomyolysis QTL	ENSECAG00000038080(dist=60609),ENSECAG00000027805(dist=20423)	intergenic
chr12	14580101	14608200	28099	Del	Recurrent exertional rhabdomyolysis QTL	ENSECAG00000027805	exonic
chr12	14608901	14621200	12299	Mix	Recurrent exertional rhabdomyolysis QTL	ENSECAG00000027805	exonic
chr12	14621701	14624400	2699	Del	Recurrent exertional rhabdomyolysis QTL	ENSECAG00000027805(dist=1917),ENSECAG00000032056(dist=11157)	intergenic
chr12	14624501	14627400	2899	Mix	Recurrent exertional rhabdomyolysis QTL	ENSECAG00000027805(dist=4717),ENSECAG00000032056(dist=8157)	intergenic
chr12	14628301	14635800	7499	Del	Recurrent exertional rhabdomyolysis QTL	ENSECAG00000032056	exonic
chr12	14636301	14638400	2099	Mix	Recurrent exertional rhabdomyolysis QTL	ENSECAG00000032056	intronic
chr12	14638601	14640500	1899	Mix	Recurrent exertional rhabdomyolysis QTL	ENSECAG00000032056	intronic
chr12	14642801	14646600	3799	Mix	Recurrent exertional rhabdomyolysis QTL	ENSECAG00000032056	exonic
chr12	14646601	14656200	9599	Mix	Recurrent exertional rhabdomyolysis QTL	ENSECAG00000032056	exonic
chr12	14656601	14658400	1799	Mix	Recurrent exertional rhabdomyolysis QTL	ENSECAG00000032056(dist=9354),ENSECAG00000032428(dist=35092)	intergenic
chr12	14659501	14662000	2499	Mix	Recurrent exertional rhabdomyolysis QTL	ENSECAG00000032056(dist=12254),ENSECAG00000032428(dist=31492)	intergenic
chr12	14662001	14663100	1099	Mix	Recurrent exertional rhabdomyolysis QTL	ENSECAG00000032056(dist=14754),ENSECAG00000032428(dist=30392)	intergenic
chr12	14663901	14690600	26699	Mix	Recurrent exertional rhabdomyolysis QTL	ENSECAG00000032056(dist=16654),ENSECAG00000032428(dist=2892)	intergenic
chr12	14690801	14692200	1399	Mix	Recurrent exertional rhabdomyolysis QTL	ENSECAG00000032056(dist=43554),ENSECAG00000032428(dist=1292)	intergenic
chr12	14692301	14696300	3999	Mix	Recurrent exertional rhabdomyolysis QTL	ENSECAG00000032428	exonic
chr12	14696601	14698200	1599	Mix	Recurrent exertional rhabdomyolysis QTL	ENSECAG00000032428(dist=2105),ENSECAG00000037895(dist=79372)	intergenic
chr12	14698201	14703300	5099	Mix	Recurrent exertional rhabdomyolysis QTL	ENSECAG00000032428(dist=3705),ENSECAG00000037895(dist=74272)	intergenic
chr12	14703601	14723500	19899	Mix	Recurrent exertional rhabdomyolysis QTL	ENSECAG00000032428(dist=9105),ENSECAG00000037895(dist=54072)	intergenic
chr12	14724701	14745400	20699	Mix	Recurrent exertional rhabdomyolysis QTL	ENSECAG00000032428(dist=30205),ENSECAG00000037895(dist=32172)	intergenic
chr12	14746301	14773800	27499	Mix	Recurrent exertional rhabdomyolysis QTL	ENSECAG00000032428(dist=51805),ENSECAG00000037895(dist=3772)	intergenic
chr12	14774501	14775700	1199	Mix	Recurrent exertional rhabdomyolysis QTL	ENSECAG00000032428(dist=80005),ENSECAG00000037895(dist=1872)	intergenic
chr12	14775701	14776900	1199	Mix	Recurrent exertional rhabdomyolysis QTL	ENSECAG00000037895(dist=672)	downstream
chr12	14776901	14778600	1699	Mix	Recurrent exertional rhabdomyolysis QTL	ENSECAG00000037895	exonic
chr12	14778801	14780400	1599	Mix	Recurrent exertional rhabdomyolysis QTL	ENSECAG00000037895	exonic
chr12	14780501	14792400	11899	Mix	Recurrent exertional rhabdomyolysis QTL	ENSECAG00000037895	exonic
chr12	14793601	14801300	7699	Mix	Recurrent exertional rhabdomyolysis QTL	ENSECAG00000037895(dist=12308),ENSECAG00000006467(dist=35780)	intergenic
chr12	14801301	14804800	3499	Mix	Recurrent exertional rhabdomyolysis QTL	ENSECAG00000037895(dist=20008),ENSECAG00000006467(dist=32280)	intergenic
chr12	14804801	14817900	13099	Del	Recurrent exertional rhabdomyolysis QTL	ENSECAG00000037895(dist=23508),ENSECAG00000006467(dist=19180)	intergenic
chr12	14817901	14819200	1299	Mix	Recurrent exertional rhabdomyolysis QTL	ENSECAG00000037895(dist=36608),ENSECAG00000006467(dist=17880)	intergenic
chr12	14819201	14820400	1199	Del	Recurrent exertional rhabdomyolysis QTL	ENSECAG00000037895(dist=37908),ENSECAG00000006467(dist=16680)	intergenic
chr12	14820401	14821500	1099	Mix	Recurrent exertional rhabdomyolysis QTL	ENSECAG00000037895(dist=39108),ENSECAG00000006467(dist=15580)	intergenic
chr12	14821501	14832400	10899	Del	Recurrent exertional rhabdomyolysis QTL	ENSECAG00000037895(dist=40208),ENSECAG00000006467(dist=4680)	intergenic
chr12	14833301	14834800	1499	Mix	Recurrent exertional rhabdomyolysis QTL	ENSECAG00000037895(dist=52008),ENSECAG00000006467(dist=2280)	intergenic
chr12	14835701	14837300	1599	Mix	Recurrent exertional rhabdomyolysis QTL	ENSECAG00000006467	exonic
chr12	14837601	14875100	37499	Mix	Recurrent exertional rhabdomyolysis QTL	ENSECAG00000006467	exonic
chr12	14895501	14897800	2299	Mix	Recurrent exertional rhabdomyolysis QTL	ENSECAG00000043659(dist=637)	downstream
chr12	14897801	14899600	1799	Del	Recurrent exertional rhabdomyolysis QTL	ENSECAG00000043659(dist=2937),ENSECAG00000007367(dist=20876)	intergenic
chr12	14900401	14902300	1899	Mix	Recurrent exertional rhabdomyolysis QTL	ENSECAG00000043659(dist=5537),ENSECAG00000007367(dist=18176)	intergenic
chr12	14902701	14903800	1099	Mix	Recurrent exertional rhabdomyolysis QTL	ENSECAG00000043659(dist=7837),ENSECAG00000007367(dist=16676)	intergenic
chr12	14904301	14905500	1199	Mix	Recurrent exertional rhabdomyolysis QTL	ENSECAG00000043659(dist=9437),ENSECAG00000007367(dist=14976)	intergenic
chr12	14907401	14913100	5699	Mix	Recurrent exertional rhabdomyolysis QTL	ENSECAG00000043659(dist=12537),ENSECAG00000007367(dist=7376)	intergenic
chr12	14913101	14929800	16699	Mix	Recurrent exertional rhabdomyolysis QTL	ENSECAG00000007367	exonic
chr12	14930301	14935000	4699	Del	Recurrent exertional rhabdomyolysis QTL	ENSECAG00000007367(dist=5098),ENSECAG00000012162(dist=44850)	intergenic
chr12	14935301	14937000	1699	Mix	Recurrent exertional rhabdomyolysis QTL	ENSECAG00000007367(dist=10098),ENSECAG00000012162(dist=42850)	intergenic
chr12	14937001	14939900	2899	Mix	Recurrent exertional rhabdomyolysis QTL	ENSECAG00000007367(dist=11798),ENSECAG00000012162(dist=39950)	intergenic
chr12	14940401	14943800	3399	Mix	Recurrent exertional rhabdomyolysis QTL	ENSECAG00000007367(dist=15198),ENSECAG00000012162(dist=36050)	intergenic
chr12	14944201	14947400	3199	Del	Recurrent exertional rhabdomyolysis QTL	ENSECAG00000007367(dist=18998),ENSECAG00000012162(dist=32450)	intergenic
chr12	14947401	14948700	1299	Mix	Recurrent exertional rhabdomyolysis QTL	ENSECAG00000007367(dist=22198),ENSECAG00000012162(dist=31150)	intergenic
chr12	14949001	14953800	4799	Del	Recurrent exertional rhabdomyolysis QTL	ENSECAG00000007367(dist=23798),ENSECAG00000012162(dist=26050)	intergenic
chr12	14954501	14959400	4899	Mix	Recurrent exertional rhabdomyolysis QTL	ENSECAG00000007367(dist=29298),ENSECAG00000012162(dist=20450)	intergenic
chr12	14959401	14967000	7599	Del	Recurrent exertional rhabdomyolysis QTL	ENSECAG00000007367(dist=34198),ENSECAG00000012162(dist=12850)	intergenic
chr12	14967201	15030300	63099	Mix	Recurrent exertional rhabdomyolysis QTL	ENSECAG00000031065	exonic
chr12	15030301	15043700	13399	Mix	Recurrent exertional rhabdomyolysis QTL	ENSECAG00000031065	exonic
chr12	15043701	15048700	4999	Mix	Recurrent exertional rhabdomyolysis QTL	ENSECAG00000031065(dist=5156),ENSECAG00000041867(dist=103145)	intergenic
chr12	15048701	15051400	2699	Mix	Recurrent exertional rhabdomyolysis QTL	ENSECAG00000031065(dist=10156),ENSECAG00000041867(dist=100445)	intergenic
chr12	15052801	15054800	1999	Mix	Recurrent exertional rhabdomyolysis QTL	ENSECAG00000031065(dist=14256),ENSECAG00000041867(dist=97045)	intergenic
chr12	15054801	15056300	1499	Mix	Recurrent exertional rhabdomyolysis QTL	ENSECAG00000031065(dist=16256),ENSECAG00000041867(dist=95545)	intergenic
chr12	15056401	15062800	6399	Mix	Recurrent exertional rhabdomyolysis QTL	ENSECAG00000031065(dist=17856),ENSECAG00000041867(dist=89045)	intergenic
chr12	15062801	15068700	5899	Mix	Recurrent exertional rhabdomyolysis QTL	ENSECAG00000031065(dist=24256),ENSECAG00000041867(dist=83145)	intergenic
chr12	15069101	15075800	6699	Mix	Recurrent exertional rhabdomyolysis QTL	ENSECAG00000031065(dist=30556),ENSECAG00000041867(dist=76045)	intergenic
chr12	15075801	15078800	2999	Mix	Recurrent exertional rhabdomyolysis QTL	ENSECAG00000031065(dist=37256),ENSECAG00000041867(dist=73045)	intergenic
chr12	15078801	15080200	1399	Mix	Recurrent exertional rhabdomyolysis QTL	ENSECAG00000031065(dist=40256),ENSECAG00000041867(dist=71645)	intergenic
chr12	15080201	15082900	2699	Mix	Recurrent exertional rhabdomyolysis QTL	ENSECAG00000031065(dist=41656),ENSECAG00000041867(dist=68945)	intergenic
chr12	15083101	15098900	15799	Del	Recurrent exertional rhabdomyolysis QTL	ENSECAG00000031065(dist=44556),ENSECAG00000041867(dist=52945)	intergenic
chr12	15099001	15107700	8699	Mix	Recurrent exertional rhabdomyolysis QTL	ENSECAG00000031065(dist=60456),ENSECAG00000041867(dist=44145)	intergenic
chr12	15107701	15109200	1499	Mix	Recurrent exertional rhabdomyolysis QTL	ENSECAG00000031065(dist=69156),ENSECAG00000041867(dist=42645)	intergenic
chr12	15109201	15126600	17399	Del	Recurrent exertional rhabdomyolysis QTL	ENSECAG00000031065(dist=70656),ENSECAG00000041867(dist=25245)	intergenic
chr12	15128301	15132800	4499	Mix	Recurrent exertional rhabdomyolysis QTL	ENSECAG00000031065(dist=89756),ENSECAG00000041867(dist=19045)	intergenic
chr12	15132801	15133900	1099	Dup	Recurrent exertional rhabdomyolysis QTL	ENSECAG00000031065(dist=94256),ENSECAG00000041867(dist=17945)	intergenic
chr12	15134501	15151300	16799	Mix	Recurrent exertional rhabdomyolysis QTL	ENSECAG00000041867(dist=545)	downstream
chr12	15253401	15254600	1199	Mix	Recurrent exertional rhabdomyolysis QTL	ENSECAG00000041867(dist=90886),ENSECAG00000043811(dist=5996)	intergenic
chr12	15261001	15341900	80899	Mix	Recurrent exertional rhabdomyolysis QTL	ENSECAG00000036820	exonic
chr12	15387701	15391300	3599	Mix	Recurrent exertional rhabdomyolysis QTL	ENSECAG00000006557	exonic
chr12	15391301	15429300	37999	Mix	Recurrent exertional rhabdomyolysis QTL	ENSECAG00000033372	exonic
chr12	15429401	15433500	4099	Mix	Recurrent exertional rhabdomyolysis QTL	ENSECAG00000033372	intronic
chr12	15433601	15434800	1199	Mix	Recurrent exertional rhabdomyolysis QTL	ENSECAG00000033372	exonic
chr12	15435901	15439300	3399	Mix	Recurrent exertional rhabdomyolysis QTL	ENSECAG00000033372(dist=640)	upstream
chr12	15439301	15447700	8399	Mix	Recurrent exertional rhabdomyolysis QTL	ENSECAG00000033372(dist=4040),ENSECAG00000039208(dist=74757)	intergenic
chr12	15448001	15457200	9199	Mix	Recurrent exertional rhabdomyolysis QTL	ENSECAG00000033372(dist=12740),ENSECAG00000039208(dist=65257)	intergenic
chr12	15457301	15460200	2899	Mix	Recurrent exertional rhabdomyolysis QTL	ENSECAG00000033372(dist=22040),ENSECAG00000039208(dist=62257)	intergenic
chr12	15460301	15463500	3199	Mix	Recurrent exertional rhabdomyolysis QTL	ENSECAG00000033372(dist=25040),ENSECAG00000039208(dist=58957)	intergenic
chr12	15465001	15492300	27299	Mix	Recurrent exertional rhabdomyolysis QTL	ENSECAG00000033372(dist=29740),ENSECAG00000039208(dist=30157)	intergenic
chr12	15492501	15495000	2499	Mix	Recurrent exertional rhabdomyolysis QTL	ENSECAG00000033372(dist=57240),ENSECAG00000039208(dist=27457)	intergenic
chr12	15495301	15515800	20499	Mix	Recurrent exertional rhabdomyolysis QTL	ENSECAG00000033372(dist=60040),ENSECAG00000039208(dist=6657)	intergenic
chr12	15515801	15524100	8299	Mix	Recurrent exertional rhabdomyolysis QTL	ENSECAG00000039208	exonic
chr12	15524101	15542000	17899	Mix	Recurrent exertional rhabdomyolysis QTL	ENSECAG00000039208	exonic
chr12	15542701	15546600	3899	Mix	Recurrent exertional rhabdomyolysis QTL	ENSECAG00000039208(dist=6880),ENSECAG00000007016(dist=39882)	intergenic
chr12	15548201	15550000	1799	Mix	Recurrent exertional rhabdomyolysis QTL	ENSECAG00000039208(dist=12380),ENSECAG00000007016(dist=36482)	intergenic
chr12	15552201	15554000	1799	Mix	Recurrent exertional rhabdomyolysis QTL	ENSECAG00000039208(dist=16380),ENSECAG00000007016(dist=32482)	intergenic
chr12	15554601	15556000	1399	Mix	Recurrent exertional rhabdomyolysis QTL	ENSECAG00000039208(dist=18780),ENSECAG00000007016(dist=30482)	intergenic
chr12	15556501	15557800	1299	Mix	Recurrent exertional rhabdomyolysis QTL	ENSECAG00000039208(dist=20680),ENSECAG00000007016(dist=28682)	intergenic
chr12	15557901	15591800	33899	Mix	Recurrent exertional rhabdomyolysis QTL	ENSECAG00000007016	exonic
chr12	15591801	15607200	15399	Mix	Recurrent exertional rhabdomyolysis QTL	ENSECAG00000007016(dist=4363),ENSECAG00000035854(dist=98976)	intergenic
chr12	15607201	15610000	2799	Mix	Recurrent exertional rhabdomyolysis QTL	ENSECAG00000007016(dist=19763),ENSECAG00000035854(dist=96176)	intergenic
chr12	15610301	15612000	1699	Mix	Recurrent exertional rhabdomyolysis QTL	ENSECAG00000007016(dist=22863),ENSECAG00000035854(dist=94176)	intergenic
chr12	15612001	15630000	17999	Mix	Recurrent exertional rhabdomyolysis QTL	ENSECAG00000007016(dist=24563),ENSECAG00000035854(dist=76176)	intergenic
chr12	15631101	15654700	23599	Del	Recurrent exertional rhabdomyolysis QTL	ENSECAG00000007016(dist=43663),ENSECAG00000035854(dist=51476)	intergenic
chr12	15654701	15656600	1899	Mix	Recurrent exertional rhabdomyolysis QTL	ENSECAG00000007016(dist=67263),ENSECAG00000035854(dist=49576)	intergenic
chr12	15656601	15674800	18199	Del	Recurrent exertional rhabdomyolysis QTL	ENSECAG00000007016(dist=69163),ENSECAG00000035854(dist=31376)	intergenic
chr12	15675801	15678400	2599	Mix	Recurrent exertional rhabdomyolysis QTL	ENSECAG00000007016(dist=88363),ENSECAG00000035854(dist=27776)	intergenic
chr12	15724701	15727200	2499	Mix	Recurrent exertional rhabdomyolysis QTL	ENSECAG00000035854(dist=1468),ENSECAG00000039415(dist=7199)	intergenic
chr12	15727301	15732100	4799	Mix	Recurrent exertional rhabdomyolysis QTL	ENSECAG00000035854(dist=4068),ENSECAG00000039415(dist=2299)	intergenic
chr12	15733101	15735200	2099	Mix	Recurrent exertional rhabdomyolysis QTL	ENSECAG00000039415	exonic
chr12	15736001	15737200	1199	Mix	Recurrent exertional rhabdomyolysis QTL	ENSECAG00000039415(dist=661)	downstream
chr12	15739001	15740100	1099	Mix	Recurrent exertional rhabdomyolysis QTL	ENSECAG00000039415(dist=3661),ENSECAG00000007033(dist=72108)	intergenic
chr12	15740401	15743000	2599	Mix	Recurrent exertional rhabdomyolysis QTL	ENSECAG00000039415(dist=5061),ENSECAG00000007033(dist=69208)	intergenic
chr12	15743301	15761700	18399	Del	Recurrent exertional rhabdomyolysis QTL	ENSECAG00000039415(dist=7961),ENSECAG00000007033(dist=50508)	intergenic
chr12	15761801	15763800	1999	Mix	Recurrent exertional rhabdomyolysis QTL	ENSECAG00000039415(dist=26461),ENSECAG00000007033(dist=48408)	intergenic
chr12	15763901	15765000	1099	Del	Recurrent exertional rhabdomyolysis QTL	ENSECAG00000039415(dist=28561),ENSECAG00000007033(dist=47208)	intergenic
chr12	15765801	15767500	1699	Mix	Recurrent exertional rhabdomyolysis QTL	ENSECAG00000039415(dist=30461),ENSECAG00000007033(dist=44708)	intergenic
chr12	15767501	15769300	1799	Mix	Recurrent exertional rhabdomyolysis QTL	ENSECAG00000039415(dist=32161),ENSECAG00000007033(dist=42908)	intergenic
chr12	15769301	15771800	2499	Mix	Recurrent exertional rhabdomyolysis QTL	ENSECAG00000039415(dist=33961),ENSECAG00000007033(dist=40408)	intergenic
chr12	15772101	15776700	4599	Mix	Recurrent exertional rhabdomyolysis QTL	ENSECAG00000039415(dist=36761),ENSECAG00000007033(dist=35508)	intergenic
chr12	15776701	15778000	1299	Mix	Recurrent exertional rhabdomyolysis QTL	ENSECAG00000039415(dist=41361),ENSECAG00000007033(dist=34208)	intergenic
chr12	15778001	15783900	5899	Mix	Recurrent exertional rhabdomyolysis QTL	ENSECAG00000039415(dist=42661),ENSECAG00000007033(dist=28308)	intergenic
chr12	15783901	15785300	1399	Del	Recurrent exertional rhabdomyolysis QTL	ENSECAG00000039415(dist=48561),ENSECAG00000007033(dist=26908)	intergenic
chr12	15786001	15787100	1099	Mix	Recurrent exertional rhabdomyolysis QTL	ENSECAG00000039415(dist=50661),ENSECAG00000007033(dist=25108)	intergenic
chr12	15787601	15790600	2999	Mix	Recurrent exertional rhabdomyolysis QTL	ENSECAG00000039415(dist=52261),ENSECAG00000007033(dist=21608)	intergenic
chr12	15792501	15796700	4199	Del	Recurrent exertional rhabdomyolysis QTL	ENSECAG00000039415(dist=57161),ENSECAG00000007033(dist=15508)	intergenic
chr12	15797101	15798300	1199	Mix	Recurrent exertional rhabdomyolysis QTL	ENSECAG00000039415(dist=61761),ENSECAG00000007033(dist=13908)	intergenic
chr12	15798301	15799700	1399	Mix	Recurrent exertional rhabdomyolysis QTL	ENSECAG00000039415(dist=62961),ENSECAG00000007033(dist=12508)	intergenic
chr12	15801101	15810700	9599	Mix	Recurrent exertional rhabdomyolysis QTL	ENSECAG00000039415(dist=65761),ENSECAG00000007033(dist=1508)	intergenic
chr12	15812301	15832200	19899	Mix	Recurrent exertional rhabdomyolysis QTL	ENSECAG00000007033	exonic
chr12	15832401	15833600	1199	Mix	Recurrent exertional rhabdomyolysis QTL	ENSECAG00000007033(dist=19267),ENSECAG00000037027(dist=95700)	intergenic
chr12	15834301	15836600	2299	Mix	Recurrent exertional rhabdomyolysis QTL	ENSECAG00000007033(dist=21167),ENSECAG00000037027(dist=92700)	intergenic
chr12	15837001	15839800	2799	Mix	Recurrent exertional rhabdomyolysis QTL	ENSECAG00000007033(dist=23867),ENSECAG00000037027(dist=89500)	intergenic
chr12	15839801	15842100	2299	Mix	Recurrent exertional rhabdomyolysis QTL	ENSECAG00000007033(dist=26667),ENSECAG00000037027(dist=87200)	intergenic
chr12	15842401	15851800	9399	Mix	Recurrent exertional rhabdomyolysis QTL	ENSECAG00000007033(dist=29267),ENSECAG00000037027(dist=77500)	intergenic
chr12	15851801	15854200	2399	Mix	Recurrent exertional rhabdomyolysis QTL	ENSECAG00000007033(dist=38667),ENSECAG00000037027(dist=75100)	intergenic
chr12	15854201	15863500	9299	Mix	Recurrent exertional rhabdomyolysis QTL	ENSECAG00000007033(dist=41067),ENSECAG00000037027(dist=65800)	intergenic
chr12	15863701	15867300	3599	Del	Recurrent exertional rhabdomyolysis QTL	ENSECAG00000007033(dist=50567),ENSECAG00000037027(dist=62000)	intergenic
chr12	15867501	15869000	1499	Mix	Recurrent exertional rhabdomyolysis QTL	ENSECAG00000007033(dist=54367),ENSECAG00000037027(dist=60300)	intergenic
chr12	15869401	15871500	2099	Mix	Recurrent exertional rhabdomyolysis QTL	ENSECAG00000007033(dist=56267),ENSECAG00000037027(dist=57800)	intergenic
chr12	15872901	15874200	1299	Mix	Recurrent exertional rhabdomyolysis QTL	ENSECAG00000007033(dist=59767),ENSECAG00000037027(dist=55100)	intergenic
chr12	15874201	15889400	15199	Mix	Recurrent exertional rhabdomyolysis QTL	ENSECAG00000007033(dist=61067),ENSECAG00000037027(dist=39900)	intergenic
chr12	15889401	15894300	4899	Mix	Recurrent exertional rhabdomyolysis QTL	ENSECAG00000007033(dist=76267),ENSECAG00000037027(dist=35000)	intergenic
chr12	15894301	15896400	2099	Del	Recurrent exertional rhabdomyolysis QTL	ENSECAG00000007033(dist=81167),ENSECAG00000037027(dist=32900)	intergenic
chr12	15897501	15902800	5299	Dup	Recurrent exertional rhabdomyolysis QTL	ENSECAG00000007033(dist=84367),ENSECAG00000037027(dist=26500)	intergenic
chr12	15902801	15904200	1399	Mix	Recurrent exertional rhabdomyolysis QTL	ENSECAG00000007033(dist=89667),ENSECAG00000037027(dist=25100)	intergenic
chr12	15904201	15906900	2699	Mix	Recurrent exertional rhabdomyolysis QTL	ENSECAG00000007033(dist=91067),ENSECAG00000037027(dist=22400)	intergenic
chr12	15906901	15908100	1199	Mix	Recurrent exertional rhabdomyolysis QTL	ENSECAG00000007033(dist=93767),ENSECAG00000037027(dist=21200)	intergenic
chr12	15908101	15909300	1199	Mix	Recurrent exertional rhabdomyolysis QTL	ENSECAG00000007033(dist=94967),ENSECAG00000037027(dist=20000)	intergenic
chr12	15910101	15914900	4799	Dup	Recurrent exertional rhabdomyolysis QTL	ENSECAG00000007033(dist=96967),ENSECAG00000037027(dist=14400)	intergenic
chr12	15914901	15966900	51999	Dup	Recurrent exertional rhabdomyolysis QTL	ENSECAG00000007137,ENSECAG00000037027	exonic
chr12	15967001	15968100	1099	Mix	Recurrent exertional rhabdomyolysis QTL	ENSECAG00000007137(dist=26574),ENSECAG00000033572(dist=64180)	intergenic
chr12	15969101	15972100	2999	Mix	Recurrent exertional rhabdomyolysis QTL	ENSECAG00000007137(dist=28674),ENSECAG00000033572(dist=60180)	intergenic
chr12	15972201	15978900	6699	Mix	Recurrent exertional rhabdomyolysis QTL	ENSECAG00000007137(dist=31774),ENSECAG00000033572(dist=53380)	intergenic
chr12	15978901	15985900	6999	Mix	Recurrent exertional rhabdomyolysis QTL	ENSECAG00000007137(dist=38474),ENSECAG00000033572(dist=46380)	intergenic
chr12	15987401	15989600	2199	Mix	Recurrent exertional rhabdomyolysis QTL	ENSECAG00000007137(dist=46974),ENSECAG00000033572(dist=42680)	intergenic
chr12	15989801	15991200	1399	Del	Recurrent exertional rhabdomyolysis QTL	ENSECAG00000007137(dist=49374),ENSECAG00000033572(dist=41080)	intergenic
chr12	15991401	15995400	3999	Mix	Recurrent exertional rhabdomyolysis QTL	ENSECAG00000007137(dist=50974),ENSECAG00000033572(dist=36880)	intergenic
chr12	15995401	15999500	4099	Mix	Recurrent exertional rhabdomyolysis QTL	ENSECAG00000007137(dist=54974),ENSECAG00000033572(dist=32780)	intergenic
chr12	15999501	16002400	2899	Mix	Recurrent exertional rhabdomyolysis QTL	ENSECAG00000007137(dist=59074),ENSECAG00000033572(dist=29880)	intergenic
chr12	16002401	16004800	2399	Mix	Recurrent exertional rhabdomyolysis QTL	ENSECAG00000007137(dist=61974),ENSECAG00000033572(dist=27480)	intergenic
chr12	16004801	16007600	2799	Mix	Recurrent exertional rhabdomyolysis QTL	ENSECAG00000007137(dist=64374),ENSECAG00000033572(dist=24680)	intergenic
chr12	16008201	16023700	15499	Mix	Recurrent exertional rhabdomyolysis QTL	ENSECAG00000007137(dist=67774),ENSECAG00000033572(dist=8580)	intergenic
chr12	16026201	16051900	25699	Mix	Recurrent exertional rhabdomyolysis QTL	ENSECAG00000007167,ENSECAG00000033572	exonic
chr12	16051901	16055000	3099	Mix	Recurrent exertional rhabdomyolysis QTL	ENSECAG00000007167(dist=6031),ENSECAG00000031826(dist=74053)	intergenic
chr12	16055901	16061400	5499	Mix	Recurrent exertional rhabdomyolysis QTL	ENSECAG00000007167(dist=10031),ENSECAG00000031826(dist=67653)	intergenic
chr12	16062301	16065100	2799	Mix	Recurrent exertional rhabdomyolysis QTL	ENSECAG00000007167(dist=16431),ENSECAG00000031826(dist=63953)	intergenic
chr12	16065101	16067900	2799	Mix	Recurrent exertional rhabdomyolysis QTL	ENSECAG00000007167(dist=19231),ENSECAG00000031826(dist=61153)	intergenic
chr12	16067901	16070200	2299	Mix	Recurrent exertional rhabdomyolysis QTL	ENSECAG00000007167(dist=22031),ENSECAG00000031826(dist=58853)	intergenic
chr12	16070201	16071500	1299	Mix	Recurrent exertional rhabdomyolysis QTL	ENSECAG00000007167(dist=24331),ENSECAG00000031826(dist=57553)	intergenic
chr12	16071501	16076300	4799	Mix	Recurrent exertional rhabdomyolysis QTL	ENSECAG00000007167(dist=25631),ENSECAG00000031826(dist=52753)	intergenic
chr12	16076301	16077700	1399	Del	Recurrent exertional rhabdomyolysis QTL	ENSECAG00000007167(dist=30431),ENSECAG00000031826(dist=51353)	intergenic
chr12	16077801	16093300	15499	Mix	Recurrent exertional rhabdomyolysis QTL	ENSECAG00000007167(dist=31931),ENSECAG00000031826(dist=35753)	intergenic
chr12	16093401	16097700	4299	Mix	Recurrent exertional rhabdomyolysis QTL	ENSECAG00000007167(dist=47531),ENSECAG00000031826(dist=31353)	intergenic
chr12	16099401	16104800	5399	Mix	Recurrent exertional rhabdomyolysis QTL	ENSECAG00000007167(dist=53531),ENSECAG00000031826(dist=24253)	intergenic
chr12	16104801	16107000	2199	Mix	Recurrent exertional rhabdomyolysis QTL	ENSECAG00000007167(dist=58931),ENSECAG00000031826(dist=22053)	intergenic
chr12	16107301	16108400	1099	Mix	Recurrent exertional rhabdomyolysis QTL	ENSECAG00000007167(dist=61431),ENSECAG00000031826(dist=20653)	intergenic
chr12	16108401	16111600	3199	Mix	Recurrent exertional rhabdomyolysis QTL	ENSECAG00000007167(dist=62531),ENSECAG00000031826(dist=17453)	intergenic
chr12	16111801	16113400	1599	Mix	Recurrent exertional rhabdomyolysis QTL	ENSECAG00000007167(dist=65931),ENSECAG00000031826(dist=15653)	intergenic
chr12	16113401	16117800	4399	Mix	Recurrent exertional rhabdomyolysis QTL	ENSECAG00000007167(dist=67531),ENSECAG00000031826(dist=11253)	intergenic
chr12	16119301	16120500	1199	Mix	Recurrent exertional rhabdomyolysis QTL	ENSECAG00000007167(dist=73431),ENSECAG00000031826(dist=8553)	intergenic
chr12	16120501	16134800	14299	Del	Recurrent exertional rhabdomyolysis QTL	ENSECAG00000031826	exonic
chr12	16134801	16155300	20499	Del	Recurrent exertional rhabdomyolysis QTL	ENSECAG00000031826(dist=4792),ENSECAG00000009802(dist=2222)	intergenic
chr12	16160101	16161700	1599	Mix	Recurrent exertional rhabdomyolysis QTL	ENSECAG00000009802(dist=1639),ENSECAG00000039749(dist=24605)	intergenic
chr12	16162001	16164100	2099	Mix	Recurrent exertional rhabdomyolysis QTL	ENSECAG00000009802(dist=3539),ENSECAG00000039749(dist=22205)	intergenic
chr12	16165601	16168900	3299	Mix	Recurrent exertional rhabdomyolysis QTL	ENSECAG00000009802(dist=7139),ENSECAG00000039749(dist=17405)	intergenic
chr12	16169101	16175700	6599	Mix	Recurrent exertional rhabdomyolysis QTL	ENSECAG00000009802(dist=10639),ENSECAG00000039749(dist=10605)	intergenic
chr12	16176501	16188200	11699	Mix	Recurrent exertional rhabdomyolysis QTL	ENSECAG00000039749	exonic
chr12	16188601	16189700	1099	Mix	Recurrent exertional rhabdomyolysis QTL	ENSECAG00000039749(dist=1340),ENSECAG00000029694(dist=6625)	intergenic
chr12	16190001	16192500	2499	Mix	Recurrent exertional rhabdomyolysis QTL	ENSECAG00000039749(dist=2740),ENSECAG00000029694(dist=3825)	intergenic
chr12	16200301	16219100	18799	Mix	Recurrent exertional rhabdomyolysis QTL	ENSECAG00000029694(dist=1533),ENSECAG00000028758(dist=156143)	intergenic
chr12	16219301	16220800	1499	Mix	Recurrent exertional rhabdomyolysis QTL	ENSECAG00000029694(dist=20533),ENSECAG00000028758(dist=154443)	intergenic
chr12	16220901	16224400	3499	Del	Recurrent exertional rhabdomyolysis QTL	ENSECAG00000029694(dist=22133),ENSECAG00000028758(dist=150843)	intergenic
chr12	16224601	16235300	10699	Mix	Recurrent exertional rhabdomyolysis QTL	ENSECAG00000029694(dist=25833),ENSECAG00000028758(dist=139943)	intergenic
chr12	16235301	16264300	28999	Del	Recurrent exertional rhabdomyolysis QTL	ENSECAG00000029694(dist=36533),ENSECAG00000028758(dist=110943)	intergenic
chr12	16264301	16266100	1799	Mix	Recurrent exertional rhabdomyolysis QTL	ENSECAG00000029694(dist=65533),ENSECAG00000028758(dist=109143)	intergenic
chr12	16266401	16276000	9599	Dup	Recurrent exertional rhabdomyolysis QTL	ENSECAG00000029694(dist=67633),ENSECAG00000028758(dist=99243)	intergenic
chr12	16276201	16278800	2599	Mix	Recurrent exertional rhabdomyolysis QTL	ENSECAG00000029694(dist=77433),ENSECAG00000028758(dist=96443)	intergenic
chr12	16279601	16282500	2899	Del	Recurrent exertional rhabdomyolysis QTL	ENSECAG00000029694(dist=80833),ENSECAG00000028758(dist=92743)	intergenic
chr12	16282601	16284700	2099	Mix	Recurrent exertional rhabdomyolysis QTL	ENSECAG00000029694(dist=83833),ENSECAG00000028758(dist=90543)	intergenic
chr12	16285201	16286900	1699	Mix	Recurrent exertional rhabdomyolysis QTL	ENSECAG00000029694(dist=86433),ENSECAG00000028758(dist=88343)	intergenic
chr12	16287901	16289500	1599	Mix	Recurrent exertional rhabdomyolysis QTL	ENSECAG00000029694(dist=89133),ENSECAG00000028758(dist=85743)	intergenic
chr12	16289501	16292400	2899	Mix	Recurrent exertional rhabdomyolysis QTL	ENSECAG00000029694(dist=90733),ENSECAG00000028758(dist=82843)	intergenic
chr12	16293201	16308000	14799	Mix	Recurrent exertional rhabdomyolysis QTL	ENSECAG00000029694(dist=94433),ENSECAG00000028758(dist=67243)	intergenic
chr12	16310601	16337100	26499	Del	Recurrent exertional rhabdomyolysis QTL	ENSECAG00000029694(dist=111833),ENSECAG00000028758(dist=38143)	intergenic
chr12	16337101	16339700	2599	Mix	Recurrent exertional rhabdomyolysis QTL	ENSECAG00000029694(dist=138333),ENSECAG00000028758(dist=35543)	intergenic
chr12	16339701	16357100	17399	Mix	Recurrent exertional rhabdomyolysis QTL	ENSECAG00000029694(dist=140933),ENSECAG00000028758(dist=18143)	intergenic
chr12	16383701	16387400	3699	Mix	Recurrent exertional rhabdomyolysis QTL	ENSECAG00000028758(dist=7539),ENSECAG00000037620(dist=39365)	intergenic
chr12	16387901	16392700	4799	Mix	Recurrent exertional rhabdomyolysis QTL	ENSECAG00000028758(dist=11739),ENSECAG00000037620(dist=34065)	intergenic
chr12	16392901	16416300	23399	Mix	Recurrent exertional rhabdomyolysis QTL	ENSECAG00000028758(dist=16739),ENSECAG00000037620(dist=10465)	intergenic
chr12	16416301	16419500	3199	Mix	Recurrent exertional rhabdomyolysis QTL	ENSECAG00000028758(dist=40139),ENSECAG00000037620(dist=7265)	intergenic
chr12	16419501	16571000	151499	Mix	Recurrent exertional rhabdomyolysis QTL	ENSECAG00000008064,ENSECAG00000035194,ENSECAG00000037620,ENSECAG00000038139	exonic
chr12	16653101	16656100	2999	Mix	Recurrent exertional rhabdomyolysis QTL	ENSECAG00000042496(dist=25553),ENSECAG00000006727(dist=25996)	intergenic
chr12	16656401	16661200	4799	Mix	Recurrent exertional rhabdomyolysis QTL	ENSECAG00000042496(dist=28853),ENSECAG00000006727(dist=20896)	intergenic
chr12	16661301	16668500	7199	Del	Recurrent exertional rhabdomyolysis QTL	ENSECAG00000042496(dist=33753),ENSECAG00000006727(dist=13596)	intergenic
chr12	16669101	16670500	1399	Mix	Recurrent exertional rhabdomyolysis QTL	ENSECAG00000042496(dist=41553),ENSECAG00000006727(dist=11596)	intergenic
chr12	16671401	16691600	20199	Mix	Recurrent exertional rhabdomyolysis QTL	ENSECAG00000006727	exonic
chr12	16692801	16745300	52499	Mix	Recurrent exertional rhabdomyolysis QTL	ENSECAG00000039571	exonic
chr12	16746301	16747500	1199	Mix	Recurrent exertional rhabdomyolysis QTL	ENSECAG00000039571(dist=27786),ENSECAG00000030835(dist=35402)	intergenic
chr12	16748501	16750900	2399	Mix	Recurrent exertional rhabdomyolysis QTL	ENSECAG00000039571(dist=29986),ENSECAG00000030835(dist=32002)	intergenic
chr12	16750901	16752200	1299	Mix	Recurrent exertional rhabdomyolysis QTL	ENSECAG00000039571(dist=32386),ENSECAG00000030835(dist=30702)	intergenic
chr12	16752901	16754700	1799	Mix	Recurrent exertional rhabdomyolysis QTL	ENSECAG00000039571(dist=34386),ENSECAG00000030835(dist=28202)	intergenic
chr12	16754701	16755900	1199	Del	Recurrent exertional rhabdomyolysis QTL	ENSECAG00000039571(dist=36186),ENSECAG00000030835(dist=27002)	intergenic
chr12	16757401	16774400	16999	Mix	Recurrent exertional rhabdomyolysis QTL	ENSECAG00000039571(dist=38886),ENSECAG00000030835(dist=8502)	intergenic
chr12	16776501	16795000	18499	Mix	Recurrent exertional rhabdomyolysis QTL	ENSECAG00000030835	exonic
chr12	16795001	16796400	1399	Mix	Recurrent exertional rhabdomyolysis QTL	ENSECAG00000030835	intronic
chr12	16796601	16807200	10599	Mix	Recurrent exertional rhabdomyolysis QTL	ENSECAG00000030835	intronic
chr12	16807201	16831600	24399	Mix	Recurrent exertional rhabdomyolysis QTL	ENSECAG00000030064,ENSECAG00000030835	exonic
chr12	16831601	16836100	4499	Del	Recurrent exertional rhabdomyolysis QTL	ENSECAG00000030064(dist=324)	upstream
chr12	16836101	16892500	56399	Mix	Recurrent exertional rhabdomyolysis QTL	ENSECAG00000033713	exonic
chr12	16892701	16893800	1099	Mix	Recurrent exertional rhabdomyolysis QTL	ENSECAG00000033713	intronic
chr12	16893801	16901100	7299	Mix	Recurrent exertional rhabdomyolysis QTL	ENSECAG00000033713	intronic
chr12	16901301	16904900	3599	Del	Recurrent exertional rhabdomyolysis QTL	ENSECAG00000033713	intronic
chr12	16905101	16908100	2999	Mix	Recurrent exertional rhabdomyolysis QTL	ENSECAG00000033713	intronic
chr12	16908201	16909400	1199	Mix	Recurrent exertional rhabdomyolysis QTL	ENSECAG00000033713	intronic
chr12	16909601	16910700	1099	Mix	Recurrent exertional rhabdomyolysis QTL	ENSECAG00000033713	intronic
chr12	16912001	16913900	1899	Mix	Recurrent exertional rhabdomyolysis QTL	ENSECAG00000033713	intronic
chr12	16914201	17015900	101699	Mix	Recurrent exertional rhabdomyolysis QTL	ENSECAG00000033713,ENSECAG00000038754	exonic
chr12	17016901	17018700	1799	Mix	Recurrent exertional rhabdomyolysis QTL	ENSECAG00000038754(dist=62638),ENSECAG00000043732(dist=25796)	intergenic
chr12	17019501	17023400	3899	Mix	Recurrent exertional rhabdomyolysis QTL	ENSECAG00000038754(dist=65238),ENSECAG00000043732(dist=21096)	intergenic
chr12	17024201	17029700	5499	Mix	Recurrent exertional rhabdomyolysis QTL	ENSECAG00000038754(dist=69938),ENSECAG00000043732(dist=14796)	intergenic
chr12	17030201	17032000	1799	Mix	Recurrent exertional rhabdomyolysis QTL	ENSECAG00000038754(dist=75938),ENSECAG00000043732(dist=12496)	intergenic
chr12	17033101	17036800	3699	Mix	Recurrent exertional rhabdomyolysis QTL	ENSECAG00000038754(dist=78838),ENSECAG00000043732(dist=7696)	intergenic
chr12	17036801	17041000	4199	Mix	Recurrent exertional rhabdomyolysis QTL	ENSECAG00000038754(dist=82538),ENSECAG00000043732(dist=3496)	intergenic
chr12	17052001	17054500	2499	Mix	Recurrent exertional rhabdomyolysis QTL	ENSECAG00000043732(dist=6577),ENSECAG00000043790(dist=18368)	intergenic
chr12	17054801	17056000	1199	Del	Recurrent exertional rhabdomyolysis QTL	ENSECAG00000043732(dist=9377),ENSECAG00000043790(dist=16868)	intergenic
chr12	17056001	17058800	2799	Del	Recurrent exertional rhabdomyolysis QTL	ENSECAG00000043732(dist=10577),ENSECAG00000043790(dist=14068)	intergenic
chr12	17058801	17059900	1099	Mix	Recurrent exertional rhabdomyolysis QTL	ENSECAG00000043732(dist=13377),ENSECAG00000043790(dist=12968)	intergenic
chr12	17059901	17062600	2699	Del	Recurrent exertional rhabdomyolysis QTL	ENSECAG00000043732(dist=14477),ENSECAG00000043790(dist=10268)	intergenic
chr12	17063201	17064700	1499	Mix	Recurrent exertional rhabdomyolysis QTL	ENSECAG00000043732(dist=17777),ENSECAG00000043790(dist=8168)	intergenic
chr12	17064701	17071500	6799	Mix	Recurrent exertional rhabdomyolysis QTL	ENSECAG00000043732(dist=19277),ENSECAG00000043790(dist=1368)	intergenic
chr12	17076901	17078700	1799	Mix	Recurrent exertional rhabdomyolysis QTL	ENSECAG00000043790(dist=3114),ENSECAG00000042112(dist=1288)	intergenic
chr12	17084101	17087600	3499	Mix	Recurrent exertional rhabdomyolysis QTL	ENSECAG00000042112(dist=3189),ENSECAG00000038985(dist=20712)	intergenic
chr12	17088201	17092100	3899	Mix	Recurrent exertional rhabdomyolysis QTL	ENSECAG00000042112(dist=7289),ENSECAG00000038985(dist=16212)	intergenic
chr12	17092101	17105400	13299	Mix	Recurrent exertional rhabdomyolysis QTL	ENSECAG00000042112(dist=11189),ENSECAG00000038985(dist=2912)	intergenic
chr12	17106001	17107400	1399	Mix	Recurrent exertional rhabdomyolysis QTL	ENSECAG00000038985(dist=912)	upstream
chr12	17108101	17109500	1399	Mix	Recurrent exertional rhabdomyolysis QTL	ENSECAG00000038985	exonic
chr12	17109701	17111500	1799	Mix	Recurrent exertional rhabdomyolysis QTL	ENSECAG00000038985	intronic
chr12	17111501	17113000	1499	Mix	Recurrent exertional rhabdomyolysis QTL	ENSECAG00000038985	intronic
chr12	17113301	17120300	6999	Mix	Recurrent exertional rhabdomyolysis QTL	ENSECAG00000038985	intronic
chr12	17120301	17132100	11799	Mix	Recurrent exertional rhabdomyolysis QTL	ENSECAG00000038985	intronic
chr12	17132101	17143700	11599	Mix	Recurrent exertional rhabdomyolysis QTL	ENSECAG00000038985	intronic
chr12	17144201	17145500	1299	Mix	Recurrent exertional rhabdomyolysis QTL	ENSECAG00000038985	intronic
chr12	17147401	17148900	1499	Mix	Recurrent exertional rhabdomyolysis QTL	ENSECAG00000038985	intronic
chr12	17149801	17151200	1399	Mix	Recurrent exertional rhabdomyolysis QTL	ENSECAG00000038985	intronic
chr12	17151201	17152400	1199	Mix	Recurrent exertional rhabdomyolysis QTL	ENSECAG00000038985	intronic
chr12	17153501	17164800	11299	Mix	Recurrent exertional rhabdomyolysis QTL	ENSECAG00000038758	exonic
chr12	17165401	17167600	2199	Mix	Recurrent exertional rhabdomyolysis QTL	ENSECAG00000038985	intronic
chr12	17167601	17169100	1499	Mix	Recurrent exertional rhabdomyolysis QTL	ENSECAG00000038985	intronic
chr12	17169101	17186600	17499	Mix	Recurrent exertional rhabdomyolysis QTL	ENSECAG00000037417,ENSECAG00000038985	exonic
chr12	17186601	17194400	7799	Mix	Recurrent exertional rhabdomyolysis QTL	ENSECAG00000037417	intronic
chr12	17194401	17205200	10799	Mix	Recurrent exertional rhabdomyolysis QTL	ENSECAG00000037417	intronic
chr12	17205201	17215200	9999	Dup	Recurrent exertional rhabdomyolysis QTL	ENSECAG00000037417	intronic
chr12	17216401	17218400	1999	Dup	Recurrent exertional rhabdomyolysis QTL	ENSECAG00000037417	intronic
chr12	17218401	17222800	4399	Dup	Recurrent exertional rhabdomyolysis QTL	ENSECAG00000037417	intronic
chr12	17222801	17248000	25199	Mix	Recurrent exertional rhabdomyolysis QTL	ENSECAG00000037417	intronic
chr12	17248401	17251500	3099	Mix	Recurrent exertional rhabdomyolysis QTL	ENSECAG00000037417	intronic
chr12	17251501	17253600	2099	Mix	Recurrent exertional rhabdomyolysis QTL	ENSECAG00000037417	intronic
chr12	17254601	17300000	45399	Mix	Recurrent exertional rhabdomyolysis QTL	ENSECAG00000037417	exonic
chr12	17300001	17305900	5899	Mix	Recurrent exertional rhabdomyolysis QTL	ENSECAG00000037417(dist=38498),ENSECAG00000033099(dist=27975)	intergenic
chr12	17307001	17324100	17099	Del	Recurrent exertional rhabdomyolysis QTL	ENSECAG00000037417(dist=45498),ENSECAG00000033099(dist=9775)	intergenic
chr12	17325501	17328800	3299	Mix	Recurrent exertional rhabdomyolysis QTL	ENSECAG00000037417(dist=63998),ENSECAG00000033099(dist=5075)	intergenic
chr12	17329901	17334900	4999	Dup	Recurrent exertional rhabdomyolysis QTL	ENSECAG00000033099	exonic
chr12	17334901	17381000	46099	Mix	Recurrent exertional rhabdomyolysis QTL	ENSECAG00000034462	exonic
chr12	17382101	17383900	1799	Mix	Recurrent exertional rhabdomyolysis QTL	ENSECAG00000034462(dist=29828),ENSECAG00000041008(dist=41665)	intergenic
chr12	17384701	17386400	1699	Mix	Recurrent exertional rhabdomyolysis QTL	ENSECAG00000034462(dist=32428),ENSECAG00000041008(dist=39165)	intergenic
chr12	17386601	17401600	14999	Mix	Recurrent exertional rhabdomyolysis QTL	ENSECAG00000034462(dist=34328),ENSECAG00000041008(dist=23965)	intergenic
chr12	17401601	17404500	2899	Mix	Recurrent exertional rhabdomyolysis QTL	ENSECAG00000034462(dist=49328),ENSECAG00000041008(dist=21065)	intergenic
chr12	17405201	17410900	5699	Mix	Recurrent exertional rhabdomyolysis QTL	ENSECAG00000034462(dist=52928),ENSECAG00000041008(dist=14665)	intergenic
chr12	17411001	17412600	1599	Mix	Recurrent exertional rhabdomyolysis QTL	ENSECAG00000034462(dist=58728),ENSECAG00000041008(dist=12965)	intergenic
chr12	17413701	17420900	7199	Mix	Recurrent exertional rhabdomyolysis QTL	ENSECAG00000034462(dist=61428),ENSECAG00000041008(dist=4665)	intergenic
chr12	17422201	17424100	1899	Mix	Recurrent exertional rhabdomyolysis QTL	ENSECAG00000034462(dist=69928),ENSECAG00000041008(dist=1465)	intergenic
chr12	17425101	17428100	2999	Del	Recurrent exertional rhabdomyolysis QTL	ENSECAG00000041008	exonic
chr12	17428101	17431400	3299	Mix	Recurrent exertional rhabdomyolysis QTL	ENSECAG00000041008(dist=1601),ENSECAG00000030260(dist=15463)	intergenic
chr12	17431401	17432700	1299	Del	Recurrent exertional rhabdomyolysis QTL	ENSECAG00000041008(dist=4901),ENSECAG00000030260(dist=14163)	intergenic
chr12	17433601	17437200	3599	Mix	Recurrent exertional rhabdomyolysis QTL	ENSECAG00000041008(dist=7101),ENSECAG00000030260(dist=9663)	intergenic
chr12	17437201	17441400	4199	Mix	Recurrent exertional rhabdomyolysis QTL	ENSECAG00000041008(dist=10701),ENSECAG00000030260(dist=5463)	intergenic
chr12	17450801	17453100	2299	Mix	Recurrent exertional rhabdomyolysis QTL	ENSECAG00000030260(dist=2999),ENSECAG00000039946(dist=4962)	intergenic
chr12	17453401	17454500	1099	Del	Recurrent exertional rhabdomyolysis QTL	ENSECAG00000030260(dist=5599),ENSECAG00000039946(dist=3562)	intergenic
chr12	17456101	17462300	6199	Mix	Recurrent exertional rhabdomyolysis QTL	ENSECAG00000039946	exonic
chr12	17462601	17464000	1399	Mix	Recurrent exertional rhabdomyolysis QTL	ENSECAG00000039946	intronic
chr12	17464001	17468400	4399	Mix	Recurrent exertional rhabdomyolysis QTL	ENSECAG00000039946	intronic
chr12	17469201	17471500	2299	Del	Recurrent exertional rhabdomyolysis QTL	ENSECAG00000033889	exonic
chr12	17471501	17472600	1099	Del	Recurrent exertional rhabdomyolysis QTL	ENSECAG00000039946	intronic
chr12	17472601	17491000	18399	Del	Recurrent exertional rhabdomyolysis QTL	ENSECAG00000039946	intronic
chr12	17495301	17498300	2999	Mix	Recurrent exertional rhabdomyolysis QTL	ENSECAG00000039946	exonic
chr12	17498601	17508300	9699	Del	Recurrent exertional rhabdomyolysis QTL	ENSECAG00000039946(dist=1038),ENSECAG00000030970(dist=43732)	intergenic
chr12	17509801	17568400	58599	Mix	Recurrent exertional rhabdomyolysis QTL	ENSECAG00000030970	exonic
chr12	17568401	17574000	5599	Mix	Recurrent exertional rhabdomyolysis QTL	ENSECAG00000030970(dist=15452),ENSECAG00000029052(dist=83441)	intergenic
chr12	17574001	17761500	187499	Mix	Recurrent exertional rhabdomyolysis QTL	ENSECAG00000029052,ENSECAG00000030894	exonic
chr12	17761601	17945400	183799	Mix	Recurrent exertional rhabdomyolysis QTL	ENSECAG00000006863,ENSECAG00000028234,ENSECAG00000033963,ENSECAG00000037132,ENSECAG00000042011	exonic
chr12	17945401	17952100	6699	Mix	Recurrent exertional rhabdomyolysis QTL	ENSECAG00000006863(dist=8716),ENSECAG00000028684(dist=49856)	intergenic
chr12	17952101	17961200	9099	Mix	Recurrent exertional rhabdomyolysis QTL	ENSECAG00000006863(dist=15416),ENSECAG00000028684(dist=40756)	intergenic
chr12	17961201	18009500	48299	Mix	Recurrent exertional rhabdomyolysis QTL	ENSECAG00000028684	exonic
chr12	18009501	18012200	2699	Mix	Recurrent exertional rhabdomyolysis QTL	ENSECAG00000028684(dist=6607),ENSECAG00000006871(dist=12737)	intergenic
chr12	18012501	18014700	2199	Mix	Recurrent exertional rhabdomyolysis QTL	ENSECAG00000028684(dist=9607),ENSECAG00000006871(dist=10237)	intergenic
chr12	18016001	18094000	77999	Mix	Recurrent exertional rhabdomyolysis QTL	ENSECAG00000006871,ENSECAG00000032322,ENSECAG00000039771	exonic
chr12	18094001	18114100	20099	Mix	Recurrent exertional rhabdomyolysis QTL	ENSECAG00000032322(dist=12172),ENSECAG00000028745(dist=14444)	intergenic
chr12	18114201	18124800	10599	Del	Recurrent exertional rhabdomyolysis QTL	ENSECAG00000032322(dist=32372),ENSECAG00000028745(dist=3744)	intergenic
chr12	18183101	18192800	9699	Mix	Recurrent exertional rhabdomyolysis QTL	ENSECAG00000039516(dist=26868),ENSECAG00000043443(dist=53636)	intergenic
chr12	18192801	18221700	28899	Mix	Recurrent exertional rhabdomyolysis QTL	ENSECAG00000039516(dist=36568),ENSECAG00000043443(dist=24736)	intergenic
chr12	18221701	18226100	4399	Mix	Recurrent exertional rhabdomyolysis QTL	ENSECAG00000039516(dist=65468),ENSECAG00000043443(dist=20336)	intergenic
chr12	18227201	18228600	1399	Mix	Recurrent exertional rhabdomyolysis QTL	ENSECAG00000039516(dist=70968),ENSECAG00000043443(dist=17836)	intergenic
chr12	18228601	18229800	1199	Mix	Recurrent exertional rhabdomyolysis QTL	ENSECAG00000039516(dist=72368),ENSECAG00000043443(dist=16636)	intergenic
chr12	18229801	18234300	4499	Mix	Recurrent exertional rhabdomyolysis QTL	ENSECAG00000039516(dist=73568),ENSECAG00000043443(dist=12136)	intergenic
chr12	18234601	18238700	4099	Mix	Recurrent exertional rhabdomyolysis QTL	ENSECAG00000039516(dist=78368),ENSECAG00000043443(dist=7736)	intergenic
chr12	18239701	18245500	5799	Mix	Recurrent exertional rhabdomyolysis QTL	ENSECAG00000043443(dist=936)	downstream
chr12	18425601	18429200	3599	Dup	Recurrent exertional rhabdomyolysis QTL	ENSECAG00000043443(dist=718)	upstream
chr12	18429201	18433900	4699	Dup	Recurrent exertional rhabdomyolysis QTL	ENSECAG00000043443(dist=4318),ENSECAG00000038482(dist=205245)	intergenic
chr12	18434101	18435400	1299	Del	Recurrent exertional rhabdomyolysis QTL	ENSECAG00000043443(dist=9218),ENSECAG00000038482(dist=203745)	intergenic
chr12	18436901	18438400	1499	Del	Recurrent exertional rhabdomyolysis QTL	ENSECAG00000043443(dist=12018),ENSECAG00000038482(dist=200745)	intergenic
chr12	18438401	18439800	1399	Mix	Recurrent exertional rhabdomyolysis QTL	ENSECAG00000043443(dist=13518),ENSECAG00000038482(dist=199345)	intergenic
chr12	18439901	18453000	13099	Del	Recurrent exertional rhabdomyolysis QTL	ENSECAG00000043443(dist=15018),ENSECAG00000038482(dist=186145)	intergenic
chr12	18453401	18455800	2399	Mix	Recurrent exertional rhabdomyolysis QTL	ENSECAG00000043443(dist=28518),ENSECAG00000038482(dist=183345)	intergenic
chr12	18455801	18666900	211099	Mix	Recurrent exertional rhabdomyolysis QTL	ENSECAG00000038482	exonic
chr12	18666901	18975300	308399	Mix	Recurrent exertional rhabdomyolysis QTL	ENSECAG00000007510,ENSECAG00000007567,ENSECAG00000007775,ENSECAG00000012232,ENSECAG00000031287,ENSECAG00000033431,ENSECAG00000034087,ENSECAG00000034628	exonic
chr12	18975301	18982700	7399	Mix	Recurrent exertional rhabdomyolysis QTL	ENSECAG00000031287(dist=18047),ENSECAG00000035729(dist=50365)	intergenic
chr12	18983301	18997300	13999	Del	Recurrent exertional rhabdomyolysis QTL	ENSECAG00000031287(dist=26047),ENSECAG00000035729(dist=35765)	intergenic
chr12	18997301	19138100	140799	Del	Recurrent exertional rhabdomyolysis QTL	ENSECAG00000028641,ENSECAG00000035729,ENSECAG00000038614	exonic
chr12	19138101	19172800	34699	Mix	Recurrent exertional rhabdomyolysis QTL	ENSECAG00000007981	exonic
chr12	19172801	19175400	2599	Mix	Recurrent exertional rhabdomyolysis QTL	ENSECAG00000007981(dist=8111),ENSECAG00000042619(dist=26083)	intergenic
chr12	19175401	19180600	5199	Del	Recurrent exertional rhabdomyolysis QTL	ENSECAG00000007981(dist=10711),ENSECAG00000042619(dist=20883)	intergenic
chr12	19180601	19350000	169399	Mix	Recurrent exertional rhabdomyolysis QTL ;Withers height QTL	ENSECAG00000000882,ENSECAG00000001795,ENSECAG00000002053,ENSECAG00000002105,ENSECAG00000002259,ENSECAG00000034808	exonic
chr12	19632401	19823000	190599	Mix	Alternate gaits QTL	ENSECAG00000003575,ENSECAG00000013249,ENSECAG00000030031,ENSECAG00000034109	exonic
chr12	23017401	23059500	42099	Mix	Withers height QTL	ENSECAG00000029137,ENSECAG00000029673,ENSECAG00000031883,ENSECAG00000037848	exonic
chr12	23666901	23720700	53799	Del	Withers height QTL	ENSECAG00000017092,ENSECAG00000038794	exonic
chr12	26691001	26947400	256399	Mix	Altitude adaptation QTL	ENSECAG00000010602,ENSECAG00000012673,ENSECAG00000013637,ENSECAG00000014789,ENSECAG00000034010	exonic
chr12	31664601	31708400	43799	Mix	Withers height QTL	ENSECAG00000016713	exonic
chr12	31708401	32069200	360799	Mix	Withers height QTL	ENSECAG00000016713,ENSECAG00000016852,ENSECAG00000019258,ENSECAG00000019360,ENSECAG00000019576,ENSECAG00000019588,ENSECAG00000019619,ENSECAG00000035247	exonic
chr12	34892901	34919100	26199	Mix	Withers height QTL	ENSECAG00000024970	intronic
chr13	1	165000	164999	Mix	Recurrent airway obstruction QTL	ENSECAG00000007145,ENSECAG00000037020	exonic
chr13	165001	174500	9499	Mix	Recurrent airway obstruction QTL	ENSECAG00000037020(dist=6399),ENSECAG00000037931(dist=40882)	intergenic
chr13	174501	308900	134399	Mix	Recurrent airway obstruction QTL	ENSECAG00000037931,ENSECAG00000038632	exonic
chr13	308901	404300	95399	Mix	Recurrent airway obstruction QTL	ENSECAG00000004618,ENSECAG00000038632	exonic
chr13	404401	443200	38799	Del	Recurrent airway obstruction QTL	ENSECAG00000004618	exonic
chr13	443201	450800	7599	Mix	Recurrent airway obstruction QTL	ENSECAG00000034377(dist=3651),ENSECAG00000021774(dist=1871)	intergenic
chr13	450801	452000	1199	Mix	Recurrent airway obstruction QTL	ENSECAG00000021774(dist=671)	upstream
chr13	452001	522500	70499	Del	Recurrent airway obstruction QTL	ENSECAG00000021774	exonic
chr13	522501	602700	80199	Del	Recurrent airway obstruction QTL	ENSECAG00000011738,ENSECAG00000017134,ENSECAG00000017201	exonic
chr13	606001	645100	39099	Mix	Recurrent airway obstruction QTL	ENSECAG00000017134	exonic
chr13	645101	654500	9399	Mix	Recurrent airway obstruction QTL	ENSECAG00000017134	intronic
chr13	654801	677700	22899	Mix	Recurrent airway obstruction QTL	ENSECAG00000015778,ENSECAG00000017134	exonic
chr13	677701	846300	168599	Mix	Recurrent airway obstruction QTL	ENSECAG00000001177,ENSECAG00000001227,ENSECAG00000001312,ENSECAG00000022930,ENSECAG00000022978	exonic
chr13	846301	850200	3899	Del	Recurrent airway obstruction QTL	ENSECAG00000022930(ENSECAT00000049446:c.813_790delins0,ENSECAT00000032689:c.813_790delins0)	UTR5
chr13	875901	899000	23099	Mix	Recurrent airway obstruction QTL	ENSECAG00000021598(dist=11401),ENSECAG00000039003(dist=12397)	intergenic
chr13	899001	900600	1599	Mix	Recurrent airway obstruction QTL	ENSECAG00000021598(dist=34501),ENSECAG00000039003(dist=10797)	intergenic
chr13	900701	1039500	138799	Del	Recurrent airway obstruction QTL	ENSECAG00000033656	exonic
chr13	1039501	1223700	184199	Del	Recurrent airway obstruction QTL	ENSECAG00000010792,ENSECAG00000016946,ENSECAG00000017774,ENSECAG00000038021	exonic
chr13	1223701	1241100	17399	Mix	Recurrent airway obstruction QTL	ENSECAG00000016946(dist=23090),ENSECAG00000038271(dist=23449)	intergenic
chr13	1241101	1248000	6899	Mix	Recurrent airway obstruction QTL ;Osteochondrosis QTL	ENSECAG00000016946(dist=40490),ENSECAG00000038271(dist=16549)	intergenic
chr13	1292501	1342600	50099	Mix	Recurrent airway obstruction QTL ;Osteochondrosis QTL	ENSECAG00000037578	exonic
chr13	1343001	1344200	1199	Mix	Recurrent airway obstruction QTL ;Osteochondrosis QTL	ENSECAG00000037578(dist=5819),ENSECAG00000014242(dist=36693)	intergenic
chr13	1344401	1348800	4399	Mix	Recurrent airway obstruction QTL ;Osteochondrosis QTL	ENSECAG00000037578(dist=7219),ENSECAG00000014242(dist=32093)	intergenic
chr13	1349101	1395500	46399	Mix	Recurrent airway obstruction QTL ;Osteochondrosis QTL	ENSECAG00000014242	exonic
chr13	1395701	1463400	67699	Mix	Recurrent airway obstruction QTL ;Osteochondrosis QTL	ENSECAG00000014242	exonic
chr13	1463501	1467600	4099	Mix	Recurrent airway obstruction QTL ;Osteochondrosis QTL	ENSECAG00000014242	intronic
chr13	1468301	1510600	42299	Mix	Recurrent airway obstruction QTL ;Osteochondrosis QTL	ENSECAG00000014242	exonic
chr13	1510601	1518900	8299	Mix	Recurrent airway obstruction QTL ;Osteochondrosis QTL	ENSECAG00000014242	intronic
chr13	1518901	1520000	1099	Mix	Recurrent airway obstruction QTL ;Osteochondrosis QTL	ENSECAG00000014242	intronic
chr13	1520001	1585400	65399	Mix	Recurrent airway obstruction QTL ;Osteochondrosis QTL	ENSECAG00000014242	exonic
chr13	1585401	1597000	11599	Mix	Recurrent airway obstruction QTL ;Osteochondrosis QTL	ENSECAG00000014242	intronic
chr13	1597301	1604200	6899	Del	Recurrent airway obstruction QTL ;Osteochondrosis QTL	ENSECAG00000014242	intronic
chr13	1606901	1754800	147899	Mix	Recurrent airway obstruction QTL ;Osteochondrosis QTL	ENSECAG00000014242	exonic
chr13	1754801	1860200	105399	Mix	Recurrent airway obstruction QTL ;Osteochondrosis QTL	ENSECAG00000009340,ENSECAG00000012227,ENSECAG00000014242,ENSECAG00000023641	exonic
chr13	1881301	1883100	1799	Del	Recurrent airway obstruction QTL ;Osteochondrosis QTL	ENSECAG00000013671	exonic
chr13	1897101	1936600	39499	Mix	Recurrent airway obstruction QTL ;Osteochondrosis QTL	ENSECAG00000009122,ENSECAG00000013671	exonic
chr13	1936601	2013900	77299	Mix	Recurrent airway obstruction QTL ;Osteochondrosis QTL	ENSECAG00000009122	exonic
chr13	2013901	2019100	5199	Mix	Recurrent airway obstruction QTL ;Osteochondrosis QTL	ENSECAG00000013671	intronic
chr13	2019101	2020800	1699	Mix	Recurrent airway obstruction QTL ;Osteochondrosis QTL	ENSECAG00000013671	intronic
chr13	2020801	2066600	45799	Del	Recurrent airway obstruction QTL ;Osteochondrosis QTL	ENSECAG00000032051,ENSECAG00000036495	exonic
chr13	2066601	2251200	184599	Mix	Recurrent airway obstruction QTL ;Osteochondrosis QTL	ENSECAG00000005100,ENSECAG00000012635,ENSECAG00000013671,ENSECAG00000020160,ENSECAG00000021322,ENSECAG00000021768,ENSECAG00000032051	exonic
chr13	2283101	2352900	69799	Mix	Recurrent airway obstruction QTL ;Osteochondrosis QTL	ENSECAG00000020160	exonic
chr13	2352901	2358800	5899	Del	Recurrent airway obstruction QTL ;Osteochondrosis QTL	ENSECAG00000020160	exonic
chr13	2363801	2394200	30399	Del	Recurrent airway obstruction QTL ;Osteochondrosis QTL	ENSECAG00000005704	exonic
chr13	2394301	2395600	1299	Del	Recurrent airway obstruction QTL ;Osteochondrosis QTL	ENSECAG00000005704	intronic
chr13	2395601	2434300	38699	Mix	Recurrent airway obstruction QTL ;Osteochondrosis QTL	ENSECAG00000005704	exonic
chr13	2434301	2456700	22399	Mix	Recurrent airway obstruction QTL ;Osteochondrosis QTL	ENSECAG00000005704(ENSECAT00000037645:c.15410_15328delins0,ENSECAT00000040266:c.15410_15328delins0)	UTR5
chr13	2456701	2463400	6699	Mix	Recurrent airway obstruction QTL ;Osteochondrosis QTL	ENSECAG00000005704	intronic
chr13	2478801	2488600	9799	Mix	Recurrent airway obstruction QTL ;Osteochondrosis QTL	ENSECAG00000005704	intronic
chr13	2496801	2505400	8599	Del	Recurrent airway obstruction QTL ;Osteochondrosis QTL	ENSECAG00000005704	exonic
chr13	2632701	2641900	9199	Mix	Recurrent airway obstruction QTL ;Osteochondrosis QTL	ENSECAG00000033639(dist=6365),ENSECAG00000016545(dist=418610)	intergenic
chr13	2644501	2651800	7299	Mix	Recurrent airway obstruction QTL ;Osteochondrosis QTL	ENSECAG00000033639(dist=18165),ENSECAG00000016545(dist=408710)	intergenic
chr13	2665801	2670300	4499	Del	Recurrent airway obstruction QTL ;Osteochondrosis QTL	ENSECAG00000033639(dist=39465),ENSECAG00000016545(dist=390210)	intergenic
chr13	2685901	2697600	11699	Del	Recurrent airway obstruction QTL ;Osteochondrosis QTL	ENSECAG00000033639(dist=59565),ENSECAG00000016545(dist=362910)	intergenic
chr13	2709901	2717900	7999	Mix	Recurrent airway obstruction QTL ;Osteochondrosis QTL	ENSECAG00000033639(dist=83565),ENSECAG00000016545(dist=342610)	intergenic
chr13	2717901	2800000	82099	Del	Recurrent airway obstruction QTL ;Osteochondrosis QTL	ENSECAG00000033639(dist=91565),ENSECAG00000016545(dist=260510)	intergenic
chr13	2800001	2891700	91699	Del	Recurrent airway obstruction QTL ;Osteochondrosis QTL	ENSECAG00000033639(dist=173665),ENSECAG00000016545(dist=168810)	intergenic
chr13	2948701	2963300	14599	Del	Recurrent airway obstruction QTL ;Osteochondrosis QTL	ENSECAG00000033639(dist=322365),ENSECAG00000016545(dist=97210)	intergenic
chr13	3056301	3057900	1599	Del	Recurrent airway obstruction QTL ;Osteochondrosis QTL	ENSECAG00000033639(dist=429965),ENSECAG00000016545(dist=2610)	intergenic
chr13	3111301	3118000	6699	Mix	Recurrent airway obstruction QTL ;Osteochondrosis QTL	ENSECAG00000016545	intronic
chr13	3146601	3622800	476199	Mix	Recurrent airway obstruction QTL ;Osteochondrosis QTL	ENSECAG00000003681,ENSECAG00000016545	exonic
chr13	3622801	3625400	2599	Mix	Recurrent airway obstruction QTL ;Osteochondrosis QTL	ENSECAG00000016545	intronic
chr13	3625401	3640900	15499	Mix	Recurrent airway obstruction QTL ;Osteochondrosis QTL	ENSECAG00000016545	exonic
chr13	3641801	3654900	13099	Mix	Recurrent airway obstruction QTL ;Osteochondrosis QTL	ENSECAG00000016545(dist=7512),ENSECAG00000037946(dist=181847)	intergenic
chr13	3655201	3697300	42099	Mix	Recurrent airway obstruction QTL ;Osteochondrosis QTL	ENSECAG00000016545(dist=20912),ENSECAG00000037946(dist=139447)	intergenic
chr13	3741601	3744400	2799	Del	Recurrent airway obstruction QTL ;Osteochondrosis QTL	ENSECAG00000016545(dist=107312),ENSECAG00000037946(dist=92347)	intergenic
chr13	3774301	3781700	7399	Mix	Recurrent airway obstruction QTL ;Osteochondrosis QTL	ENSECAG00000016545(dist=140012),ENSECAG00000037946(dist=55047)	intergenic
chr13	3813601	3816000	2399	Del	Recurrent airway obstruction QTL ;Osteochondrosis QTL	ENSECAG00000016545(dist=179312),ENSECAG00000037946(dist=20747)	intergenic
chr13	3860501	3861800	1299	Del	Recurrent airway obstruction QTL ;Osteochondrosis QTL	ENSECAG00000015133	exonic
chr13	3861801	3933800	71999	Mix	Recurrent airway obstruction QTL ;Osteochondrosis QTL	ENSECAG00000015133	exonic
chr13	3933801	3978700	44899	Mix	Recurrent airway obstruction QTL ;Osteochondrosis QTL	ENSECAG00000015133,ENSECAG00000019718	exonic
chr13	3978701	4000500	21799	Mix	Recurrent airway obstruction QTL ;Osteochondrosis QTL	ENSECAG00000019718	intronic
chr13	4000501	4001800	1299	Mix	Recurrent airway obstruction QTL ;Osteochondrosis QTL	ENSECAG00000019718	intronic
chr13	4001801	4086900	85099	Mix	Recurrent airway obstruction QTL ;Osteochondrosis QTL	ENSECAG00000015536,ENSECAG00000019718,ENSECAG00000021171	exonic
chr13	4086901	4090900	3999	Mix	Recurrent airway obstruction QTL ;Osteochondrosis QTL	ENSECAG00000021171	intronic
chr13	4090901	4118100	27199	Mix	Recurrent airway obstruction QTL ;Osteochondrosis QTL	ENSECAG00000022114	exonic
chr13	4118201	4143800	25599	Mix	Recurrent airway obstruction QTL ;Osteochondrosis QTL	ENSECAG00000022114	exonic
chr13	4144301	4147900	3599	Mix	Recurrent airway obstruction QTL ;Osteochondrosis QTL	ENSECAG00000021171	intronic
chr13	4149501	4185600	36099	Mix	Recurrent airway obstruction QTL ;Osteochondrosis QTL	ENSECAG00000021634(ENSECAT00000023008:c.-3791_-3506delins0)	UTR5
chr13	4185601	4223600	37999	Mix	Recurrent airway obstruction QTL ;Osteochondrosis QTL	ENSECAG00000021171,ENSECAG00000021634	exonic
chr13	4223801	4228000	4199	Mix	Recurrent airway obstruction QTL ;Osteochondrosis QTL	ENSECAG00000021171	intronic
chr13	4228101	4229700	1599	Mix	Recurrent airway obstruction QTL ;Osteochondrosis QTL	ENSECAG00000021171	intronic
chr13	4230001	4283500	53499	Del	Recurrent airway obstruction QTL ;Osteochondrosis QTL	ENSECAG00000021171	exonic
chr13	4283501	4458000	174499	Mix	Recurrent airway obstruction QTL ;Osteochondrosis QTL	ENSECAG00000008056,ENSECAG00000013171,ENSECAG00000015935,ENSECAG00000018678,ENSECAG00000021171,ENSECAG00000043249	exonic
chr13	4458001	4670400	212399	Mix	Recurrent airway obstruction QTL ;Osteochondrosis QTL ;Insect bite hypersensitivity QTL	ENSECAG00000008056,ENSECAG00000013171,ENSECAG00000037224,ENSECAG00000042711	exonic
chr13	4671701	4681500	9799	Mix	Recurrent airway obstruction QTL ;Osteochondrosis QTL	ENSECAG00000037224	exonic
chr13	4681501	4729400	47899	Mix	Recurrent airway obstruction QTL ;Osteochondrosis QTL	ENSECAG00000007603,ENSECAG00000009724	exonic
chr13	4744101	4765200	21099	Mix	Recurrent airway obstruction QTL ;Osteochondrosis QTL	ENSECAG00000009724,ENSECAG00000016420	exonic
chr13	4765501	4771000	5499	Mix	Recurrent airway obstruction QTL ;Osteochondrosis QTL	ENSECAG00000016420(dist=5916),ENSECAG00000034933(dist=11269)	intergenic
chr13	4771001	4812100	41099	Mix	Recurrent airway obstruction QTL ;Osteochondrosis QTL	ENSECAG00000034933	exonic
chr13	4812101	4858200	46099	Del	Recurrent airway obstruction QTL ;Osteochondrosis QTL	ENSECAG00000035205,ENSECAG00000039546	exonic
chr13	4858201	4859800	1599	Mix	Recurrent airway obstruction QTL ;Osteochondrosis QTL	ENSECAG00000035205(dist=575)	upstream
chr13	4859801	4914700	54899	Mix	Recurrent airway obstruction QTL ;Osteochondrosis QTL	ENSECAG00000000176,ENSECAG00000011713	exonic
chr13	4914701	4983600	68899	Mix	Recurrent airway obstruction QTL ;Osteochondrosis QTL	ENSECAG00000010225	exonic
chr13	4983901	5024800	40899	Mix	Recurrent airway obstruction QTL ;Osteochondrosis QTL	ENSECAG00000010225,ENSECAG00000013070	exonic
chr13	5024801	5066900	42099	Mix	Recurrent airway obstruction QTL ;Osteochondrosis QTL	ENSECAG00000009727,ENSECAG00000013070	exonic
chr13	5066901	5068200	1299	Mix	Recurrent airway obstruction QTL ;Osteochondrosis QTL	ENSECAG00000009727	exonic
chr13	5068201	5088000	19799	Mix	Recurrent airway obstruction QTL ;Osteochondrosis QTL	ENSECAG00000034396,ENSECAG00000035172	exonic
chr13	5088001	5150800	62799	Mix	Recurrent airway obstruction QTL ;Osteochondrosis QTL	ENSECAG00000035172,ENSECAG00000037465,ENSECAG00000038168	exonic
chr13	5150801	5199200	48399	Mix	Recurrent airway obstruction QTL ;Osteochondrosis QTL	ENSECAG00000025034	exonic
chr13	5199901	5247600	47699	Mix	Recurrent airway obstruction QTL ;Osteochondrosis QTL	ENSECAG00000021875,ENSECAG00000025034	exonic
chr13	5247601	5255200	7599	Mix	Recurrent airway obstruction QTL ;Osteochondrosis QTL	ENSECAG00000021875	exonic
chr13	5255201	5281400	26199	Mix	Recurrent airway obstruction QTL ;Osteochondrosis QTL	ENSECAG00000021875	exonic
chr13	5281401	5392900	111499	Mix	Recurrent airway obstruction QTL ;Osteochondrosis QTL	ENSECAG00000000053,ENSECAG00000004548,ENSECAG00000007200,ENSECAG00000014072,ENSECAG00000021190	exonic
chr13	5392901	5412500	19599	Mix	Recurrent airway obstruction QTL ;Osteochondrosis QTL	ENSECAG00000004548	exonic
chr13	5414001	5534200	120199	Mix	Recurrent airway obstruction QTL ;Osteochondrosis QTL	ENSECAG00000000243,ENSECAG00000004548,ENSECAG00000011387	exonic
chr13	5534701	5650800	116099	Mix	Recurrent airway obstruction QTL ;Osteochondrosis QTL	ENSECAG00000019598	exonic
chr13	5650801	5653600	2799	Mix	Recurrent airway obstruction QTL ;Osteochondrosis QTL	ENSECAG00000019598	intronic
chr13	5653901	5660400	6499	Mix	Recurrent airway obstruction QTL ;Osteochondrosis QTL	ENSECAG00000019598	exonic
chr13	5660401	5815200	154799	Mix	Recurrent airway obstruction QTL ;Osteochondrosis QTL	ENSECAG00000003104,ENSECAG00000012532,ENSECAG00000012734,ENSECAG00000031100	exonic
chr13	5818601	5838600	19999	Mix	Recurrent airway obstruction QTL ;Osteochondrosis QTL	ENSECAG00000012734	exonic
chr13	5857501	5864000	6499	Mix	Recurrent airway obstruction QTL ;Osteochondrosis QTL	ENSECAG00000012734(dist=27484),ENSECAG00000027791(dist=68031)	intergenic
chr13	5875101	5879800	4699	Del	Recurrent airway obstruction QTL ;Osteochondrosis QTL	ENSECAG00000012734(dist=45084),ENSECAG00000027791(dist=52231)	intergenic
chr13	5882601	5888200	5599	Del	Recurrent airway obstruction QTL ;Osteochondrosis QTL	ENSECAG00000012734(dist=52584),ENSECAG00000027791(dist=43831)	intergenic
chr13	5909801	5915600	5799	Mix	Recurrent airway obstruction QTL ;Osteochondrosis QTL	ENSECAG00000012734(dist=79784),ENSECAG00000027791(dist=16431)	intergenic
chr13	5915601	5919800	4199	Del	Recurrent airway obstruction QTL ;Osteochondrosis QTL	ENSECAG00000012734(dist=85584),ENSECAG00000027791(dist=12231)	intergenic
chr13	5986701	5998700	11999	Mix	Recurrent airway obstruction QTL ;Osteochondrosis QTL ;Withers height QTL	ENSECAG00000012370	exonic
chr13	5999501	6000900	1399	Mix	Recurrent airway obstruction QTL ;Osteochondrosis QTL	ENSECAG00000012370(dist=606)	downstream
chr13	6000901	6012800	11899	Mix	Recurrent airway obstruction QTL ;Osteochondrosis QTL	ENSECAG00000012370(dist=2006),ENSECAG00000009541(dist=148804)	intergenic
chr13	6012801	6019900	7099	Mix	Recurrent airway obstruction QTL ;Osteochondrosis QTL	ENSECAG00000012370(dist=13906),ENSECAG00000009541(dist=141704)	intergenic
chr13	6019901	6025400	5499	Mix	Recurrent airway obstruction QTL ;Osteochondrosis QTL	ENSECAG00000012370(dist=21006),ENSECAG00000009541(dist=136204)	intergenic
chr13	6025401	6045300	19899	Del	Recurrent airway obstruction QTL ;Osteochondrosis QTL	ENSECAG00000012370(dist=26506),ENSECAG00000009541(dist=116304)	intergenic
chr13	6053101	6063600	10499	Mix	Recurrent airway obstruction QTL ;Osteochondrosis QTL	ENSECAG00000012370(dist=54206),ENSECAG00000009541(dist=98004)	intergenic
chr13	6078901	6185700	106799	Mix	Recurrent airway obstruction QTL ;Osteochondrosis QTL	ENSECAG00000009541	exonic
chr13	6185701	6324000	138299	Mix	Recurrent airway obstruction QTL ;Osteochondrosis QTL	ENSECAG00000010102,ENSECAG00000010540	exonic
chr13	6324801	6433400	108599	Mix	Recurrent airway obstruction QTL ;Osteochondrosis QTL	ENSECAG00000017400	exonic
chr13	6433401	6437600	4199	Del	Recurrent airway obstruction QTL ;Osteochondrosis QTL	ENSECAG00000017400	exonic
chr13	6437601	6444500	6899	Mix	Recurrent airway obstruction QTL ;Osteochondrosis QTL	ENSECAG00000017400(dist=744)	upstream
chr13	6461101	6462700	1599	Del	Recurrent airway obstruction QTL ;Osteochondrosis QTL	ENSECAG00000000554	intronic
chr13	6565101	6595500	30399	Mix	Recurrent airway obstruction QTL ;Osteochondrosis QTL	ENSECAG00000024991	exonic
chr13	6603501	6640800	37299	Del	Recurrent airway obstruction QTL ;Osteochondrosis QTL	ENSECAG00000024426,ENSECAG00000024991	exonic
chr13	6640801	6647800	6999	Mix	Recurrent airway obstruction QTL ;Osteochondrosis QTL	ENSECAG00000016617,ENSECAG00000024151,ENSECAG00000024426	exonic
chr13	6648901	6667900	18999	Del	Recurrent airway obstruction QTL ;Osteochondrosis QTL	ENSECAG00000007525,ENSECAG00000016617,ENSECAG00000024151	exonic
chr13	6673401	6675700	2299	Mix	Recurrent airway obstruction QTL ;Osteochondrosis QTL	ENSECAG00000007525	intronic
chr13	6675701	6680600	4899	Del	Recurrent airway obstruction QTL ;Osteochondrosis QTL	ENSECAG00000007525	exonic
chr13	6695501	6696900	1399	Del	Recurrent airway obstruction QTL ;Osteochondrosis QTL	ENSECAG00000002088(dist=2493),ENSECAG00000036787(dist=35541)	intergenic
chr13	6696901	6739100	42199	Mix	Recurrent airway obstruction QTL ;Osteochondrosis QTL	ENSECAG00000036787	exonic
chr13	6739101	6750600	11499	Dup	Recurrent airway obstruction QTL ;Osteochondrosis QTL	ENSECAG00000036787	exonic
chr13	6750601	6753200	2599	Dup	Recurrent airway obstruction QTL ;Osteochondrosis QTL	ENSECAG00000036787(dist=6209),ENSECAG00000033534(dist=2723)	intergenic
chr13	6759101	6760200	1099	Del	Recurrent airway obstruction QTL ;Osteochondrosis QTL	ENSECAG00000033534(dist=1619),ENSECAG00000022200(dist=8284)	intergenic
chr13	6760201	6789800	29599	Dup	Recurrent airway obstruction QTL ;Osteochondrosis QTL	ENSECAG00000022200	exonic
chr13	6789801	6816100	26299	Mix	Recurrent airway obstruction QTL ;Osteochondrosis QTL	ENSECAG00000022200(dist=18377),ENSECAG00000040295(dist=3336)	intergenic
chr13	6816101	6847200	31099	Mix	Recurrent airway obstruction QTL ;Osteochondrosis QTL	ENSECAG00000011061,ENSECAG00000011549	exonic
chr13	6855401	6872100	16699	Mix	Recurrent airway obstruction QTL ;Osteochondrosis QTL	ENSECAG00000012353	exonic
chr13	6898501	6914200	15699	Mix	Recurrent airway obstruction QTL ;Osteochondrosis QTL	ENSECAG00000019599,ENSECAG00000038549	exonic
chr13	6915001	6926800	11799	Mix	Recurrent airway obstruction QTL ;Osteochondrosis QTL	ENSECAG00000019599	exonic
chr13	6928701	7043200	114499	Mix	Recurrent airway obstruction QTL ;Osteochondrosis QTL	ENSECAG00000001490,ENSECAG00000019610,ENSECAG00000037404	exonic
chr13	7043701	7046500	2799	Mix	Recurrent airway obstruction QTL ;Osteochondrosis QTL	ENSECAG00000037404	intronic
chr13	7047001	7049800	2799	Mix	Recurrent airway obstruction QTL ;Osteochondrosis QTL	ENSECAG00000037404	exonic
chr13	7051101	7059900	8799	Mix	Recurrent airway obstruction QTL ;Osteochondrosis QTL	ENSECAG00000037404	exonic
chr13	7060301	7062500	2199	Mix	Recurrent airway obstruction QTL ;Osteochondrosis QTL	ENSECAG00000037404	intronic
chr13	7063201	7067100	3899	Mix	Recurrent airway obstruction QTL ;Osteochondrosis QTL	ENSECAG00000037404	exonic
chr13	7067101	7068800	1699	Mix	Recurrent airway obstruction QTL ;Osteochondrosis QTL	ENSECAG00000037404	exonic
chr13	7068801	7075900	7099	Dup	Recurrent airway obstruction QTL ;Osteochondrosis QTL	ENSECAG00000037404	intronic
chr13	7076101	7081900	5799	Mix	Recurrent airway obstruction QTL ;Osteochondrosis QTL	ENSECAG00000037404	intronic
chr13	7083501	7101700	18199	Dup	Recurrent airway obstruction QTL ;Osteochondrosis QTL	ENSECAG00000037404	exonic
chr13	7101701	7106100	4399	Dup	Recurrent airway obstruction QTL ;Osteochondrosis QTL	ENSECAG00000037404	exonic
chr13	7106701	7108600	1899	Mix	Recurrent airway obstruction QTL ;Osteochondrosis QTL	ENSECAG00000037404	exonic
chr13	7108601	7109900	1299	Mix	Recurrent airway obstruction QTL ;Osteochondrosis QTL	ENSECAG00000037404(dist=485)	downstream
chr13	7109901	7111800	1899	Mix	Recurrent airway obstruction QTL ;Osteochondrosis QTL	ENSECAG00000037404(dist=1785),ENSECAG00000024477(dist=24862)	intergenic
chr13	7112801	7114800	1999	Mix	Recurrent airway obstruction QTL ;Osteochondrosis QTL	ENSECAG00000037404(dist=4685),ENSECAG00000024477(dist=21862)	intergenic
chr13	7115501	7129000	13499	Mix	Recurrent airway obstruction QTL ;Osteochondrosis QTL	ENSECAG00000037404(dist=7385),ENSECAG00000024477(dist=7662)	intergenic
chr13	7129601	7509200	379599	Mix	Recurrent airway obstruction QTL ;Osteochondrosis QTL ;Altitude adaptation QTL	ENSECAG00000024477,ENSECAG00000030572	exonic
chr13	7510301	7511800	1499	Mix	Recurrent airway obstruction QTL ;Osteochondrosis QTL	ENSECAG00000024477	intronic
chr13	7511801	7520600	8799	Mix	Recurrent airway obstruction QTL ;Osteochondrosis QTL	ENSECAG00000024477	intronic
chr13	7520601	7544300	23699	Mix	Recurrent airway obstruction QTL ;Osteochondrosis QTL	ENSECAG00000037498	exonic
chr13	7544301	7646100	101799	Mix	Recurrent airway obstruction QTL ;Osteochondrosis QTL	ENSECAG00000037498	exonic
chr13	7687601	7718200	30599	Mix	Recurrent airway obstruction QTL ;Osteochondrosis QTL	ENSECAG00000029774	exonic
chr13	7718201	7803800	85599	Mix	Recurrent airway obstruction QTL ;Osteochondrosis QTL	ENSECAG00000021984	exonic
chr13	7803801	7832300	28499	Mix	Recurrent airway obstruction QTL ;Osteochondrosis QTL	ENSECAG00000021984	exonic
chr13	7837101	7919300	82199	Mix	Recurrent airway obstruction QTL ;Osteochondrosis QTL	ENSECAG00000008816,ENSECAG00000014342	exonic
chr13	7919301	8102400	183099	Mix	Recurrent airway obstruction QTL ;Osteochondrosis QTL	ENSECAG00000006102,ENSECAG00000014342,ENSECAG00000014927,ENSECAG00000024649,ENSECAG00000030386,ENSECAG00000030390,ENSECAG00000034869	exonic
chr13	8120401	8132100	11699	Del	Recurrent airway obstruction QTL ;Osteochondrosis QTL	ENSECAG00000008522,ENSECAG00000015149,ENSECAG00000016103	exonic
chr13	8136201	8141100	4899	Del	Recurrent airway obstruction QTL ;Osteochondrosis QTL	ENSECAG00000021787	exonic
chr13	8141201	8182600	41399	Mix	Recurrent airway obstruction QTL ;Osteochondrosis QTL	ENSECAG00000008997,ENSECAG00000021110	exonic
chr13	8182601	8232400	49799	Mix	Recurrent airway obstruction QTL ;Osteochondrosis QTL	ENSECAG00000021110	exonic
chr13	8232501	8234400	1899	Del	Recurrent airway obstruction QTL ;Osteochondrosis QTL	ENSECAG00000021110(dist=35244),ENSECAG00000032598(dist=14463)	intergenic
chr13	8234401	8241700	7299	Mix	Recurrent airway obstruction QTL ;Osteochondrosis QTL	ENSECAG00000021110(dist=37144),ENSECAG00000032598(dist=7163)	intergenic
chr13	8241701	8243400	1699	Mix	Recurrent airway obstruction QTL ;Osteochondrosis QTL	ENSECAG00000021110(dist=44444),ENSECAG00000032598(dist=5463)	intergenic
chr13	8243401	8245300	1899	Mix	Recurrent airway obstruction QTL ;Osteochondrosis QTL	ENSECAG00000021110(dist=46144),ENSECAG00000032598(dist=3563)	intergenic
chr13	8245301	8255100	9799	Mix	Recurrent airway obstruction QTL ;Osteochondrosis QTL	ENSECAG00000032598	exonic
chr13	8256301	8264400	8099	Mix	Recurrent airway obstruction QTL ;Osteochondrosis QTL	ENSECAG00000032598	intronic
chr13	8269601	8273500	3899	Del	Recurrent airway obstruction QTL ;Osteochondrosis QTL	ENSECAG00000032598	exonic
chr13	8274301	8277600	3299	Mix	Recurrent airway obstruction QTL ;Osteochondrosis QTL	ENSECAG00000032598(dist=2808),ENSECAG00000034468(dist=76228)	intergenic
chr13	8283801	8433200	149399	Mix	Recurrent airway obstruction QTL ;Osteochondrosis QTL	ENSECAG00000034468	exonic
chr13	8433201	8435300	2099	Mix	Recurrent airway obstruction QTL ;Osteochondrosis QTL	ENSECAG00000034468	intronic
chr13	8435401	8444600	9199	Mix	Recurrent airway obstruction QTL ;Osteochondrosis QTL	ENSECAG00000034468	intronic
chr13	8445301	8520400	75099	Del	Recurrent airway obstruction QTL ;Osteochondrosis QTL	ENSECAG00000034468	intronic
chr13	8521001	8527500	6499	Mix	Recurrent airway obstruction QTL ;Osteochondrosis QTL	ENSECAG00000034468	intronic
chr13	8528101	8529700	1599	Mix	Recurrent airway obstruction QTL ;Osteochondrosis QTL	ENSECAG00000034468	intronic
chr13	8529901	8581700	51799	Mix	Recurrent airway obstruction QTL ;Osteochondrosis QTL	ENSECAG00000034468	exonic
chr13	8606501	8629600	23099	Mix	Recurrent airway obstruction QTL ;Osteochondrosis QTL	ENSECAG00000034468(dist=41698),ENSECAG00000035321(dist=1580)	intergenic
chr13	8629601	8631300	1699	Mix	Recurrent airway obstruction QTL ;Osteochondrosis QTL	ENSECAG00000035321(ENSECAT00000035925:c.*833_*713delins0,ENSECAT00000046244:c.*744_*624delins0)	UTR3
chr13	8632001	8656400	24399	Del	Recurrent airway obstruction QTL ;Osteochondrosis QTL	ENSECAG00000004503,ENSECAG00000006312,ENSECAG00000008170,ENSECAG00000012736,ENSECAG00000035321	exonic
chr13	8684901	8712900	27999	Del	Recurrent airway obstruction QTL ;Osteochondrosis QTL	ENSECAG00000020068,ENSECAG00000033857	exonic
chr13	8723701	8754700	30999	Mix	Recurrent airway obstruction QTL ;Osteochondrosis QTL	ENSECAG00000022363,ENSECAG00000033857	exonic
chr13	8755001	8764100	9099	Mix	Recurrent airway obstruction QTL ;Osteochondrosis QTL	ENSECAG00000006116,ENSECAG00000024124	exonic
chr13	8764201	8771700	7499	Mix	Recurrent airway obstruction QTL ;Osteochondrosis QTL	ENSECAG00000006116(dist=670)	upstream
chr13	8771701	8820100	48399	Mix	Recurrent airway obstruction QTL ;Osteochondrosis QTL	ENSECAG00000008387,ENSECAG00000012983	exonic
chr13	8820101	8883200	63099	Mix	Recurrent airway obstruction QTL ;Osteochondrosis QTL	ENSECAG00000016244	exonic
chr13	8883201	8951900	68699	Mix	Recurrent airway obstruction QTL ;Osteochondrosis QTL	ENSECAG00000014917,ENSECAG00000015517,ENSECAG00000016244,ENSECAG00000021766,ENSECAG00000022553,ENSECAG00000023213,ENSECAG00000023227,ENSECAG00000023837,ENSECAG00000024726	exonic
chr13	8951901	8964000	12099	Mix	Recurrent airway obstruction QTL ;Osteochondrosis QTL	ENSECAG00000014917	exonic
chr13	8964001	8984300	20299	Mix	Recurrent airway obstruction QTL ;Osteochondrosis QTL	ENSECAG00000017221,ENSECAG00000017541	exonic
chr13	8984301	8985400	1099	Mix	Recurrent airway obstruction QTL ;Osteochondrosis QTL	ENSECAG00000017541(dist=4746),ENSECAG00000010383(dist=7806)	intergenic
chr13	8986201	9011100	24899	Mix	Recurrent airway obstruction QTL ;Osteochondrosis QTL	ENSECAG00000010383,ENSECAG00000010733	exonic
chr13	9011101	9077300	66199	Mix	Recurrent airway obstruction QTL ;Osteochondrosis QTL	ENSECAG00000010632,ENSECAG00000016429	exonic
chr13	9077301	9115000	37699	Del	Recurrent airway obstruction QTL ;Osteochondrosis QTL	ENSECAG00000002142,ENSECAG00000006380,ENSECAG00000006898,ENSECAG00000012292,ENSECAG00000017955	exonic
chr13	9115501	9116700	1199	Mix	Recurrent airway obstruction QTL ;Osteochondrosis QTL	ENSECAG00000006898(dist=4082),ENSECAG00000019517(dist=247023)	intergenic
chr13	9116901	9155300	38399	Mix	Recurrent airway obstruction QTL ;Osteochondrosis QTL	ENSECAG00000006898(dist=5482),ENSECAG00000019517(dist=208423)	intergenic
chr13	9155301	9157200	1899	Mix	Recurrent airway obstruction QTL ;Osteochondrosis QTL	ENSECAG00000006898(dist=43882),ENSECAG00000019517(dist=206523)	intergenic
chr13	9157301	9159700	2399	Mix	Recurrent airway obstruction QTL ;Osteochondrosis QTL	ENSECAG00000006898(dist=45882),ENSECAG00000019517(dist=204023)	intergenic
chr13	9160201	9162500	2299	Mix	Recurrent airway obstruction QTL ;Osteochondrosis QTL	ENSECAG00000006898(dist=48782),ENSECAG00000019517(dist=201223)	intergenic
chr13	9163701	9171500	7799	Mix	Recurrent airway obstruction QTL ;Osteochondrosis QTL	ENSECAG00000006898(dist=52282),ENSECAG00000019517(dist=192223)	intergenic
chr13	9172801	9188100	15299	Mix	Recurrent airway obstruction QTL ;Osteochondrosis QTL	ENSECAG00000006898(dist=61382),ENSECAG00000019517(dist=175623)	intergenic
chr13	9188401	9190600	2199	Mix	Recurrent airway obstruction QTL ;Osteochondrosis QTL	ENSECAG00000006898(dist=76982),ENSECAG00000019517(dist=173123)	intergenic
chr13	9191301	9198100	6799	Mix	Recurrent airway obstruction QTL ;Osteochondrosis QTL	ENSECAG00000006898(dist=79882),ENSECAG00000019517(dist=165623)	intergenic
chr13	9198101	9203300	5199	Mix	Recurrent airway obstruction QTL ;Osteochondrosis QTL	ENSECAG00000006898(dist=86682),ENSECAG00000019517(dist=160423)	intergenic
chr13	9205201	9207400	2199	Mix	Recurrent airway obstruction QTL ;Osteochondrosis QTL	ENSECAG00000006898(dist=93782),ENSECAG00000019517(dist=156323)	intergenic
chr13	9207401	9222300	14899	Mix	Recurrent airway obstruction QTL ;Osteochondrosis QTL	ENSECAG00000006898(dist=95982),ENSECAG00000019517(dist=141423)	intergenic
chr13	9222401	9224100	1699	Mix	Recurrent airway obstruction QTL ;Osteochondrosis QTL	ENSECAG00000006898(dist=110982),ENSECAG00000019517(dist=139623)	intergenic
chr13	9224601	9227800	3199	Mix	Recurrent airway obstruction QTL ;Osteochondrosis QTL	ENSECAG00000006898(dist=113182),ENSECAG00000019517(dist=135923)	intergenic
chr13	9227801	9246800	18999	Del	Recurrent airway obstruction QTL ;Osteochondrosis QTL	ENSECAG00000006898(dist=116382),ENSECAG00000019517(dist=116923)	intergenic
chr13	9247601	9262700	15099	Mix	Recurrent airway obstruction QTL ;Osteochondrosis QTL	ENSECAG00000006898(dist=136182),ENSECAG00000019517(dist=101023)	intergenic
chr13	9262701	9300300	37599	Mix	Recurrent airway obstruction QTL ;Osteochondrosis QTL ;male fertility QTL	ENSECAG00000006898(dist=151282),ENSECAG00000019517(dist=63423)	intergenic
chr13	9300301	9313800	13499	Mix	Recurrent airway obstruction QTL ;Osteochondrosis QTL ;male fertility QTL	ENSECAG00000006898(dist=188882),ENSECAG00000019517(dist=49923)	intergenic
chr13	9313801	9318600	4799	Mix	Recurrent airway obstruction QTL ;Osteochondrosis QTL	ENSECAG00000006898(dist=202382),ENSECAG00000019517(dist=45123)	intergenic
chr13	9319001	9320400	1399	Del	Recurrent airway obstruction QTL ;Osteochondrosis QTL	ENSECAG00000006898(dist=207582),ENSECAG00000019517(dist=43323)	intergenic
chr13	9320701	9325600	4899	Mix	Recurrent airway obstruction QTL ;Osteochondrosis QTL	ENSECAG00000006898(dist=209282),ENSECAG00000019517(dist=38123)	intergenic
chr13	9325601	9360600	34999	Mix	Recurrent airway obstruction QTL ;Osteochondrosis QTL ;male fertility QTL	ENSECAG00000006898(dist=214182),ENSECAG00000019517(dist=3123)	intergenic
chr13	9360601	9396800	36199	Mix	Recurrent airway obstruction QTL ;Osteochondrosis QTL	ENSECAG00000019517,ENSECAG00000019781	exonic
chr13	9403901	9429900	25999	Del	Recurrent airway obstruction QTL ;Osteochondrosis QTL	ENSECAG00000010983,ENSECAG00000018108	exonic
chr13	9430001	9437700	7699	Mix	Recurrent airway obstruction QTL ;Osteochondrosis QTL	ENSECAG00000035981(dist=2111),ENSECAG00000018371(dist=7513)	intergenic
chr13	9437701	9447600	9899	Mix	Recurrent airway obstruction QTL ;Osteochondrosis QTL	ENSECAG00000018371	exonic
chr13	9448001	9481200	33199	Del	Recurrent airway obstruction QTL ;Osteochondrosis QTL	ENSECAG00000007913,ENSECAG00000011386,ENSECAG00000013191,ENSECAG00000018371,ENSECAG00000021913	exonic
chr13	9481201	9543600	62399	Mix	Recurrent airway obstruction QTL ;Osteochondrosis QTL ;male fertility QTL	ENSECAG00000013191	exonic
chr13	9543601	9572000	28399	Mix	Recurrent airway obstruction QTL ;Osteochondrosis QTL	ENSECAG00000019190	exonic
chr13	9572001	9587800	15799	Mix	Recurrent airway obstruction QTL ;Osteochondrosis QTL	ENSECAG00000019190(dist=20752),ENSECAG00000021392(dist=7796)	intergenic
chr13	9587801	9644000	56199	Mix	Recurrent airway obstruction QTL ;Osteochondrosis QTL	ENSECAG00000021392	exonic
chr13	9644201	9647800	3599	Mix	Recurrent airway obstruction QTL ;Osteochondrosis QTL	ENSECAG00000021392	intronic
chr13	9648701	9654400	5699	Del	Recurrent airway obstruction QTL ;Osteochondrosis QTL	ENSECAG00000021392	intronic
chr13	9662101	9666500	4399	Del	Recurrent airway obstruction QTL ;Osteochondrosis QTL	ENSECAG00000021392	exonic
chr13	9667101	9671800	4699	Mix	Recurrent airway obstruction QTL ;Osteochondrosis QTL	ENSECAG00000021392	intronic
chr13	9671801	9673400	1599	Mix	Recurrent airway obstruction QTL ;Osteochondrosis QTL	ENSECAG00000021392	intronic
chr13	9673701	9685600	11899	Mix	Recurrent airway obstruction QTL ;Osteochondrosis QTL	ENSECAG00000021392	intronic
chr13	9685601	9689000	3399	Mix	Recurrent airway obstruction QTL ;Osteochondrosis QTL	ENSECAG00000021392	intronic
chr13	9689201	9719800	30599	Del	Recurrent airway obstruction QTL ;Osteochondrosis QTL	ENSECAG00000021392	intronic
chr13	9719801	9762300	42499	Del	Recurrent airway obstruction QTL ;Osteochondrosis QTL	ENSECAG00000021392	exonic
chr13	9762301	9765400	3099	Mix	Recurrent airway obstruction QTL ;Osteochondrosis QTL	ENSECAG00000021392(dist=8251),ENSECAG00000022094(dist=51915)	intergenic
chr13	9766001	9792400	26399	Mix	Recurrent airway obstruction QTL ;Osteochondrosis QTL	ENSECAG00000021392(dist=11951),ENSECAG00000022094(dist=24915)	intergenic
chr13	9793401	9794900	1499	Mix	Recurrent airway obstruction QTL ;Osteochondrosis QTL	ENSECAG00000021392(dist=39351),ENSECAG00000022094(dist=22415)	intergenic
chr13	9794901	9862600	67699	Mix	Recurrent airway obstruction QTL ;Osteochondrosis QTL	ENSECAG00000022094	exonic
chr13	9862601	9963500	100899	Mix	Recurrent airway obstruction QTL ;Osteochondrosis QTL	ENSECAG00000022645	exonic
chr13	9964601	9966900	2299	Del	Recurrent airway obstruction QTL ;Osteochondrosis QTL	ENSECAG00000022645	exonic
chr13	9966901	9985600	18699	Mix	Recurrent airway obstruction QTL ;Osteochondrosis QTL	ENSECAG00000022645	intronic
chr13	9995201	9996600	1399	Del	Recurrent airway obstruction QTL ;Osteochondrosis QTL	ENSECAG00000022645	intronic
chr13	10024401	10025900	1499	Del	Recurrent airway obstruction QTL ;Osteochondrosis QTL	ENSECAG00000022645	intronic
chr13	10107101	10109300	2199	Del	Recurrent airway obstruction QTL ;Osteochondrosis QTL	ENSECAG00000022645	intronic
chr13	10132701	10135700	2999	Mix	Recurrent airway obstruction QTL ;Osteochondrosis QTL	ENSECAG00000022645	intronic
chr13	10147201	10154000	6799	Del	Recurrent airway obstruction QTL ;Osteochondrosis QTL	ENSECAG00000022645	intronic
chr13	10165601	10174300	8699	Mix	Recurrent airway obstruction QTL ;Osteochondrosis QTL	ENSECAG00000022645	intronic
chr13	10174301	10185300	10999	Mix	Recurrent airway obstruction QTL ;Osteochondrosis QTL	ENSECAG00000022645	exonic
chr13	10193501	10196800	3299	Del	Recurrent airway obstruction QTL ;Osteochondrosis QTL	ENSECAG00000022645	intronic
chr13	10200201	10202600	2399	Del	Recurrent airway obstruction QTL ;Osteochondrosis QTL	ENSECAG00000022645	intronic
chr13	10206601	10327800	121199	Del	Recurrent airway obstruction QTL ;Osteochondrosis QTL	ENSECAG00000022645,ENSECAG00000024201	exonic
chr13	10327801	10352000	24199	Del	Recurrent airway obstruction QTL ;Osteochondrosis QTL	ENSECAG00000024201	exonic
chr13	10352301	10353600	1299	Mix	Recurrent airway obstruction QTL ;Osteochondrosis QTL	ENSECAG00000024201	intronic
chr13	10353601	10406200	52599	Mix	Recurrent airway obstruction QTL ;Osteochondrosis QTL	ENSECAG00000024201	exonic
chr13	10406201	10572300	166099	Mix	Recurrent airway obstruction QTL ;Osteochondrosis QTL	ENSECAG00000008731,ENSECAG00000011613,ENSECAG00000016572,ENSECAG00000016710,ENSECAG00000017382,ENSECAG00000018425,ENSECAG00000022750,ENSECAG00000023942,ENSECAG00000024201,ENSECAG00000033173	exonic
chr13	10572401	10580500	8099	Mix	Recurrent airway obstruction QTL	ENSECAG00000008731(dist=2000),ENSECAG00000020258(dist=11669)	intergenic
chr13	10581401	10590000	8599	Mix	Recurrent airway obstruction QTL	ENSECAG00000008731(dist=11000),ENSECAG00000020258(dist=2169)	intergenic
chr13	10610201	10619400	9199	Del	Recurrent airway obstruction QTL	ENSECAG00000020258(dist=7184),ENSECAG00000006452(dist=4312)	intergenic
chr13	10622801	10624400	1599	Mix	Recurrent airway obstruction QTL	ENSECAG00000006452	exonic
chr13	10624701	10653900	29199	Mix	Recurrent airway obstruction QTL	ENSECAG00000006452	exonic
chr13	10653901	10655000	1099	Mix	Recurrent airway obstruction QTL	ENSECAG00000006452(dist=8491),ENSECAG00000020463(dist=6310)	intergenic
chr13	10655001	10760800	105799	Mix	Recurrent airway obstruction QTL	ENSECAG00000020463,ENSECAG00000022142,ENSECAG00000023094,ENSECAG00000034278	exonic
chr13	10768601	10782800	14199	Mix	Recurrent airway obstruction QTL	ENSECAG00000019261	exonic
chr13	10784401	10788000	3599	Del	Recurrent airway obstruction QTL	ENSECAG00000019261	intronic
chr13	10788001	10822300	34299	Mix	Recurrent airway obstruction QTL	ENSECAG00000019261	exonic
chr13	10822801	10839700	16899	Del	Recurrent airway obstruction QTL	ENSECAG00000008755,ENSECAG00000019261,ENSECAG00000024209	exonic
chr13	10839801	10842700	2899	Mix	Recurrent airway obstruction QTL	ENSECAG00000008755	intronic
chr13	10853701	10864900	11199	Mix	Recurrent airway obstruction QTL	ENSECAG00000008755	exonic
chr13	10875001	10889000	13999	Mix	Recurrent airway obstruction QTL	ENSECAG00000008755	intronic
chr13	10904401	10905700	1299	Del	Recurrent airway obstruction QTL	ENSECAG00000008755	intronic
chr13	10905801	10914300	8499	Mix	Recurrent airway obstruction QTL	ENSECAG00000008755	exonic
chr13	10914301	10928900	14599	Mix	Recurrent airway obstruction QTL	ENSECAG00000008755(dist=135)	upstream
chr13	10929301	10957200	27899	Mix	Recurrent airway obstruction QTL	ENSECAG00000008755(dist=15135),ENSECAG00000021173(dist=4685)	intergenic
chr13	10960501	10965400	4899	Del	Recurrent airway obstruction QTL	ENSECAG00000021173	exonic
chr13	10965401	10977200	11799	Mix	Recurrent airway obstruction QTL	ENSECAG00000021173	exonic
chr13	10983101	10985400	2299	Mix	Recurrent airway obstruction QTL	ENSECAG00000021173(dist=10362),ENSECAG00000026508(dist=37462)	intergenic
chr13	11025901	11030200	4299	Del	Recurrent airway obstruction QTL	ENSECAG00000032357(ENSECAT00000049811:c.-13587_-13298delins0)	UTR5
chr13	11057301	11068900	11599	Mix	Recurrent airway obstruction QTL	ENSECAG00000022659	exonic
chr13	11076201	11078600	2399	Del	Recurrent airway obstruction QTL	ENSECAG00000022659(dist=12957),ENSECAG00000022880(dist=21345)	intergenic
chr13	11085901	11097200	11299	Mix	Recurrent airway obstruction QTL	ENSECAG00000022659(dist=22657),ENSECAG00000022880(dist=2745)	intergenic
chr13	11097201	11103800	6599	Mix	Recurrent airway obstruction QTL	ENSECAG00000022880	exonic
chr13	11119401	11121600	2199	Del	Recurrent airway obstruction QTL	ENSECAG00000022880	intronic
chr13	11147701	11154400	6699	Del	Recurrent airway obstruction QTL	ENSECAG00000022880	intronic
chr13	11184901	11188200	3299	Del	Recurrent airway obstruction QTL	ENSECAG00000022880	intronic
chr13	11197601	11204800	7199	Mix	Recurrent airway obstruction QTL	ENSECAG00000022880	intronic
chr13	11224001	11231000	6999	Mix	Recurrent airway obstruction QTL	ENSECAG00000022880	exonic
chr13	11256401	11339200	82799	Mix	Recurrent airway obstruction QTL	ENSECAG00000000464,ENSECAG00000012138,ENSECAG00000014578	exonic
chr13	11387801	11391100	3299	Mix	Recurrent airway obstruction QTL	ENSECAG00000022880	intronic
chr13	11391601	11405000	13399	Mix	Recurrent airway obstruction QTL	ENSECAG00000022880	intronic
chr13	11405001	11422200	17199	Del	Recurrent airway obstruction QTL	ENSECAG00000022880	intronic
chr13	11422201	11424100	1899	Mix	Recurrent airway obstruction QTL	ENSECAG00000022880	intronic
chr13	11424101	11438200	14099	Del	Recurrent airway obstruction QTL	ENSECAG00000002889,ENSECAG00000022880	exonic
chr13	11441101	11521100	79999	Mix	Recurrent airway obstruction QTL	ENSECAG00000002889,ENSECAG00000015512	exonic
chr13	11521101	11535100	13999	Mix	Recurrent airway obstruction QTL	ENSECAG00000015512	exonic
chr13	11535101	11544200	9099	Mix	Recurrent airway obstruction QTL	ENSECAG00000015512	exonic
chr13	11554001	11599200	45199	Mix	Recurrent airway obstruction QTL	ENSECAG00000015585,ENSECAG00000021590	exonic
chr13	11600301	11605500	5199	Mix	Recurrent airway obstruction QTL	ENSECAG00000009098(dist=540)	upstream
chr13	11605601	11611600	5999	Mix	Recurrent airway obstruction QTL	ENSECAG00000009098	exonic
chr13	11611601	11667400	55799	Mix	Recurrent airway obstruction QTL	ENSECAG00000009728,ENSECAG00000012489,ENSECAG00000023810,ENSECAG00000024165	exonic
chr13	11667401	11670400	2999	Mix	Recurrent airway obstruction QTL	ENSECAG00000024165(dist=8461),ENSECAG00000035632(dist=4090)	intergenic
chr13	11670501	11681700	11199	Del	Recurrent airway obstruction QTL	ENSECAG00000007614	exonic
chr13	11682401	11695600	13199	Mix	Recurrent airway obstruction QTL ;Alternate gaits QTL	ENSECAG00000007614(dist=2891),ENSECAG00000031004(dist=2052)	intergenic
chr13	11695601	11750600	54999	Mix	Recurrent airway obstruction QTL	ENSECAG00000006466,ENSECAG00000009027,ENSECAG00000010866	exonic
chr13	11750601	11752300	1699	Mix	Recurrent airway obstruction QTL	ENSECAG00000010866(dist=19361),ENSECAG00000040154(dist=123467)	intergenic
chr13	11752301	11763500	11199	Del	Recurrent airway obstruction QTL	ENSECAG00000010866(dist=21061),ENSECAG00000040154(dist=112267)	intergenic
chr13	11764401	11782200	17799	Mix	Recurrent airway obstruction QTL	ENSECAG00000010866(dist=33161),ENSECAG00000040154(dist=93567)	intergenic
chr13	11783201	11816000	32799	Mix	Recurrent airway obstruction QTL	ENSECAG00000010866(dist=51961),ENSECAG00000040154(dist=59767)	intergenic
chr13	11817101	11910900	93799	Del	Recurrent airway obstruction QTL	ENSECAG00000040154	exonic
chr13	11911601	11917300	5699	Mix	Recurrent airway obstruction QTL	ENSECAG00000040154(dist=3138),ENSECAG00000012497(dist=3174)	intergenic
chr13	11917801	11932200	14399	Del	Recurrent airway obstruction QTL	ENSECAG00000012497	exonic
chr13	11932201	11949300	17099	Mix	Recurrent airway obstruction QTL	ENSECAG00000012497	exonic
chr13	11949601	12059000	109399	Mix	Recurrent airway obstruction QTL	ENSECAG00000000367,ENSECAG00000017832,ENSECAG00000021351	exonic
chr13	12059701	12063600	3899	Mix	Recurrent airway obstruction QTL	ENSECAG00000000367	intronic
chr13	12064501	12094600	30099	Mix	Recurrent airway obstruction QTL	ENSECAG00000000367,ENSECAG00000011939	exonic
chr13	12094601	12173800	79199	Del	Recurrent airway obstruction QTL	ENSECAG00000011939	exonic
chr13	12173801	12279900	106099	Mix	Recurrent airway obstruction QTL	ENSECAG00000019745	exonic
chr13	12279901	12332800	52899	Del	Recurrent airway obstruction QTL	ENSECAG00000019745	exonic
chr13	12343001	12395000	51999	Mix	Recurrent airway obstruction QTL	ENSECAG00000020289	exonic
chr13	12395001	12400700	5699	Mix	Recurrent airway obstruction QTL	ENSECAG00000020289	exonic
chr13	12400701	12407200	6499	Mix	Recurrent airway obstruction QTL	ENSECAG00000020289	exonic
chr13	12421501	12505600	84099	Mix	Recurrent airway obstruction QTL	ENSECAG00000015095,ENSECAG00000020289	exonic
chr13	12505601	12598300	92699	Mix	Recurrent airway obstruction QTL	ENSECAG00000021592	exonic
chr13	12615701	12624600	8899	Del	Recurrent airway obstruction QTL	ENSECAG00000035863(dist=9351),ENSECAG00000042304(dist=30697)	intergenic
chr13	12628601	12653700	25099	Mix	Recurrent airway obstruction QTL	ENSECAG00000035863(dist=22251),ENSECAG00000042304(dist=1597)	intergenic
chr13	12653701	12657300	3599	Mix	Recurrent airway obstruction QTL	ENSECAG00000042304	exonic
chr13	12657301	12659200	1899	Mix	Recurrent airway obstruction QTL	ENSECAG00000042304(dist=985)	upstream
chr13	12661101	12706400	45299	Mix	Recurrent airway obstruction QTL	ENSECAG00000042304(dist=4785),ENSECAG00000037489(dist=160717)	intergenic
chr13	12706401	12787000	80599	Mix	Recurrent airway obstruction QTL	ENSECAG00000042304(dist=50085),ENSECAG00000037489(dist=80117)	intergenic
chr13	12787001	12793800	6799	Mix	Recurrent airway obstruction QTL	ENSECAG00000042304(dist=130685),ENSECAG00000037489(dist=73317)	intergenic
chr13	12793801	12795600	1799	Mix	Recurrent airway obstruction QTL	ENSECAG00000042304(dist=137485),ENSECAG00000037489(dist=71517)	intergenic
chr13	12795601	12833300	37699	Mix	Recurrent airway obstruction QTL	ENSECAG00000042304(dist=139285),ENSECAG00000037489(dist=33817)	intergenic
chr13	12833301	12844600	11299	Mix	Recurrent airway obstruction QTL	ENSECAG00000042304(dist=176985),ENSECAG00000037489(dist=22517)	intergenic
chr13	12869701	12879500	9799	Dup	Recurrent airway obstruction QTL	ENSECAG00000037489(dist=1370),ENSECAG00000040693(dist=10024)	intergenic
chr13	12904801	12924800	19999	Dup	Recurrent airway obstruction QTL	ENSECAG00000040693(dist=10509),ENSECAG00000035500(dist=176135)	intergenic
chr13	12924901	12926200	1299	Mix	Recurrent airway obstruction QTL	ENSECAG00000040693(dist=30609),ENSECAG00000035500(dist=174735)	intergenic
chr13	12926201	12929200	2999	Mix	Recurrent airway obstruction QTL	ENSECAG00000040693(dist=31909),ENSECAG00000035500(dist=171735)	intergenic
chr13	12931101	12934600	3499	Mix	Recurrent airway obstruction QTL	ENSECAG00000040693(dist=36809),ENSECAG00000035500(dist=166335)	intergenic
chr13	12935001	12940100	5099	Del	Recurrent airway obstruction QTL	ENSECAG00000040693(dist=40709),ENSECAG00000035500(dist=160835)	intergenic
chr13	12940101	12941500	1399	Mix	Recurrent airway obstruction QTL	ENSECAG00000040693(dist=45809),ENSECAG00000035500(dist=159435)	intergenic
chr13	12941501	12942700	1199	Mix	Recurrent airway obstruction QTL	ENSECAG00000040693(dist=47209),ENSECAG00000035500(dist=158235)	intergenic
chr13	12944101	12945700	1599	Mix	Recurrent airway obstruction QTL	ENSECAG00000040693(dist=49809),ENSECAG00000035500(dist=155235)	intergenic
chr13	12946001	12948100	2099	Del	Recurrent airway obstruction QTL	ENSECAG00000040693(dist=51709),ENSECAG00000035500(dist=152835)	intergenic
chr13	12948601	12949700	1099	Mix	Recurrent airway obstruction QTL	ENSECAG00000040693(dist=54309),ENSECAG00000035500(dist=151235)	intergenic
chr13	12950301	12951700	1399	Del	Recurrent airway obstruction QTL	ENSECAG00000040693(dist=56009),ENSECAG00000035500(dist=149235)	intergenic
chr13	12951801	12957100	5299	Mix	Recurrent airway obstruction QTL	ENSECAG00000040693(dist=57509),ENSECAG00000035500(dist=143835)	intergenic
chr13	12957101	12958600	1499	Del	Recurrent airway obstruction QTL	ENSECAG00000040693(dist=62809),ENSECAG00000035500(dist=142335)	intergenic
chr13	12958601	12967400	8799	Mix	Recurrent airway obstruction QTL	ENSECAG00000040693(dist=64309),ENSECAG00000035500(dist=133535)	intergenic
chr13	12967701	12968800	1099	Mix	Recurrent airway obstruction QTL	ENSECAG00000040693(dist=73409),ENSECAG00000035500(dist=132135)	intergenic
chr13	12969201	12971400	2199	Mix	Recurrent airway obstruction QTL	ENSECAG00000040693(dist=74909),ENSECAG00000035500(dist=129535)	intergenic
chr13	12971401	12973000	1599	Mix	Recurrent airway obstruction QTL	ENSECAG00000040693(dist=77109),ENSECAG00000035500(dist=127935)	intergenic
chr13	12973201	12985300	12099	Del	Recurrent airway obstruction QTL	ENSECAG00000040693(dist=78909),ENSECAG00000035500(dist=115635)	intergenic
chr13	12985401	12990200	4799	Mix	Recurrent airway obstruction QTL	ENSECAG00000040693(dist=91109),ENSECAG00000035500(dist=110735)	intergenic
chr13	12991801	12994700	2899	Mix	Recurrent airway obstruction QTL	ENSECAG00000040693(dist=97509),ENSECAG00000035500(dist=106235)	intergenic
chr13	12994701	12998300	3599	Del	Recurrent airway obstruction QTL	ENSECAG00000040693(dist=100409),ENSECAG00000035500(dist=102635)	intergenic
chr13	12998701	13001500	2799	Mix	Recurrent airway obstruction QTL	ENSECAG00000040693(dist=104409),ENSECAG00000035500(dist=99435)	intergenic
chr13	13001701	13012300	10599	Del	Recurrent airway obstruction QTL	ENSECAG00000040693(dist=107409),ENSECAG00000035500(dist=88635)	intergenic
chr13	13012301	13015200	2899	Mix	Recurrent airway obstruction QTL	ENSECAG00000040693(dist=118009),ENSECAG00000035500(dist=85735)	intergenic
chr13	13015201	13025200	9999	Del	Recurrent airway obstruction QTL	ENSECAG00000040693(dist=120909),ENSECAG00000035500(dist=75735)	intergenic
chr13	13025401	13032500	7099	Mix	Recurrent airway obstruction QTL	ENSECAG00000040693(dist=131109),ENSECAG00000035500(dist=68435)	intergenic
chr13	13033001	13035900	2899	Mix	Recurrent airway obstruction QTL	ENSECAG00000040693(dist=138709),ENSECAG00000035500(dist=65035)	intergenic
chr13	13035901	13037100	1199	Mix	Recurrent airway obstruction QTL	ENSECAG00000040693(dist=141609),ENSECAG00000035500(dist=63835)	intergenic
chr13	13037301	13041700	4399	Mix	Recurrent airway obstruction QTL	ENSECAG00000040693(dist=143009),ENSECAG00000035500(dist=59235)	intergenic
chr13	13042201	13067100	24899	Mix	Recurrent airway obstruction QTL	ENSECAG00000040693(dist=147909),ENSECAG00000035500(dist=33835)	intergenic
chr13	13067201	13224400	157199	Mix	Recurrent airway obstruction QTL	ENSECAG00000035500	exonic
chr13	13289201	13304400	15199	Mix	Recurrent airway obstruction QTL	ENSECAG00000043670(dist=9485),ENSECAG00000038553(dist=5224)	intergenic
chr13	13390201	13395000	4799	Mix	Recurrent airway obstruction QTL	ENSECAG00000042525(dist=9559),ENSECAG00000037830(dist=148480)	intergenic
chr13	13395701	13405200	9499	Mix	Recurrent airway obstruction QTL	ENSECAG00000042525(dist=15059),ENSECAG00000037830(dist=138280)	intergenic
chr13	13405301	13462600	57299	Mix	Recurrent airway obstruction QTL	ENSECAG00000042525(dist=24659),ENSECAG00000037830(dist=80880)	intergenic
chr13	13462601	13534800	72199	Mix	Recurrent airway obstruction QTL	ENSECAG00000042525(dist=81959),ENSECAG00000037830(dist=8680)	intergenic
chr13	13534801	13679500	144699	Mix	Recurrent airway obstruction QTL	ENSECAG00000019226	exonic
chr13	14828101	14830700	2599	Mix	Recurrent airway obstruction QTL	ENSECAG00000034498(dist=65134),ENSECAG00000042057(dist=177095)	intergenic
chr13	14830701	14864800	34099	Mix	Recurrent airway obstruction QTL	ENSECAG00000034498(dist=67734),ENSECAG00000042057(dist=142995)	intergenic
chr13	14864801	14874000	9199	Mix	Recurrent airway obstruction QTL	ENSECAG00000034498(dist=101834),ENSECAG00000042057(dist=133795)	intergenic
chr13	15496901	15503800	6899	Mix	Recurrent airway obstruction QTL	ENSECAG00000025221(dist=140999),ENSECAG00000009074(dist=2976)	intergenic
chr13	15505301	15508900	3599	Del	Recurrent airway obstruction QTL	ENSECAG00000009074	exonic
chr13	15567201	15574700	7499	Mix	Recurrent airway obstruction QTL	ENSECAG00000009074	intronic
chr13	15603601	15607500	3899	Mix	Recurrent airway obstruction QTL	ENSECAG00000009074	intronic
chr13	15723901	15732200	8299	Mix	Recurrent airway obstruction QTL	ENSECAG00000009074	intronic
chr13	15732201	15743800	11599	Mix	Recurrent airway obstruction QTL	ENSECAG00000009074	intronic
chr13	15819601	15824900	5299	Mix	Recurrent airway obstruction QTL	ENSECAG00000009074	intronic
chr13	15839101	15846500	7399	Mix	Recurrent airway obstruction QTL	ENSECAG00000009074	intronic
chr13	15880801	15888700	7899	Mix	Recurrent airway obstruction QTL	ENSECAG00000009074	intronic
chr13	15950001	15953300	3299	Mix	Recurrent airway obstruction QTL	ENSECAG00000009074	intronic
chr13	15955501	15968800	13299	Mix	Recurrent airway obstruction QTL	ENSECAG00000009074	intronic
chr13	15978901	15983300	4399	Mix	Recurrent airway obstruction QTL	ENSECAG00000009074	intronic
chr13	16008301	16049200	40899	Mix	Recurrent airway obstruction QTL	ENSECAG00000009074	exonic
chr13	16058201	16072300	14099	Del	Recurrent airway obstruction QTL	ENSECAG00000009074	intronic
chr13	16104801	16132500	27699	Del	Recurrent airway obstruction QTL	ENSECAG00000009074	intronic
chr13	16177501	16178600	1099	Del	Recurrent airway obstruction QTL	ENSECAG00000009074	intronic
chr13	16254401	16273000	18599	Mix	Recurrent airway obstruction QTL	ENSECAG00000009074	intronic
chr13	16273001	16574800	301799	Mix	Recurrent airway obstruction QTL	ENSECAG00000009074	exonic
chr13	16574801	16576600	1799	Mix	Recurrent airway obstruction QTL	ENSECAG00000009074	intronic
chr13	16576601	16675100	98499	Mix	Recurrent airway obstruction QTL	ENSECAG00000009074	exonic
chr13	16675101	16702900	27799	Mix	Recurrent airway obstruction QTL	ENSECAG00000009074(dist=15923),ENSECAG00000001455(dist=8055)	intergenic
chr13	16703901	16705000	1099	Del	Recurrent airway obstruction QTL	ENSECAG00000009074(dist=44723),ENSECAG00000001455(dist=5955)	intergenic
chr13	16730701	16752300	21599	Mix	Recurrent airway obstruction QTL	ENSECAG00000001455(dist=19132),ENSECAG00000041434(dist=65748)	intergenic
chr13	16832601	16837200	4599	Mix	Recurrent airway obstruction QTL	ENSECAG00000041434(dist=5334),ENSECAG00000015772(dist=58360)	intergenic
chr13	16841701	16842800	1099	Del	Recurrent airway obstruction QTL	ENSECAG00000041434(dist=14434),ENSECAG00000015772(dist=52760)	intergenic
chr13	16844001	16848900	4899	Mix	Recurrent airway obstruction QTL	ENSECAG00000041434(dist=16734),ENSECAG00000015772(dist=46660)	intergenic
chr13	16860801	16865800	4999	Mix	Recurrent airway obstruction QTL	ENSECAG00000041434(dist=33534),ENSECAG00000015772(dist=29760)	intergenic
chr13	16866401	16927000	60599	Mix	Recurrent airway obstruction QTL	ENSECAG00000015772,ENSECAG00000030571	exonic
chr13	16927201	16929500	2299	Del	Recurrent airway obstruction QTL	ENSECAG00000015772	intronic
chr13	16929501	17043700	114199	Mix	Recurrent airway obstruction QTL	ENSECAG00000015772	intronic
chr13	17063501	17071100	7599	Mix	Recurrent airway obstruction QTL	ENSECAG00000015772	intronic
chr13	17073901	17080100	6199	Del	Recurrent airway obstruction QTL	ENSECAG00000015772	intronic
chr13	17081201	17316100	234899	Mix	Recurrent airway obstruction QTL	ENSECAG00000015772	exonic
chr13	17316101	17320300	4199	Del	Recurrent airway obstruction QTL	ENSECAG00000015772	intronic
chr13	17375501	17399300	23799	Mix	Recurrent airway obstruction QTL	ENSECAG00000015772(dist=27075),ENSECAG00000022951(dist=11547)	intergenic
chr13	17413801	17435600	21799	Mix	Recurrent airway obstruction QTL	ENSECAG00000022951	exonic
chr13	17440601	17447200	6599	Mix	Recurrent airway obstruction QTL	ENSECAG00000022951	intronic
chr13	17466601	17472800	6199	Mix	Recurrent airway obstruction QTL	ENSECAG00000022951	intronic
chr13	17514101	17520800	6699	Mix	Recurrent airway obstruction QTL	ENSECAG00000022951	intronic
chr13	17525601	17530300	4699	Mix	Recurrent airway obstruction QTL	ENSECAG00000022951	intronic
chr13	17584601	17591700	7099	Mix	Recurrent airway obstruction QTL	ENSECAG00000022951	intronic
chr13	17648801	17657600	8799	Del	Recurrent airway obstruction QTL	ENSECAG00000022951	intronic
chr13	17756501	17762200	5699	Del	Recurrent airway obstruction QTL	ENSECAG00000022951	exonic
chr13	17796501	17801600	5099	Del	Recurrent airway obstruction QTL	ENSECAG00000022951	intronic
chr13	17825501	17837300	11799	Mix	Recurrent airway obstruction QTL	ENSECAG00000022951	intronic
chr13	17837301	17842600	5299	Mix	Recurrent airway obstruction QTL	ENSECAG00000022951	intronic
chr13	17874801	17880200	5399	Mix	Recurrent airway obstruction QTL	ENSECAG00000022951	intronic
chr13	17880201	17899900	19699	Mix	Recurrent airway obstruction QTL	ENSECAG00000022951	intronic
chr13	17978901	17982400	3499	Del	Recurrent airway obstruction QTL	ENSECAG00000022951(dist=63869),ENSECAG00000023164(dist=14950)	intergenic
chr13	18008601	18012700	4099	Mix	Recurrent airway obstruction QTL	ENSECAG00000023164	intronic
chr13	18016601	18021300	4699	Mix	Recurrent airway obstruction QTL	ENSECAG00000023164	intronic
chr13	18023101	18028600	5499	Mix	Recurrent airway obstruction QTL	ENSECAG00000023164	intronic
chr13	18044801	18073100	28299	Mix	Recurrent airway obstruction QTL	ENSECAG00000023164	intronic
chr13	18105101	18215400	110299	Mix	Recurrent airway obstruction QTL	ENSECAG00000008202,ENSECAG00000023164	exonic
chr13	18217001	18222200	5199	Del	Recurrent airway obstruction QTL	ENSECAG00000008202(ENSECAT00000008447:c.*324_*623delins0)	UTR3
chr13	18233401	18359300	125899	Mix	Recurrent airway obstruction QTL	ENSECAG00000011953	exonic
chr13	18401001	18405800	4799	Mix	Recurrent airway obstruction QTL	ENSECAG00000017750	intronic
chr13	18422601	18432200	9599	Mix	Recurrent airway obstruction QTL	ENSECAG00000017750(dist=7506),ENSECAG00000024458(dist=29344)	intergenic
chr13	18443601	18445200	1599	Del	Recurrent airway obstruction QTL	ENSECAG00000017750(dist=28506),ENSECAG00000024458(dist=16344)	intergenic
chr13	18463701	18488900	25199	Mix	Recurrent airway obstruction QTL	ENSECAG00000024458	exonic
chr13	18495201	18496400	1199	Del	Recurrent airway obstruction QTL	ENSECAG00000024458(dist=25442),ENSECAG00000005659(dist=2763)	intergenic
chr13	18500101	18827800	327699	Mix	Recurrent airway obstruction QTL	ENSECAG00000005659,ENSECAG00000011060,ENSECAG00000031762	exonic
chr13	18831301	18842600	11299	Del	Recurrent airway obstruction QTL	ENSECAG00000012730	exonic
chr13	18842601	18870000	27399	Mix	Recurrent airway obstruction QTL	ENSECAG00000012730	exonic
chr13	18870701	18932400	61699	Mix	Recurrent airway obstruction QTL ;Insect bite hypersensitivity QTL	ENSECAG00000011186,ENSECAG00000014688	exonic
chr13	18948101	18987500	39399	Mix	Recurrent airway obstruction QTL	ENSECAG00000011186	exonic
chr13	18987501	18990100	2599	Del	Recurrent airway obstruction QTL	ENSECAG00000011186(dist=29722),ENSECAG00000019836(dist=22708)	intergenic
chr13	18990101	19024900	34799	Mix	Recurrent airway obstruction QTL	ENSECAG00000019836,ENSECAG00000020283	exonic
chr13	19024901	19037300	12399	Mix	Recurrent airway obstruction QTL	ENSECAG00000005983,ENSECAG00000020091	exonic
chr13	19037301	19093900	56599	Mix	Recurrent airway obstruction QTL	ENSECAG00000020091	exonic
chr13	19093901	19259900	165999	Mix	Recurrent airway obstruction QTL	ENSECAG00000002366,ENSECAG00000012583,ENSECAG00000016930,ENSECAG00000020880,ENSECAG00000024721	exonic
chr13	19259901	19366200	106299	Mix	Recurrent airway obstruction QTL	ENSECAG00000017362	exonic
chr13	19366201	19378400	12199	Mix	Recurrent airway obstruction QTL	ENSECAG00000017362	exonic
chr13	19378401	19436800	58399	Mix	Recurrent airway obstruction QTL	ENSECAG00000017362	exonic
chr13	19436801	19500500	63699	Mix	Recurrent airway obstruction QTL	ENSECAG00000010406,ENSECAG00000011043	exonic
chr13	19500501	19532800	32299	Del	Recurrent airway obstruction QTL	ENSECAG00000001963,ENSECAG00000009891,ENSECAG00000011043,ENSECAG00000017080	exonic
chr13	19592201	19595800	3599	Mix	Recurrent airway obstruction QTL	ENSECAG00000024082	intronic
chr13	19622401	19636300	13899	Mix	Recurrent airway obstruction QTL	ENSECAG00000024082	exonic
chr13	19647401	19662400	14999	Mix	Recurrent airway obstruction QTL	ENSECAG00000017418	exonic
chr13	19674101	19828100	153999	Mix	Recurrent airway obstruction QTL	ENSECAG00000008184,ENSECAG00000008572,ENSECAG00000009008,ENSECAG00000010166,ENSECAG00000010439,ENSECAG00000011818,ENSECAG00000013572,ENSECAG00000017418,ENSECAG00000018567,ENSECAG00000024434,ENSECAG00000024871,ENSECAG00000036779	exonic
chr13	19828101	19839000	10899	Mix	Recurrent airway obstruction QTL	ENSECAG00000008572(dist=156)	downstream
chr13	19839101	19856500	17399	Mix	Recurrent airway obstruction QTL	ENSECAG00000010655	exonic
chr13	19856501	19873500	16999	Del	Recurrent airway obstruction QTL	ENSECAG00000023350	exonic
chr13	19880801	19887900	7099	Del	Recurrent airway obstruction QTL	ENSECAG00000015162	exonic
chr13	19895801	19898300	2499	Del	Recurrent airway obstruction QTL	ENSECAG00000015162	exonic
chr13	19902201	19904400	2199	Del	Recurrent airway obstruction QTL	ENSECAG00000015162	exonic
chr13	19910701	19913200	2499	Del	Recurrent airway obstruction QTL	ENSECAG00000018851	exonic
chr13	19924901	19933800	8899	Del	Recurrent airway obstruction QTL	ENSECAG00000018851	exonic
chr13	19934401	19943300	8899	Mix	Recurrent airway obstruction QTL	ENSECAG00000018851(dist=3743),ENSECAG00000020750(dist=8092)	intergenic
chr13	19953301	19965600	12299	Del	Recurrent airway obstruction QTL	ENSECAG00000000432,ENSECAG00000000482,ENSECAG00000020750	exonic
chr13	19966401	20080600	114199	Mix	Recurrent airway obstruction QTL	ENSECAG00000000482,ENSECAG00000002306,ENSECAG00000008521,ENSECAG00000010801,ENSECAG00000022185,ENSECAG00000037181	exonic
chr13	20080601	20101300	20699	Mix	Recurrent airway obstruction QTL	ENSECAG00000002306,ENSECAG00000013174,ENSECAG00000036279	exonic
chr13	20101301	20108200	6899	Mix	Recurrent airway obstruction QTL	ENSECAG00000013174	exonic
chr13	20109201	20111400	2199	Del	Recurrent airway obstruction QTL	ENSECAG00000013174	exonic
chr13	20113401	20157100	43699	Mix	Recurrent airway obstruction QTL	ENSECAG00000013174	exonic
chr13	20163201	20170200	6999	Del	Recurrent airway obstruction QTL	ENSECAG00000022545	exonic
chr13	20170201	20303000	132799	Mix	Recurrent airway obstruction QTL	ENSECAG00000000496,ENSECAG00000004417,ENSECAG00000006619,ENSECAG00000007669,ENSECAG00000008014,ENSECAG00000008485,ENSECAG00000028891,ENSECAG00000034974	exonic
chr13	20305501	20430400	124899	Mix	Recurrent airway obstruction QTL ;male fertility QTL ;temperament QTL	ENSECAG00000005600,ENSECAG00000006737,ENSECAG00000009002,ENSECAG00000009390,ENSECAG00000017437,ENSECAG00000022918,ENSECAG00000024831,ENSECAG00000035486,ENSECAG00000038252	exonic
chr13	20430401	20436300	5899	Del	Recurrent airway obstruction QTL	ENSECAG00000009002	exonic
chr13	20437401	20494000	56599	Mix	Recurrent airway obstruction QTL	ENSECAG00000003481,ENSECAG00000013812,ENSECAG00000014452	exonic
chr13	20494001	20515600	21599	Del	Recurrent airway obstruction QTL ;temperament QTL	ENSECAG00000014452,ENSECAG00000024341,ENSECAG00000024472,ENSECAG00000024528,ENSECAG00000025091	exonic
chr13	20538901	20541900	2999	Del	Recurrent airway obstruction QTL	ENSECAG00000012107,ENSECAG00000030133	exonic
chr13	20562901	20565600	2699	Del	Recurrent airway obstruction QTL	ENSECAG00000017305	exonic
chr13	20566701	20580400	13699	Mix	Recurrent airway obstruction QTL	ENSECAG00000012414,ENSECAG00000012915	exonic
chr13	20580401	20626100	45699	Mix	Recurrent airway obstruction QTL	ENSECAG00000012915,ENSECAG00000018940	exonic
chr13	20627601	20635100	7499	Mix	Recurrent airway obstruction QTL	ENSECAG00000021114	exonic
chr13	20637901	20656400	18499	Mix	Recurrent airway obstruction QTL	ENSECAG00000014983,ENSECAG00000015015,ENSECAG00000021114	exonic
chr13	20656401	20681000	24599	Mix	Recurrent airway obstruction QTL	ENSECAG00000015015,ENSECAG00000018403,ENSECAG00000023852	exonic
chr13	20686101	20690600	4499	Del	Recurrent airway obstruction QTL	ENSECAG00000041760	exonic
chr13	20695101	20697700	2599	Del	Recurrent airway obstruction QTL	ENSECAG00000003121	exonic
chr13	20701001	20708300	7299	Mix	Recurrent airway obstruction QTL	ENSECAG00000022179	exonic
chr13	20720001	20734900	14899	Del	Recurrent airway obstruction QTL	ENSECAG00000006934,ENSECAG00000014460	exonic
chr13	20735701	20952200	216499	Mix	Recurrent airway obstruction QTL	ENSECAG00000008746,ENSECAG00000011445,ENSECAG00000014847,ENSECAG00000014957,ENSECAG00000016962,ENSECAG00000017435,ENSECAG00000018153,ENSECAG00000021518,ENSECAG00000024788,ENSECAG00000037409	exonic
chr13	20952201	21051600	99399	Mix	Recurrent airway obstruction QTL ;temperament QTL	ENSECAG00000007301,ENSECAG00000010483,ENSECAG00000012593,ENSECAG00000019763,ENSECAG00000020116,ENSECAG00000023542,ENSECAG00000024105	exonic
chr13	21054901	21063100	8199	Del	Recurrent airway obstruction QTL	ENSECAG00000012372,ENSECAG00000021184	exonic
chr13	21063801	21069000	5199	Del	Recurrent airway obstruction QTL	ENSECAG00000021184	exonic
chr13	21094401	21106200	11799	Del	Recurrent airway obstruction QTL	ENSECAG00000007688	exonic
chr13	21106201	21133200	26999	Mix	Recurrent airway obstruction QTL	ENSECAG00000007688	intronic
chr13	21133201	21136300	3099	Mix	Recurrent airway obstruction QTL	ENSECAG00000007688	intronic
chr13	21136301	21202600	66299	Mix	Recurrent airway obstruction QTL ;temperament QTL	ENSECAG00000008601	exonic
chr13	21202601	21293900	91299	Mix	Recurrent airway obstruction QTL ;Insect bite hypersensitivity QTL	ENSECAG00000008601	exonic
chr13	21293901	21303700	9799	Del	Recurrent airway obstruction QTL	ENSECAG00000018734	exonic
chr13	21312901	21320300	7399	Del	Recurrent airway obstruction QTL	ENSECAG00000018734	intronic
chr13	21347001	21351600	4599	Del	Recurrent airway obstruction QTL	ENSECAG00000018734	intronic
chr13	21363601	21366800	3199	Mix	Recurrent airway obstruction QTL	ENSECAG00000018734	intronic
chr13	21381901	21386300	4399	Mix	Recurrent airway obstruction QTL	ENSECAG00000018734	intronic
chr13	21397101	21400900	3799	Mix	Recurrent airway obstruction QTL	ENSECAG00000018734	intronic
chr13	21407101	21408200	1099	Del	Recurrent airway obstruction QTL	ENSECAG00000018734	intronic
chr13	21426001	21429300	3299	Del	Recurrent airway obstruction QTL ;temperament QTL	ENSECAG00000018734	exonic
chr13	21435801	21437500	1699	Mix	Recurrent airway obstruction QTL	ENSECAG00000018734	intronic
chr13	21438201	21444600	6399	Del	Recurrent airway obstruction QTL	ENSECAG00000018734	intronic
chr13	21467501	21480700	13199	Mix	Recurrent airway obstruction QTL	ENSECAG00000018734	intronic
chr13	21480701	21481900	1199	Mix	Recurrent airway obstruction QTL	ENSECAG00000018734	intronic
chr13	21482001	21668300	186299	Mix	Recurrent airway obstruction QTL	ENSECAG00000018734,ENSECAG00000020012,ENSECAG00000031432	exonic
chr13	21668301	21820700	152399	Mix	Recurrent airway obstruction QTL	ENSECAG00000010534,ENSECAG00000019322,ENSECAG00000020012,ENSECAG00000021525	exonic
chr13	21820701	21822400	1699	Mix	Recurrent airway obstruction QTL	ENSECAG00000019322,ENSECAG00000021525	intronic
chr13	21822801	21830700	7899	Mix	Recurrent airway obstruction QTL	ENSECAG00000019322,ENSECAG00000021525	intronic
chr13	21830701	21832300	1599	Mix	Recurrent airway obstruction QTL ;Immunoglobulin E level QTL	ENSECAG00000019322,ENSECAG00000021525	intronic
chr13	21832401	21834400	1999	Mix	Recurrent airway obstruction QTL ;Immunoglobulin E level QTL	ENSECAG00000019322,ENSECAG00000021525	intronic
chr13	21834401	21842300	7899	Mix	Recurrent airway obstruction QTL ;Immunoglobulin E level QTL	ENSECAG00000019322	exonic
chr13	21842301	21914000	71699	Mix	Recurrent airway obstruction QTL ;Immunoglobulin E level QTL	ENSECAG00000021525	exonic
chr13	21914001	21919200	5199	Mix	Recurrent airway obstruction QTL ;Immunoglobulin E level QTL	ENSECAG00000021525(dist=3961),ENSECAG00000024006(dist=25448)	intergenic
chr13	21919201	21990400	71199	Mix	Recurrent airway obstruction QTL ;Immunoglobulin E level QTL	ENSECAG00000000684,ENSECAG00000024006	exonic
chr13	22007101	22016200	9099	Mix	Recurrent airway obstruction QTL ;Immunoglobulin E level QTL	ENSECAG00000000684(dist=9931),ENSECAG00000041792(dist=32181)	intergenic
chr13	22018501	22030300	11799	Del	Recurrent airway obstruction QTL ;Immunoglobulin E level QTL	ENSECAG00000000684(dist=21331),ENSECAG00000041792(dist=18081)	intergenic
chr13	22067801	22078500	10699	Mix	Recurrent airway obstruction QTL ;Immunoglobulin E level QTL	ENSECAG00000041792(dist=16952),ENSECAG00000042887(dist=213494)	intergenic
chr13	22078501	22105800	27299	Mix	Recurrent airway obstruction QTL ;Immunoglobulin E level QTL	ENSECAG00000041792(dist=27652),ENSECAG00000042887(dist=186194)	intergenic
chr13	22112801	22114400	1599	Del	Recurrent airway obstruction QTL ;Immunoglobulin E level QTL	ENSECAG00000041792(dist=61952),ENSECAG00000042887(dist=177594)	intergenic
chr13	22188301	22193500	5199	Mix	Recurrent airway obstruction QTL ;Immunoglobulin E level QTL	ENSECAG00000041792(dist=137452),ENSECAG00000042887(dist=98494)	intergenic
chr13	22204201	22205500	1299	Mix	Recurrent airway obstruction QTL ;Immunoglobulin E level QTL	ENSECAG00000041792(dist=153352),ENSECAG00000042887(dist=86494)	intergenic
chr13	22218101	22224500	6399	Mix	Recurrent airway obstruction QTL ;Immunoglobulin E level QTL	ENSECAG00000041792(dist=167252),ENSECAG00000042887(dist=67494)	intergenic
chr13	22299701	22312000	12299	Mix	Recurrent airway obstruction QTL	ENSECAG00000042887(dist=3678),ENSECAG00000036444(dist=485125)	intergenic
chr13	22316401	22330100	13699	Mix	Recurrent airway obstruction QTL	ENSECAG00000042887(dist=20378),ENSECAG00000036444(dist=467025)	intergenic
chr13	22330201	22569400	239199	Mix	Recurrent airway obstruction QTL	ENSECAG00000042887(dist=34178),ENSECAG00000036444(dist=227725)	intergenic
chr13	22569401	22790600	221199	Mix	Recurrent airway obstruction QTL	ENSECAG00000042887(dist=273378),ENSECAG00000036444(dist=6525)	intergenic
chr13	22790601	22795200	4599	Mix	Recurrent airway obstruction QTL	ENSECAG00000042887(dist=494578),ENSECAG00000036444(dist=1925)	intergenic
chr13	22795901	22798100	2199	Mix	Recurrent airway obstruction QTL	ENSECAG00000036444	exonic
chr13	22818701	22830900	12199	Mix	Recurrent airway obstruction QTL	ENSECAG00000036444	intronic
chr13	22830901	22836800	5899	Mix	Recurrent airway obstruction QTL	ENSECAG00000036444	intronic
chr13	22836801	22840800	3999	Mix	Recurrent airway obstruction QTL	ENSECAG00000036444	intronic
chr13	22840901	22848500	7599	Dup	Recurrent airway obstruction QTL	ENSECAG00000036444	intronic
chr13	22848701	22851200	2499	Mix	Recurrent airway obstruction QTL	ENSECAG00000036444	intronic
chr13	22851301	22853100	1799	Mix	Recurrent airway obstruction QTL	ENSECAG00000036444	intronic
chr13	22853201	22855200	1999	Mix	Recurrent airway obstruction QTL	ENSECAG00000036444	intronic
chr13	22855301	22857200	1899	Mix	Recurrent airway obstruction QTL	ENSECAG00000036444	intronic
chr13	22857301	22859000	1699	Mix	Recurrent airway obstruction QTL	ENSECAG00000036444	intronic
chr13	22859001	22861100	2099	Mix	Recurrent airway obstruction QTL	ENSECAG00000036444	intronic
chr13	22861101	22866300	5199	Mix	Recurrent airway obstruction QTL	ENSECAG00000036444	intronic
chr13	22867701	22883700	15999	Del	Recurrent airway obstruction QTL	ENSECAG00000036444	intronic
chr13	22883701	22889800	6099	Mix	Recurrent airway obstruction QTL	ENSECAG00000036444	intronic
chr13	22890801	22899600	8799	Mix	Recurrent airway obstruction QTL	ENSECAG00000036444	intronic
chr13	22899901	22901900	1999	Mix	Recurrent airway obstruction QTL	ENSECAG00000036444	intronic
chr13	22902901	22906800	3899	Mix	Recurrent airway obstruction QTL	ENSECAG00000036444	intronic
chr13	22906801	22926400	19599	Dup	Recurrent airway obstruction QTL	ENSECAG00000036444	intronic
chr13	22926401	22934900	8499	Dup	Recurrent airway obstruction QTL	ENSECAG00000036444	intronic
chr13	22934901	22937600	2699	Mix	Recurrent airway obstruction QTL	ENSECAG00000036444	exonic
chr13	22938001	22944500	6499	Mix	Recurrent airway obstruction QTL	ENSECAG00000036444(dist=103)	upstream
chr13	22946601	22950100	3499	Del	Recurrent airway obstruction QTL	ENSECAG00000036444(dist=8703),ENSECAG00000013727(dist=9561)	intergenic
chr13	22951601	22974200	22599	Dup	Recurrent airway obstruction QTL	ENSECAG00000013727	exonic
chr13	22974201	22984700	10499	Dup	Recurrent airway obstruction QTL	ENSECAG00000013727	exonic
chr13	23005101	23008100	2999	Mix	Recurrent airway obstruction QTL	ENSECAG00000013727	exonic
chr13	23052201	23071800	19599	Mix	Recurrent airway obstruction QTL	ENSECAG00000007423	exonic
chr13	23138601	23139800	1199	Del	Recurrent airway obstruction QTL	ENSECAG00000007423(dist=65827),ENSECAG00000036181(dist=106421)	intergenic
chr13	23139801	23156300	16499	Mix	Recurrent airway obstruction QTL	ENSECAG00000007423(dist=67027),ENSECAG00000036181(dist=89921)	intergenic
chr13	23170301	23201700	31399	Mix	Recurrent airway obstruction QTL	ENSECAG00000007423(dist=97527),ENSECAG00000036181(dist=44521)	intergenic
chr13	23201701	23213300	11599	Mix	Recurrent airway obstruction QTL	ENSECAG00000007423(dist=128927),ENSECAG00000036181(dist=32921)	intergenic
chr13	23213301	23237800	24499	Mix	Recurrent airway obstruction QTL	ENSECAG00000007423(dist=140527),ENSECAG00000036181(dist=8421)	intergenic
chr13	23306301	23308900	2599	Mix	Recurrent airway obstruction QTL	ENSECAG00000036181(dist=24476),ENSECAG00000037336(dist=78681)	intergenic
chr13	23334001	23400500	66499	Dup	Recurrent airway obstruction QTL	ENSECAG00000037336	exonic
chr13	23400501	23456300	55799	Dup	Recurrent airway obstruction QTL	ENSECAG00000037336	exonic
chr13	23457301	23577200	119899	Mix	Recurrent airway obstruction QTL	ENSECAG00000037336	exonic
chr13	23577201	23585200	7999	Mix	Recurrent airway obstruction QTL	ENSECAG00000037336	intronic
chr13	23585201	23607100	21899	Mix	Recurrent airway obstruction QTL	ENSECAG00000037336	exonic
chr13	23607101	23696800	89699	Mix	Recurrent airway obstruction QTL	ENSECAG00000037336(dist=5556),ENSECAG00000028772(dist=27499)	intergenic
chr13	23697401	23701500	4099	Mix	Recurrent airway obstruction QTL	ENSECAG00000037336(dist=95856),ENSECAG00000028772(dist=22799)	intergenic
chr13	23701601	23706000	4399	Dup	Recurrent airway obstruction QTL	ENSECAG00000037336(dist=100056),ENSECAG00000028772(dist=18299)	intergenic
chr13	23706201	23718200	11999	Mix	Recurrent airway obstruction QTL	ENSECAG00000037336(dist=104656),ENSECAG00000028772(dist=6099)	intergenic
chr13	23719801	23729800	9999	Mix	Recurrent airway obstruction QTL	ENSECAG00000028772	exonic
chr13	23747001	23755500	8499	Dup	Recurrent airway obstruction QTL	ENSECAG00000041988(dist=243)	upstream
chr13	23756501	23782600	26099	Mix	Recurrent airway obstruction QTL	ENSECAG00000003546	exonic
chr13	23782701	23799300	16599	Dup	Recurrent airway obstruction QTL	ENSECAG00000003546	intronic
chr13	23799301	23800600	1299	Mix	Recurrent airway obstruction QTL	ENSECAG00000003546	intronic
chr13	23800601	23833500	32899	Mix	Recurrent airway obstruction QTL	ENSECAG00000003546	exonic
chr13	23833501	23835200	1699	Del	Recurrent airway obstruction QTL	ENSECAG00000003546,ENSECAG00000017234	exonic
chr13	23835201	24048400	213199	Mix	Recurrent airway obstruction QTL	ENSECAG00000000559,ENSECAG00000017234,ENSECAG00000025056	exonic
chr13	24087501	24092400	4899	Del	Recurrent airway obstruction QTL	ENSECAG00000025056	exonic
chr13	24097701	24104600	6899	Mix	Recurrent airway obstruction QTL	ENSECAG00000025056	intronic
chr13	24110001	24111100	1099	Del	Recurrent airway obstruction QTL	ENSECAG00000025056	exonic
chr13	24111101	24169400	58299	Mix	Recurrent airway obstruction QTL	ENSECAG00000025056	intronic
chr13	24169601	24173300	3699	Del	Recurrent airway obstruction QTL	ENSECAG00000025056	intronic
chr13	24182401	24209100	26699	Mix	Recurrent airway obstruction QTL	ENSECAG00000025056(ENSECAT00000054821:c.103765_103435delins0,ENSECAT00000054695:c.103765_103435delins0,ENSECAT00000030456:c.103765_103435delins0)	UTR5
chr13	24234401	24308900	74499	Mix	Recurrent airway obstruction QTL ;Immunoglobulin G level QTL	ENSECAG00000014572	exonic
chr13	24309001	24311300	2299	Mix	Recurrent airway obstruction QTL ;Immunoglobulin G level QTL	ENSECAG00000043433(dist=41180),ENSECAG00000016178(dist=38119)	intergenic
chr13	24311301	24318600	7299	Del	Recurrent airway obstruction QTL ;Immunoglobulin G level QTL	ENSECAG00000043433(dist=43480),ENSECAG00000016178(dist=30819)	intergenic
chr13	24318601	24328100	9499	Mix	Recurrent airway obstruction QTL ;Immunoglobulin G level QTL	ENSECAG00000043433(dist=50780),ENSECAG00000016178(dist=21319)	intergenic
chr13	24352301	24599900	247599	Mix	Recurrent airway obstruction QTL ;Immunoglobulin G level QTL	ENSECAG00000016178,ENSECAG00000017393	exonic
chr13	24599901	24626700	26799	Mix	Recurrent airway obstruction QTL ;Immunoglobulin G level QTL ;temperament QTL	ENSECAG00000017393	exonic
chr13	24627201	25091100	463899	Mix	Recurrent airway obstruction QTL ;Immunoglobulin G level QTL	ENSECAG00000007875,ENSECAG00000008391,ENSECAG00000010779,ENSECAG00000012968,ENSECAG00000014955,ENSECAG00000017393,ENSECAG00000017525,ENSECAG00000017742,ENSECAG00000017777,ENSECAG00000020182,ENSECAG00000023784,ENSECAG00000035562	exonic
chr13	25124701	25165700	40999	Mix	Recurrent airway obstruction QTL	ENSECAG00000014993,ENSECAG00000023784	exonic
chr13	25166101	25191800	25699	Del	Recurrent airway obstruction QTL	ENSECAG00000014993	exonic
chr13	25221201	25222800	1599	Del	Recurrent airway obstruction QTL	ENSECAG00000014993(dist=30214),ENSECAG00000021259(dist=24886)	intergenic
chr13	25233201	25237800	4599	Mix	Recurrent airway obstruction QTL	ENSECAG00000014993(dist=42214),ENSECAG00000021259(dist=9886)	intergenic
chr13	25243501	25253500	9999	Del	Recurrent airway obstruction QTL	ENSECAG00000021259	exonic
chr13	25255301	25261100	5799	Mix	Recurrent airway obstruction QTL	ENSECAG00000021259	intronic
chr13	25301701	25304400	2699	Del	Recurrent airway obstruction QTL	ENSECAG00000006067	exonic
chr13	25384901	25393900	8999	Mix	Recurrent airway obstruction QTL	ENSECAG00000006067(dist=12842),ENSECAG00000007127(dist=106693)	intergenic
chr13	25422301	25472500	50199	Mix	Recurrent airway obstruction QTL	ENSECAG00000006067(dist=50242),ENSECAG00000007127(dist=28093)	intergenic
chr13	25472501	25484000	11499	Mix	Recurrent airway obstruction QTL	ENSECAG00000006067(dist=100442),ENSECAG00000007127(dist=16593)	intergenic
chr13	25546501	25578500	31999	Mix	Recurrent airway obstruction QTL	ENSECAG00000007127	intronic
chr13	25578501	25583800	5299	Del	Recurrent airway obstruction QTL	ENSECAG00000007127	exonic
chr13	25622001	25624400	2399	Del	Recurrent airway obstruction QTL	ENSECAG00000007127(dist=39882),ENSECAG00000008085(dist=144559)	intergenic
chr13	25626201	25630000	3799	Mix	Recurrent airway obstruction QTL	ENSECAG00000007127(dist=44082),ENSECAG00000008085(dist=138959)	intergenic
chr13	25661501	25663700	2199	Del	Recurrent airway obstruction QTL	ENSECAG00000007127(dist=79382),ENSECAG00000008085(dist=105259)	intergenic
chr13	25670801	25673100	2299	Del	Recurrent airway obstruction QTL	ENSECAG00000007127(dist=88682),ENSECAG00000008085(dist=95859)	intergenic
chr13	25681901	25684200	2299	Mix	Recurrent airway obstruction QTL	ENSECAG00000007127(dist=99782),ENSECAG00000008085(dist=84759)	intergenic
chr13	25695401	25701200	5799	Dup	Recurrent airway obstruction QTL	ENSECAG00000007127(dist=113282),ENSECAG00000008085(dist=67759)	intergenic
chr13	25702201	25704600	2399	Mix	Recurrent airway obstruction QTL	ENSECAG00000007127(dist=120082),ENSECAG00000008085(dist=64359)	intergenic
chr13	25704601	25758800	54199	Mix	Recurrent airway obstruction QTL	ENSECAG00000007127(dist=122482),ENSECAG00000008085(dist=10159)	intergenic
chr13	25809001	25818800	9799	Mix	Recurrent airway obstruction QTL	ENSECAG00000008085	exonic
chr13	31296901	31303200	6299	Mix	Navicular bone morphology QTL	ENSECAG00000018118	intronic
chr13	31306301	31311200	4899	Mix	Navicular bone morphology QTL	ENSECAG00000018118	intronic
chr13	31331701	31333900	2199	Del	Navicular bone morphology QTL	ENSECAG00000018118	intronic
chr13	31333901	31535700	201799	Mix	Navicular bone morphology QTL	ENSECAG00000002715,ENSECAG00000008861,ENSECAG00000018118,ENSECAG00000019372,ENSECAG00000019385	exonic
chr13	31536501	31551800	15299	Mix	Navicular bone morphology QTL	ENSECAG00000032849(dist=26233),ENSECAG00000016608(dist=1235)	intergenic
chr13	31551801	31851400	299599	Mix	Navicular bone morphology QTL	ENSECAG00000016608,ENSECAG00000016920,ENSECAG00000017792	exonic
chr13	32673101	32897200	224099	Mix	Rhodococcus equi infection QTL	ENSECAG00000004028	exonic
chr13	41513401	41551100	37699	Mix	female fertility QTL	ENSECAG00000014929,ENSECAG00000026846	exonic
chr13	41881101	42092400	211299	Mix	Jaw alignment QTL	ENSECAG00000000862,ENSECAG00000006899,ENSECAG00000008953,ENSECAG00000009065,ENSECAG00000012595,ENSECAG00000013367,ENSECAG00000014058,ENSECAG00000015298,ENSECAG00000017619,ENSECAG00000019299,ENSECAG00000020610,ENSECAG00000020632,ENSECAG00000021222,ENSECAG00000028815,ENSECAG00000030271,ENSECAG00000030307,ENSECAG00000036054	exonic
chr13	42638901	42988800	349899	Mix	Withers height QTL	ENSECAG00000005022,ENSECAG00000014654,ENSECAG00000015831,ENSECAG00000016320,ENSECAG00000017222,ENSECAG00000017238,ENSECAG00000021470,ENSECAG00000022241,ENSECAG00000028918,ENSECAG00000030694,ENSECAG00000042088	exonic
chr13	43762501	43784481	21980	Mix	male fertility QTL ;Recurrent airway obstruction QTL	ENSECAG00000024931(dist=3360),NONE(dist=NONE)	intergenic
chr14	662601	679700	17099	Mix	Alternate gaits QTL	ENSECAG00000003177(dist=32089),ENSECAG00000011762(dist=24852)	intergenic
chr14	770101	825500	55399	Mix	Alternate gaits QTL	ENSECAG00000003722	exonic
chr14	1845401	1853500	8099	Del	Navicular bone morphology QTL	ENSECAG00000017830	exonic
chr14	1853601	1860400	6799	Mix	Navicular bone morphology QTL	ENSECAG00000017830	intronic
chr14	1860401	1865100	4699	Mix	Navicular bone morphology QTL	ENSECAG00000017830	exonic
chr14	1878401	1889100	10699	Mix	Navicular bone morphology QTL	ENSECAG00000020524	exonic
chr14	1890501	2003400	112899	Mix	Navicular bone morphology QTL	ENSECAG00000010844,ENSECAG00000020524,ENSECAG00000020644,ENSECAG00000020929,ENSECAG00000024706	exonic
chr14	2003401	2043200	39799	Mix	Navicular bone morphology QTL	ENSECAG00000003079	exonic
chr14	2043201	2051100	7899	Del	Navicular bone morphology QTL	ENSECAG00000005066	exonic
chr14	2061101	2071700	10599	Mix	Navicular bone morphology QTL	ENSECAG00000005066(dist=13477),ENSECAG00000014429(dist=1540)	intergenic
chr14	2071701	2073400	1699	Mix	Navicular bone morphology QTL	ENSECAG00000014429	exonic
chr14	2074201	2213100	138899	Mix	Navicular bone morphology QTL	ENSECAG00000004016,ENSECAG00000014429,ENSECAG00000023719	exonic
chr14	2261901	2287600	25699	Mix	Navicular bone morphology QTL	ENSECAG00000034973(dist=9146),ENSECAG00000016328(dist=28043)	intergenic
chr14	2287601	2336000	48399	Del	Navicular bone morphology QTL ;Rhodococcus equi infection QTL	ENSECAG00000016328	exonic
chr14	2339401	2342800	3399	Del	Navicular bone morphology QTL	ENSECAG00000016328	intronic
chr14	2352801	2355300	2499	Mix	Navicular bone morphology QTL	ENSECAG00000016328	intronic
chr14	2355301	2364200	8899	Mix	Navicular bone morphology QTL	ENSECAG00000016328	intronic
chr14	2364201	2373800	9599	Mix	Navicular bone morphology QTL	ENSECAG00000016328	intronic
chr14	2373801	2379500	5699	Mix	Navicular bone morphology QTL	ENSECAG00000016328	intronic
chr14	2379601	2401900	22299	Mix	Navicular bone morphology QTL	ENSECAG00000016328	exonic
chr14	2401901	2411900	9999	Mix	Navicular bone morphology QTL	ENSECAG00000016328	intronic
chr14	2412301	2522000	109699	Mix	Navicular bone morphology QTL	ENSECAG00000016328	exonic
chr14	2992801	3014600	21799	Mix	Dwarfism QTL	ENSECAG00000005363	exonic
chr14	3079701	3136500	56799	Mix	Withers height QTL	ENSECAG00000012431	exonic
chr14	7362701	7370000	7299	Del	Withers height QTL	ENSECAG00000021784(dist=175679),ENSECAG00000022263(dist=85798)	intergenic
chr14	11731101	11905700	174599	Mix	Altitude adaptation QTL	ENSECAG00000014081,ENSECAG00000024454	exonic
chr14	16023501	16155600	132099	Mix	Osteochondrosis dissecans QTL	ENSECAG00000008506,ENSECAG00000018846,ENSECAG00000018880,ENSECAG00000021219	exonic
chr14	16289201	16290500	1299	Del	Navicular bone morphology QTL	ENSECAG00000041812(dist=53818),ENSECAG00000038778(dist=83320)	intergenic
chr14	16317801	16324200	6399	Mix	Navicular bone morphology QTL	ENSECAG00000041812(dist=82418),ENSECAG00000038778(dist=49620)	intergenic
chr14	16324201	16337800	13599	Mix	Navicular bone morphology QTL	ENSECAG00000041812(dist=88818),ENSECAG00000038778(dist=36020)	intergenic
chr14	16348401	16350400	1999	Mix	Navicular bone morphology QTL	ENSECAG00000041812(dist=113018),ENSECAG00000038778(dist=23420)	intergenic
chr14	16359201	16371600	12399	Mix	Navicular bone morphology QTL	ENSECAG00000041812(dist=123818),ENSECAG00000038778(dist=2220)	intergenic
chr14	16689401	16706300	16899	Mix	Navicular bone morphology QTL	ENSECAG00000038778(dist=102200),ENSECAG00000036786(dist=36342)	intergenic
chr14	16993001	17000500	7499	Del	Osteochondrosis QTL	ENSECAG00000036786(dist=153690),ENSECAG00000043275(dist=3223)	intergenic
chr14	17325501	17332500	6999	Mix	Osteochondrosis dissecans QTL	ENSECAG00000014012	exonic
chr14	18796701	18801300	4599	Del	Withers height QTL	ENSECAG00000031871(dist=13951),ENSECAG00000011653(dist=1578)	intergenic
chr14	19649101	20192700	543599	Mix	Withers height QTL	ENSECAG00000007964,ENSECAG00000036063	exonic
chr14	27558201	27686200	127999	Mix	Withers height QTL	ENSECAG00000004882,ENSECAG00000022738	exonic
chr14	33553801	33692200	138399	Mix	Osteochondrosis dissecans QTL ;Osteochondrosis QTL	ENSECAG00000012336	exonic
chr14	34104801	34285300	180499	Mix	Osteochondrosis dissecans QTL	ENSECAG00000005384,ENSECAG00000021907	exonic
chr14	35449401	35483900	34499	Mix	Osteochondrosis QTL	ENSECAG00000014412,ENSECAG00000014461,ENSECAG00000021986,ENSECAG00000043759	exonic
chr14	37079301	37123900	44599	Mix	Recurrent airway obstruction QTL	ENSECAG00000023991	exonic
chr14	37125201	37280800	155599	Mix	Recurrent airway obstruction QTL	ENSECAG00000007513	exonic
chr14	37280801	37283800	2999	Mix	Recurrent airway obstruction QTL	ENSECAG00000013041	exonic
chr14	37283801	37340600	56799	Mix	Recurrent airway obstruction QTL	ENSECAG00000013041,ENSECAG00000014338	exonic
chr14	37340601	37363200	22599	Mix	Recurrent airway obstruction QTL	ENSECAG00000014338,ENSECAG00000015317	exonic
chr14	37371401	37407400	35999	Mix	Recurrent airway obstruction QTL	ENSECAG00000018062	exonic
chr14	37407401	37448200	40799	Mix	Recurrent airway obstruction QTL	ENSECAG00000001645,ENSECAG00000003029,ENSECAG00000018062,ENSECAG00000040006	exonic
chr14	37448201	37449300	1099	Mix	Recurrent airway obstruction QTL	ENSECAG00000003029	intronic
chr14	37449301	37608100	158799	Mix	Recurrent airway obstruction QTL	ENSECAG00000003029,ENSECAG00000009357,ENSECAG00000011522,ENSECAG00000014544,ENSECAG00000016860,ENSECAG00000022484	exonic
chr14	37608101	37610200	2099	Del	Recurrent airway obstruction QTL	ENSECAG00000014544(dist=3965),ENSECAG00000014626(dist=13381)	intergenic
chr14	37610201	37740900	130699	Mix	Recurrent airway obstruction QTL	ENSECAG00000014626,ENSECAG00000017901	exonic
chr14	46915001	47336600	421599	Mix	Withers height QTL	ENSECAG00000007518,ENSECAG00000007942,ENSECAG00000009955,ENSECAG00000009967,ENSECAG00000010547,ENSECAG00000017800	exonic
chr14	67937701	68525900	588199	Mix	Insect bite hypersensitivity QTL	ENSECAG00000039398	exonic
chr14	69158501	69462900	304399	Mix	Insulin level QTL ;Laminitis QTL	ENSECAG00000011841	exonic
chr14	73882601	73889200	6599	Mix	Osteochondrosis dissecans QTL	ENSECAG00000010242(dist=1520),ENSECAG00000015790(dist=4655)	intergenic
chr14	86765401	87023800	258399	Mix	Osteochondrosis QTL	ENSECAG00000014968,ENSECAG00000015626,ENSECAG00000018440,ENSECAG00000019851,ENSECAG00000020847	exonic
chr14	87023801	87129800	105999	Mix	Osteochondrosis QTL	ENSECAG00000020847	exonic
chr14	87169501	87187100	17599	Mix	Osteochondrosis QTL	ENSECAG00000020847	exonic
chr14	87285801	87341300	55499	Mix	Osteochondrosis QTL	ENSECAG00000021890(ENSECAT00000023304:c.-121015_-120937delins0)	UTR5
chr14	87342301	87451300	108999	Mix	Osteochondrosis QTL	ENSECAG00000021890	exonic
chr14	87451501	87525500	73999	Del	Osteochondrosis QTL	ENSECAG00000021921	exonic
chr14	87534801	87538700	3899	Mix	Osteochondrosis QTL	ENSECAG00000021921	intronic
chr14	87538701	87541100	2399	Del	Osteochondrosis QTL	ENSECAG00000021921	exonic
chr14	87632601	87650600	17999	Mix	Osteochondrosis QTL	ENSECAG00000022849	exonic
chr14	87656501	87690300	33799	Mix	Osteochondrosis QTL	ENSECAG00000022849	exonic
chr14	87710501	87904500	193999	Mix	Osteochondrosis QTL ;Withers height QTL	ENSECAG00000022849	exonic
chr14	87904501	87910200	5699	Mix	Osteochondrosis QTL	ENSECAG00000027786(dist=43328),ENSECAG00000033501(dist=58543)	intergenic
chr14	87910201	87920900	10699	Mix	Osteochondrosis QTL	ENSECAG00000027786(dist=49028),ENSECAG00000033501(dist=47843)	intergenic
chr14	88099301	88101700	2399	Del	Osteochondrosis QTL	ENSECAG00000009383(dist=10387),ENSECAG00000009423(dist=33539)	intergenic
chr14	88103401	88122000	18599	Mix	Osteochondrosis QTL	ENSECAG00000009383(dist=14487),ENSECAG00000009423(dist=13239)	intergenic
chr14	88127501	88129000	1499	Del	Osteochondrosis QTL	ENSECAG00000009383(dist=38587),ENSECAG00000009423(dist=6239)	intergenic
chr14	88129001	88162700	33699	Mix	Osteochondrosis QTL	ENSECAG00000009423,ENSECAG00000009496	exonic
chr14	88171201	88222000	50799	Mix	Osteochondrosis QTL	ENSECAG00000009496	intronic
chr14	88230301	88244400	14099	Mix	Osteochondrosis QTL	ENSECAG00000009496	exonic
chr14	88323701	88332000	8299	Mix	Osteochondrosis QTL	ENSECAG00000012189	intronic
chr14	88338201	88346400	8199	Mix	Osteochondrosis QTL	ENSECAG00000012189	intronic
chr14	88370401	88371500	1099	Del	Osteochondrosis QTL	ENSECAG00000012189	intronic
chr14	88375901	88380400	4499	Del	Osteochondrosis QTL	ENSECAG00000012189	exonic
chr14	88409801	88417400	7599	Mix	Osteochondrosis QTL	ENSECAG00000012189	intronic
chr14	88420501	88576300	155799	Mix	Osteochondrosis QTL	ENSECAG00000012189	exonic
chr14	88583501	88585700	2199	Del	Osteochondrosis QTL	ENSECAG00000040464	exonic
chr14	88606801	89086300	479499	Mix	Osteochondrosis QTL	ENSECAG00000000977,ENSECAG00000002867,ENSECAG00000004055,ENSECAG00000004274,ENSECAG00000010531,ENSECAG00000016031,ENSECAG00000017949	exonic
chr14	89086301	89326600	240299	Mix	Osteochondrosis QTL ;Withers height QTL	ENSECAG00000010569	exonic
chr14	89327101	89329400	2299	Del	Osteochondrosis QTL	ENSECAG00000010569(ENSECAT00000011495:c.48929_48093delins0)	UTR5
chr14	89329401	89395800	66399	Mix	Osteochondrosis QTL	ENSECAG00000010569(dist=158)	upstream
chr14	89395801	89419100	23299	Mix	Osteochondrosis QTL	ENSECAG00000010569(dist=66558),ENSECAG00000037762(dist=73479)	intergenic
chr14	89429501	89457700	28199	Mix	Osteochondrosis QTL	ENSECAG00000010569(dist=100258),ENSECAG00000037762(dist=34879)	intergenic
chr14	89457701	89460300	2599	Del	Osteochondrosis QTL	ENSECAG00000010569(dist=128458),ENSECAG00000037762(dist=32279)	intergenic
chr14	89463501	89464800	1299	Del	Osteochondrosis QTL	ENSECAG00000010569(dist=134258),ENSECAG00000037762(dist=27779)	intergenic
chr14	89564401	89567300	2899	Del	Osteochondrosis QTL	ENSECAG00000037762(dist=2826),ENSECAG00000013824(dist=3308)	intergenic
chr14	89567301	89736400	169099	Mix	Osteochondrosis QTL	ENSECAG00000013824,ENSECAG00000014521,ENSECAG00000014876,ENSECAG00000017349	exonic
chr14	89736801	89765500	28699	Mix	Osteochondrosis QTL	ENSECAG00000017349	intronic
chr14	89820701	89954500	133799	Mix	Osteochondrosis QTL	ENSECAG00000017349,ENSECAG00000021330,ENSECAG00000024123	exonic
chr14	89954501	90185800	231299	Mix	Osteochondrosis QTL	ENSECAG00000005515,ENSECAG00000024123	exonic
chr14	90185801	90188900	3099	Mix	Osteochondrosis QTL	ENSECAG00000005515(dist=107713),ENSECAG00000024132(dist=21902)	intergenic
chr14	90188901	90194300	5399	Mix	Osteochondrosis QTL	ENSECAG00000005515(dist=110813),ENSECAG00000024132(dist=16502)	intergenic
chr14	90194301	90238300	43999	Mix	Osteochondrosis QTL	ENSECAG00000024132	exonic
chr14	90238301	90240200	1899	Del	Osteochondrosis QTL	ENSECAG00000024132	exonic
chr14	90240201	90286800	46599	Mix	Osteochondrosis QTL	ENSECAG00000005528,ENSECAG00000006640,ENSECAG00000010451,ENSECAG00000024132	exonic
chr14	90286901	90289100	2199	Mix	Osteochondrosis QTL	ENSECAG00000006640	intronic
chr14	90289701	90339000	49299	Mix	Osteochondrosis QTL	ENSECAG00000006640,ENSECAG00000011657	exonic
chr14	90339701	90361000	21299	Mix	Osteochondrosis QTL	ENSECAG00000011657	exonic
chr14	90361401	90387100	25699	Mix	Osteochondrosis QTL	ENSECAG00000006640(ENSECAT00000069388:c.*53_*1620delins0,ENSECAT00000065911:c.*53_*1620delins0,ENSECAT00000038098:c.*53_*1620delins0)	UTR3
chr14	90387101	90393000	5899	Mix	Osteochondrosis QTL	ENSECAG00000006640(dist=12339),ENSECAG00000016706(dist=20506)	intergenic
chr14	90393001	90409300	16299	Mix	Osteochondrosis QTL	ENSECAG00000006640(dist=18239),ENSECAG00000016706(dist=4206)	intergenic
chr14	90409301	90411300	1999	Del	Osteochondrosis QTL	ENSECAG00000006640(dist=34539),ENSECAG00000016706(dist=2206)	intergenic
chr14	90414401	90416800	2399	Del	Osteochondrosis QTL	ENSECAG00000016706	exonic
chr14	90429501	90430700	1199	Del	Osteochondrosis QTL	ENSECAG00000016706(dist=12730),ENSECAG00000030465(dist=3417)	intergenic
chr14	90691101	90715100	23999	Mix	Osteochondrosis QTL	ENSECAG00000036421(dist=45240),ENSECAG00000036894(dist=63396)	intergenic
chr14	90715101	90718500	3399	Del	Osteochondrosis QTL	ENSECAG00000036421(dist=69240),ENSECAG00000036894(dist=59996)	intergenic
chr14	90718501	90759800	41299	Mix	Osteochondrosis QTL	ENSECAG00000036421(dist=72640),ENSECAG00000036894(dist=18696)	intergenic
chr14	90759801	90761700	1899	Del	Osteochondrosis QTL	ENSECAG00000036421(dist=113940),ENSECAG00000036894(dist=16796)	intergenic
chr14	90761701	90770800	9099	Mix	Osteochondrosis QTL	ENSECAG00000036421(dist=115840),ENSECAG00000036894(dist=7696)	intergenic
chr14	91060501	91064900	4399	Mix	Osteochondrosis QTL	ENSECAG00000027718(dist=5570),ENSECAG00000032739(dist=4877)	intergenic
chr14	91109401	91111600	2199	Del	Osteochondrosis QTL	ENSECAG00000040026(dist=1222),ENSECAG00000017689(dist=1858)	intergenic
chr14	91128601	91133700	5099	Mix	Osteochondrosis QTL	ENSECAG00000017689	intronic
chr14	91150901	91376700	225799	Mix	Osteochondrosis QTL	ENSECAG00000017689	exonic
chr14	91381701	91383700	1999	Mix	Osteochondrosis QTL	ENSECAG00000017689	intronic
chr14	91383701	91495000	111299	Mix	Osteochondrosis QTL	ENSECAG00000017689,ENSECAG00000019428,ENSECAG00000021071,ENSECAG00000021629	exonic
chr14	91502201	91506300	4099	Del	Osteochondrosis QTL	ENSECAG00000031228(dist=8652),ENSECAG00000035831(dist=8414)	intergenic
chr14	91524101	91532800	8699	Mix	Osteochondrosis QTL	ENSECAG00000029063(dist=288)	downstream
chr14	91532801	91534500	1699	Del	Osteochondrosis QTL	ENSECAG00000029063(dist=8988),ENSECAG00000036812(dist=57655)	intergenic
chr14	91534501	91549700	15199	Mix	Osteochondrosis QTL	ENSECAG00000029063(dist=10688),ENSECAG00000036812(dist=42455)	intergenic
chr14	91549701	91551800	2099	Del	Osteochondrosis QTL	ENSECAG00000029063(dist=25888),ENSECAG00000036812(dist=40355)	intergenic
chr14	91551801	91589200	37399	Mix	Osteochondrosis QTL	ENSECAG00000029063(dist=27988),ENSECAG00000036812(dist=2955)	intergenic
chr14	91612801	91616800	3999	Del	Osteochondrosis QTL	ENSECAG00000036812(dist=6372),ENSECAG00000038405(dist=55945)	intergenic
chr14	91616801	91622800	5999	Mix	Osteochondrosis QTL	ENSECAG00000036812(dist=10372),ENSECAG00000038405(dist=49945)	intergenic
chr14	91622801	91656000	33199	Del	Osteochondrosis QTL	ENSECAG00000036812(dist=16372),ENSECAG00000038405(dist=16745)	intergenic
chr14	91661401	91666000	4599	Mix	Osteochondrosis QTL	ENSECAG00000036812(dist=54972),ENSECAG00000038405(dist=6745)	intergenic
chr14	91706801	91711500	4699	Del	Osteochondrosis QTL	ENSECAG00000038405(dist=30305),ENSECAG00000023603(dist=36632)	intergenic
chr14	91713701	91721200	7499	Mix	Osteochondrosis QTL	ENSECAG00000038405(dist=37205),ENSECAG00000023603(dist=26932)	intergenic
chr14	91744501	91750400	5899	Del	Osteochondrosis QTL	ENSECAG00000023603	exonic
chr14	91775001	91842300	67299	Mix	Osteochondrosis QTL	ENSECAG00000023608,ENSECAG00000023625	exonic
chr14	91849201	91878900	29699	Mix	Osteochondrosis QTL	ENSECAG00000023625	exonic
chr14	91880401	91907500	27099	Mix	Osteochondrosis QTL	ENSECAG00000023625	exonic
chr14	91907501	91915100	7599	Del	Osteochondrosis QTL	ENSECAG00000023625	exonic
chr14	91915101	91927800	12699	Mix	Osteochondrosis QTL	ENSECAG00000023625	intronic
chr14	91927801	91929000	1199	Del	Osteochondrosis QTL	ENSECAG00000023625	exonic
chr14	91929001	91966000	36999	Mix	Osteochondrosis QTL	ENSECAG00000024424	exonic
chr14	91973101	91979600	6499	Mix	Osteochondrosis QTL	ENSECAG00000024424	exonic
chr14	92005601	92006900	1299	Del	Osteochondrosis QTL	ENSECAG00000024424	exonic
chr14	92006901	92013100	6199	Mix	Osteochondrosis QTL	ENSECAG00000024424	exonic
chr14	92013901	92030400	16499	Mix	Osteochondrosis QTL	ENSECAG00000024424	intronic
chr14	92039601	92040700	1099	Del	Osteochondrosis QTL	ENSECAG00000024424	intronic
chr14	92041401	92045800	4399	Mix	Osteochondrosis QTL	ENSECAG00000024424	intronic
chr14	92046301	92047600	1299	Del	Osteochondrosis QTL	ENSECAG00000024424	exonic
chr14	92047601	92059100	11499	Mix	Osteochondrosis QTL	ENSECAG00000024424(dist=751)	upstream
chr14	92077201	92240200	162999	Mix	Osteochondrosis QTL	ENSECAG00000002844,ENSECAG00000037585	exonic
chr14	92240701	92263000	22299	Mix	Osteochondrosis QTL	ENSECAG00000038420(dist=16182),ENSECAG00000032541(dist=14710)	intergenic
chr14	92263001	92592400	329399	Mix	Osteochondrosis QTL	ENSECAG00000006723,ENSECAG00000007022,ENSECAG00000008099,ENSECAG00000008777	exonic
chr14	92599001	92637500	38499	Mix	Osteochondrosis QTL	ENSECAG00000008777	exonic
chr14	92637501	92658700	21199	Mix	Osteochondrosis QTL	ENSECAG00000008777	exonic
chr14	92720601	92731300	10699	Mix	Osteochondrosis QTL	ENSECAG00000008777(dist=81368),ENSECAG00000043618(dist=4234)	intergenic
chr14	92745601	92750300	4699	Mix	Osteochondrosis QTL	ENSECAG00000031191(dist=2318),ENSECAG00000042286(dist=101338)	intergenic
chr14	92750301	92756500	6199	Mix	Osteochondrosis QTL	ENSECAG00000031191(dist=7018),ENSECAG00000042286(dist=95138)	intergenic
chr14	92770501	92773100	2599	Del	Osteochondrosis QTL	ENSECAG00000031191(dist=27218),ENSECAG00000042286(dist=78538)	intergenic
chr14	92781401	92783200	1799	Del	Osteochondrosis QTL	ENSECAG00000031191(dist=38118),ENSECAG00000042286(dist=68438)	intergenic
chr14	92783901	92791800	7899	Mix	Osteochondrosis QTL	ENSECAG00000031191(dist=40618),ENSECAG00000042286(dist=59838)	intergenic
chr14	92809701	92821400	11699	Mix	Osteochondrosis QTL	ENSECAG00000031191(dist=66418),ENSECAG00000042286(dist=30238)	intergenic
chr14	92825901	92829600	3699	Mix	Osteochondrosis QTL	ENSECAG00000031191(dist=82618),ENSECAG00000042286(dist=22038)	intergenic
chr14	92840601	92842800	2199	Del	Osteochondrosis QTL	ENSECAG00000031191(dist=97318),ENSECAG00000042286(dist=8838)	intergenic
chr14	92863401	92870000	6599	Mix	Osteochondrosis QTL	ENSECAG00000042286(dist=3939),ENSECAG00000009850(dist=54943)	intergenic
chr14	92870001	92884000	13999	Mix	Osteochondrosis QTL	ENSECAG00000042286(dist=10539),ENSECAG00000009850(dist=40943)	intergenic
chr14	92903001	92908800	5799	Mix	Osteochondrosis QTL	ENSECAG00000042286(dist=43539),ENSECAG00000009850(dist=16143)	intergenic
chr14	92909601	92970700	61099	Mix	Osteochondrosis QTL	ENSECAG00000009850,ENSECAG00000010213	exonic
chr14	92970701	92972300	1599	Del	Osteochondrosis QTL	ENSECAG00000010213	intronic
chr14	92972301	92976800	4499	Mix	Osteochondrosis QTL	ENSECAG00000010213	exonic
chr14	92976801	92982100	5299	Del	Osteochondrosis QTL	ENSECAG00000010213	exonic
chr14	92982101	93011500	29399	Mix	Osteochondrosis QTL	ENSECAG00000010213	exonic
chr14	93011501	93016300	4799	Mix	Osteochondrosis QTL	ENSECAG00000010213	intronic
chr14	93017901	93021400	3499	Del	Osteochondrosis QTL	ENSECAG00000010213	exonic
chr14	93021501	93152400	130899	Mix	Osteochondrosis QTL	ENSECAG00000011402,ENSECAG00000015215,ENSECAG00000039271	exonic
chr14	93152401	93161300	8899	Del	Osteochondrosis QTL	ENSECAG00000001141	exonic
chr14	93171601	93175900	4299	Mix	Osteochondrosis QTL	ENSECAG00000001141	exonic
chr14	93197501	93228000	30499	Mix	Osteochondrosis QTL	ENSECAG00000007814,ENSECAG00000009118	exonic
chr14	93258301	93267800	9499	Mix	Osteochondrosis QTL	ENSECAG00000009118	exonic
chr14	93269101	93382900	113799	Mix	Osteochondrosis QTL	ENSECAG00000010505,ENSECAG00000011029,ENSECAG00000015185	exonic
chr14	93382901	93422400	39499	Mix	Osteochondrosis QTL	ENSECAG00000005646,ENSECAG00000005739,ENSECAG00000015329	exonic
chr14	93434701	93466300	31599	Mix	Osteochondrosis QTL	ENSECAG00000015365	exonic
chr14	93466301	93478700	12399	Del	Osteochondrosis QTL	ENSECAG00000015365	exonic
chr14	93479001	93498900	19899	Mix	Osteochondrosis QTL	ENSECAG00000028047	exonic
chr14	93500401	93510100	9699	Del	Osteochondrosis QTL	ENSECAG00000028047(dist=14378),ENSECAG00000038121(dist=37454)	intergenic
chr14	93510101	93511700	1599	Mix	Osteochondrosis QTL	ENSECAG00000028047(dist=24078),ENSECAG00000038121(dist=35854)	intergenic
chr14	93514101	93515800	1699	Mix	Osteochondrosis QTL	ENSECAG00000028047(dist=28078),ENSECAG00000038121(dist=31754)	intergenic
chr14	93515801	93517600	1799	Mix	Osteochondrosis QTL	ENSECAG00000028047(dist=29778),ENSECAG00000038121(dist=29954)	intergenic
chr14	93517601	93524000	6399	Mix	Osteochondrosis QTL	ENSECAG00000028047(dist=31578),ENSECAG00000038121(dist=23554)	intergenic
chr14	93524001	93530600	6599	Mix	Osteochondrosis QTL	ENSECAG00000028047(dist=37978),ENSECAG00000038121(dist=16954)	intergenic
chr14	93531401	93532500	1099	Mix	Osteochondrosis QTL	ENSECAG00000028047(dist=45378),ENSECAG00000038121(dist=15054)	intergenic
chr14	93532701	93536500	3799	Mix	Osteochondrosis QTL	ENSECAG00000028047(dist=46678),ENSECAG00000038121(dist=11054)	intergenic
chr14	93536501	93540600	4099	Mix	Osteochondrosis QTL	ENSECAG00000028047(dist=50478),ENSECAG00000038121(dist=6954)	intergenic
chr14	93540701	93542400	1699	Mix	Osteochondrosis QTL	ENSECAG00000028047(dist=54678),ENSECAG00000038121(dist=5154)	intergenic
chr14	93542501	93564600	22099	Mix	Osteochondrosis QTL	ENSECAG00000032152,ENSECAG00000038121	exonic
chr14	93564601	93586900	22299	Del	Osteochondrosis QTL	ENSECAG00000032152(dist=4653),ENSECAG00000036826(dist=5500)	intergenic
chr14	93587601	93598900	11299	Mix	Osteochondrosis QTL	ENSECAG00000036826	exonic
chr14	93599101	93601800	2699	Dup	Osteochondrosis QTL	ENSECAG00000036826(dist=5736),ENSECAG00000031551(dist=10659)	intergenic
chr14	93602501	93604800	2299	Mix	Osteochondrosis QTL	ENSECAG00000036826(dist=9136),ENSECAG00000031551(dist=7659)	intergenic
chr14	93605201	93696400	91199	Mix	Osteochondrosis QTL	ENSECAG00000001770,ENSECAG00000002900,ENSECAG00000015382,ENSECAG00000031551	exonic
chr14	93698001	93700800	2799	Del	Osteochondrosis QTL	ENSECAG00000015382	exonic
chr14	93707701	93778000	70299	Mix	Osteochondrosis QTL	ENSECAG00000015382,ENSECAG00000015844	exonic
chr14	93778001	93783100	5099	Mix	Osteochondrosis QTL	ENSECAG00000015844	exonic
chr14	93783501	93790400	6899	Mix	Osteochondrosis QTL	ENSECAG00000015844	intronic
chr14	93790401	93805100	14699	Del	Osteochondrosis QTL	ENSECAG00000015844	exonic
chr14	93805101	93808400	3299	Mix	Osteochondrosis QTL	ENSECAG00000015844(dist=11480),ENSECAG00000033206(dist=19185)	intergenic
chr14	93808401	93836000	27599	Mix	Osteochondrosis QTL	ENSECAG00000033206	exonic
chr14	93836801	93840500	3699	Mix	Osteochondrosis QTL	ENSECAG00000033206	intronic
chr14	93840701	93868100	27399	Mix	Osteochondrosis QTL	ENSECAG00000033206	intronic
chr14	93868101	93896600	28499	Mix	Osteochondrosis QTL	ENSECAG00000032464,ENSECAG00000040368	exonic
chr14	93896601	93917900	21299	Mix	Osteochondrosis QTL	ENSECAG00000040368	exonic
chr14	93917901	93922000	4099	Del	Osteochondrosis QTL	ENSECAG00000040368	exonic
chr14	93923601	93932100	8499	Mix	Osteochondrosis QTL	ENSECAG00000033206	intronic
chr14	93932301	93935600	3299	Del	Osteochondrosis QTL	ENSECAG00000033206	intronic
chr14	93936401	93955900	19499	Mix	Osteochondrosis QTL	ENSECAG00000016200	exonic
chr14	93960501	93964100	3599	Del	Osteochondrosis QTL	ENSECAG00000033206	intronic
chr14	93981701	93984700	2999	Del	Osteochondrosis QTL	ENSECAG00000033206	intronic
chr14	93995001	94020300	25299	Mix	Osteochondrosis QTL	ENSECAG00000016373,ENSECAG00000039891	exonic
chr14	94020501	94027600	7099	Mix	Osteochondrosis QTL	ENSECAG00000016373,ENSECAG00000033206	exonic
chr14	94027601	94030100	2499	Mix	Osteochondrosis QTL	ENSECAG00000016373	intronic
chr14	94030101	94032100	1999	Mix	Osteochondrosis QTL	ENSECAG00000016373	intronic
chr14	94032101	94037600	5499	Mix	Osteochondrosis QTL	ENSECAG00000016373	intronic
chr14	94037601	94038800	1199	Mix	Osteochondrosis QTL	ENSECAG00000016373	intronic
chr14	94038901	94041600	2699	Mix	Osteochondrosis QTL	ENSECAG00000016720	exonic
chr14	94041601	94053000	11399	Mix	Osteochondrosis QTL	ENSECAG00000016720	exonic
chr14	94053001	94081800	28799	Del	Osteochondrosis QTL	ENSECAG00000016720	exonic
chr14	94082301	94086100	3799	Mix	Osteochondrosis QTL	ENSECAG00000016373,ENSECAG00000016720	intronic
chr14	94086201	94104400	18199	Del	Osteochondrosis QTL	ENSECAG00000016720	exonic
chr14	94104401	94142500	38099	Mix	Osteochondrosis QTL	ENSECAG00000016720	exonic
chr14	94142501	94147200	4699	Del	Osteochondrosis QTL	ENSECAG00000016720	exonic
chr14	94147201	94154700	7499	Mix	Osteochondrosis QTL	ENSECAG00000016720	exonic
chr14	94154701	94182500	27799	Mix	Osteochondrosis QTL	ENSECAG00000016720	exonic
chr14	94182601	94243900	61299	Mix	Osteochondrosis QTL	ENSECAG00000006335,ENSECAG00000016373,ENSECAG00000016720	exonic
chr14	94243901	94277100	33199	Del	Osteochondrosis QTL	ENSECAG00000019280,ENSECAG00000019642,ENSECAG00000037673	exonic
chr14	94277901	94299400	21499	Mix	Osteochondrosis QTL	ENSECAG00000019688,ENSECAG00000032327	exonic
chr14	94299401	94338000	38599	Mix	Osteochondrosis QTL	ENSECAG00000028812	exonic
chr14	94338001	94362800	24799	Mix	Osteochondrosis QTL	ENSECAG00000028812	exonic
chr14	94362801	94369100	6299	Mix	Osteochondrosis QTL	ENSECAG00000028812(dist=6252),ENSECAG00000020178(dist=14079)	intergenic
chr14	94369101	94374400	5299	Mix	Osteochondrosis QTL	ENSECAG00000028812(dist=12552),ENSECAG00000020178(dist=8779)	intergenic
chr14	94374401	94378600	4199	Mix	Osteochondrosis QTL	ENSECAG00000028812(dist=17852),ENSECAG00000020178(dist=4579)	intergenic
chr14	94378801	94438000	59199	Del	Osteochondrosis QTL	ENSECAG00000020178	exonic
chr14	94442501	94458900	16399	Mix	Osteochondrosis QTL	ENSECAG00000020942(dist=499)	downstream
chr14	94458901	94462500	3599	Mix	Osteochondrosis QTL	ENSECAG00000020942	exonic
chr14	94462501	94473400	10899	Mix	Osteochondrosis QTL	ENSECAG00000020942	intronic
chr14	94474301	94476300	1999	Mix	Osteochondrosis QTL	ENSECAG00000020942	exonic
chr14	94477601	94497200	19599	Mix	Osteochondrosis QTL	ENSECAG00000020942(dist=1966),ENSECAG00000035818(dist=9026)	intergenic
chr14	94515901	94520700	4799	Mix	Osteochondrosis QTL	ENSECAG00000042816(dist=4642),ENSECAG00000020954(dist=6783)	intergenic
chr14	94520701	94588300	67599	Mix	Osteochondrosis QTL	ENSECAG00000020954,ENSECAG00000021407,ENSECAG00000042331	exonic
chr14	94588601	94600235	11634	Del	Osteochondrosis QTL	ENSECAG00000021407	exonic
chr15	4751601	4897700	146099	Mix	Withers height QTL	ENSECAG00000015143	exonic
chr15	7591301	7650500	59199	Mix	Rhodococcus equi infection QTL	ENSECAG00000011940	exonic
chr15	10362901	10373600	10699	Mix	Alternate gaits QTL	ENSECAG00000008543(dist=6383),ENSECAG00000009894(dist=25918)	intergenic
chr15	15042701	15051900	9199	Del	Insect bite hypersensitivity QTL	ENSECAG00000032652(dist=674)	upstream
chr15	20579501	20683800	104299	Mix	Insect bite hypersensitivity QTL	ENSECAG00000012979	exonic
chr15	20743801	20760000	16199	Mix	Insect bite hypersensitivity QTL	ENSECAG00000012979(dist=119846),ENSECAG00000021344(dist=100626)	intergenic
chr15	21522201	21531300	9099	Del	Recurrent airway obstruction QTL	ENSECAG00000039507(dist=353738),ENSECAG00000043753(dist=210934)	intergenic
chr15	21591401	21599100	7699	Mix	Recurrent airway obstruction QTL	ENSECAG00000039507(dist=422938),ENSECAG00000043753(dist=143134)	intergenic
chr15	21804901	21806300	1399	Del	Recurrent airway obstruction QTL	ENSECAG00000039664(dist=10826),ENSECAG00000032649(dist=131786)	intergenic
chr15	21835601	21839600	3999	Del	Recurrent airway obstruction QTL	ENSECAG00000039664(dist=41526),ENSECAG00000032649(dist=98486)	intergenic
chr15	21852701	21866300	13599	Mix	Recurrent airway obstruction QTL	ENSECAG00000039664(dist=58626),ENSECAG00000032649(dist=71786)	intergenic
chr15	21866301	21901100	34799	Del	Recurrent airway obstruction QTL ;Insect bite hypersensitivity QTL	ENSECAG00000039664(dist=72226),ENSECAG00000032649(dist=36986)	intergenic
chr15	21901601	21903500	1899	Del	Recurrent airway obstruction QTL	ENSECAG00000039664(dist=107526),ENSECAG00000032649(dist=34586)	intergenic
chr15	21980201	22065000	84799	Mix	Recurrent airway obstruction QTL	ENSECAG00000031381(dist=13025),ENSECAG00000027329(dist=197997)	intergenic
chr15	22067501	22073900	6399	Dup	Recurrent airway obstruction QTL	ENSECAG00000031381(dist=100325),ENSECAG00000027329(dist=189097)	intergenic
chr15	22087701	22089100	1399	Del	Recurrent airway obstruction QTL	ENSECAG00000031381(dist=120525),ENSECAG00000027329(dist=173897)	intergenic
chr15	22103801	22126500	22699	Mix	Recurrent airway obstruction QTL	ENSECAG00000031381(dist=136625),ENSECAG00000027329(dist=136497)	intergenic
chr15	22286201	22304700	18499	Mix	Recurrent airway obstruction QTL	ENSECAG00000027329(dist=23069),ENSECAG00000041079(dist=716839)	intergenic
chr15	22304701	22307200	2499	Mix	Recurrent airway obstruction QTL	ENSECAG00000027329(dist=41569),ENSECAG00000041079(dist=714339)	intergenic
chr15	22307201	22686600	379399	Mix	Recurrent airway obstruction QTL	ENSECAG00000027329(dist=44069),ENSECAG00000041079(dist=334939)	intergenic
chr15	22726001	22932600	206599	Del	Recurrent airway obstruction QTL	ENSECAG00000027329(dist=462869),ENSECAG00000041079(dist=88939)	intergenic
chr15	27860301	27862400	2099	Del	Guttural pouch tympany QTL	ENSECAG00000037278(dist=6790),ENSECAG00000037892(dist=106070)	intergenic
chr15	27877601	27885900	8299	Del	Guttural pouch tympany QTL	ENSECAG00000037278(dist=24090),ENSECAG00000037892(dist=82570)	intergenic
chr15	27885901	27895400	9499	Mix	Guttural pouch tympany QTL	ENSECAG00000037278(dist=32390),ENSECAG00000037892(dist=73070)	intergenic
chr15	27967101	27971400	4299	Mix	Guttural pouch tympany QTL	ENSECAG00000037892	exonic
chr15	27971401	27972800	1399	Mix	Guttural pouch tympany QTL	ENSECAG00000037892	exonic
chr15	27973501	27976700	3199	Mix	Guttural pouch tympany QTL	ENSECAG00000037892(ENSECAT00000004560:c.1714_1463delins0)	UTR5
chr15	28039401	28040500	1099	Del	Guttural pouch tympany QTL	ENSECAG00000037892(dist=65649),ENSECAG00000030630(dist=350926)	intergenic
chr15	28040501	28044300	3799	Del	Guttural pouch tympany QTL	ENSECAG00000037892(dist=66749),ENSECAG00000030630(dist=347126)	intergenic
chr15	28060901	28069800	8899	Del	Guttural pouch tympany QTL	ENSECAG00000037892(dist=87149),ENSECAG00000030630(dist=321626)	intergenic
chr15	28080401	28084100	3699	Mix	Guttural pouch tympany QTL	ENSECAG00000037892(dist=106649),ENSECAG00000030630(dist=307326)	intergenic
chr15	28093701	28096300	2599	Mix	Guttural pouch tympany QTL	ENSECAG00000037892(dist=119949),ENSECAG00000030630(dist=295126)	intergenic
chr15	28119501	28129300	9799	Del	Guttural pouch tympany QTL	ENSECAG00000037892(dist=145749),ENSECAG00000030630(dist=262126)	intergenic
chr15	28129301	28145400	16099	Mix	Guttural pouch tympany QTL	ENSECAG00000037892(dist=155549),ENSECAG00000030630(dist=246026)	intergenic
chr15	28262401	28265700	3299	Mix	Guttural pouch tympany QTL	ENSECAG00000037892(dist=288649),ENSECAG00000030630(dist=125726)	intergenic
chr15	28363801	28368100	4299	Mix	Guttural pouch tympany QTL	ENSECAG00000037892(dist=390049),ENSECAG00000030630(dist=23326)	intergenic
chr15	28506101	28551100	44999	Mix	Guttural pouch tympany QTL	ENSECAG00000000453,ENSECAG00000011079	exonic
chr15	28551101	28717700	166599	Del	Guttural pouch tympany QTL	ENSECAG00000038865	exonic
chr15	28718301	28731100	12799	Mix	Guttural pouch tympany QTL	ENSECAG00000038865(dist=43188),ENSECAG00000040853(dist=111581)	intergenic
chr15	28731101	28732200	1099	Mix	Guttural pouch tympany QTL	ENSECAG00000038865(dist=55988),ENSECAG00000040853(dist=110481)	intergenic
chr15	28732901	28738600	5699	Del	Guttural pouch tympany QTL	ENSECAG00000038865(dist=57788),ENSECAG00000040853(dist=104081)	intergenic
chr15	28738601	28748000	9399	Mix	Guttural pouch tympany QTL	ENSECAG00000038865(dist=63488),ENSECAG00000040853(dist=94681)	intergenic
chr15	28763101	28765200	2099	Mix	Guttural pouch tympany QTL	ENSECAG00000038865(dist=87988),ENSECAG00000040853(dist=77481)	intergenic
chr15	28902601	28906000	3399	Del	Guttural pouch tympany QTL	ENSECAG00000017150	exonic
chr15	28923201	28928000	4799	Mix	Guttural pouch tympany QTL	ENSECAG00000017150	intronic
chr15	29155101	29161200	6099	Mix	Guttural pouch tympany QTL	ENSECAG00000021745(dist=10115),ENSECAG00000021905(dist=32398)	intergenic
chr15	29161401	29162800	1399	Del	Guttural pouch tympany QTL	ENSECAG00000021745(dist=16415),ENSECAG00000021905(dist=30798)	intergenic
chr15	29173001	29177000	3999	Del	Guttural pouch tympany QTL	ENSECAG00000021745(dist=28015),ENSECAG00000021905(dist=16598)	intergenic
chr15	29177001	29195700	18699	Mix	Guttural pouch tympany QTL	ENSECAG00000021905	exonic
chr15	29196901	29296300	99399	Mix	Guttural pouch tympany QTL	ENSECAG00000021905	exonic
chr15	29307301	29315800	8499	Mix	Guttural pouch tympany QTL	ENSECAG00000021905(dist=58116),ENSECAG00000010510(dist=70128)	intergenic
chr15	29336601	29343100	6499	Del	Guttural pouch tympany QTL	ENSECAG00000021905(dist=87416),ENSECAG00000010510(dist=42828)	intergenic
chr15	29343701	29348000	4299	Mix	Guttural pouch tympany QTL	ENSECAG00000021905(dist=94516),ENSECAG00000010510(dist=37928)	intergenic
chr15	29352301	29464900	112599	Mix	Guttural pouch tympany QTL ;Navicular bone morphology QTL ;Osteochondrosis QTL	ENSECAG00000010510,ENSECAG00000020611	exonic
chr15	29487501	29492500	4999	Del	Guttural pouch tympany QTL ;Navicular bone morphology QTL ;Osteochondrosis QTL	ENSECAG00000020611	intronic
chr15	29492801	29511100	18299	Mix	Guttural pouch tympany QTL ;Navicular bone morphology QTL ;Osteochondrosis QTL	ENSECAG00000000373,ENSECAG00000020611,ENSECAG00000022646	exonic
chr15	29513701	29516900	3199	Mix	Guttural pouch tympany QTL ;Navicular bone morphology QTL ;Osteochondrosis QTL	ENSECAG00000000373	intronic
chr15	29521001	29550100	29099	Mix	Guttural pouch tympany QTL ;Navicular bone morphology QTL ;Osteochondrosis QTL	ENSECAG00000000373,ENSECAG00000000517,ENSECAG00000011088,ENSECAG00000011360,ENSECAG00000013531,ENSECAG00000023896	exonic
chr15	29553901	29555400	1499	Del	Guttural pouch tympany QTL ;Navicular bone morphology QTL ;Osteochondrosis QTL	ENSECAG00000011360(dist=2391),ENSECAG00000015630(dist=2076)	intergenic
chr15	29560201	29581700	21499	Mix	Guttural pouch tympany QTL ;Navicular bone morphology QTL ;Osteochondrosis QTL	ENSECAG00000002048,ENSECAG00000016472,ENSECAG00000019969,ENSECAG00000026983	exonic
chr15	29591301	29596500	5199	Mix	Guttural pouch tympany QTL ;Navicular bone morphology QTL ;Osteochondrosis QTL	ENSECAG00000010193(dist=201)	upstream
chr15	29597001	29618300	21299	Del	Guttural pouch tympany QTL ;Navicular bone morphology QTL ;Osteochondrosis QTL	ENSECAG00000010876,ENSECAG00000018783	exonic
chr15	29619901	29626900	6999	Mix	Guttural pouch tympany QTL ;Navicular bone morphology QTL ;Osteochondrosis QTL	ENSECAG00000023291,ENSECAG00000023473	exonic
chr15	29626901	29646500	19599	Mix	Guttural pouch tympany QTL ;Navicular bone morphology QTL ;Osteochondrosis QTL	ENSECAG00000023473	exonic
chr15	29668701	29672400	3699	Mix	Guttural pouch tympany QTL ;Navicular bone morphology QTL ;Osteochondrosis QTL	ENSECAG00000005572(dist=2004),ENSECAG00000014976(dist=31764)	intergenic
chr15	29677001	29711900	34899	Mix	Guttural pouch tympany QTL ;Navicular bone morphology QTL ;Osteochondrosis QTL	ENSECAG00000014976	exonic
chr15	29711901	29843600	131699	Mix	Guttural pouch tympany QTL ;Navicular bone morphology QTL ;Osteochondrosis QTL	ENSECAG00000014976,ENSECAG00000017419,ENSECAG00000023365,ENSECAG00000035927	exonic
chr15	29844201	29846300	2099	Mix	Guttural pouch tympany QTL ;Navicular bone morphology QTL ;Osteochondrosis QTL	ENSECAG00000035927	exonic
chr15	29846501	29859100	12599	Del	Guttural pouch tympany QTL ;Navicular bone morphology QTL ;Osteochondrosis QTL	ENSECAG00000035927	intronic
chr15	29859201	29864700	5499	Mix	Guttural pouch tympany QTL ;Navicular bone morphology QTL ;Osteochondrosis QTL	ENSECAG00000035927	exonic
chr15	29864701	29903100	38399	Dup	Guttural pouch tympany QTL ;Navicular bone morphology QTL ;Osteochondrosis QTL	ENSECAG00000009537,ENSECAG00000035927	exonic
chr15	29918501	29938200	19699	Mix	Navicular bone morphology QTL ;Osteochondrosis QTL ;Guttural pouch tympany QTL	ENSECAG00000009537	exonic
chr15	29951901	30054900	102999	Mix	Navicular bone morphology QTL ;Osteochondrosis QTL ;Guttural pouch tympany QTL	ENSECAG00000011391	exonic
chr15	30090101	30106400	16299	Mix	Guttural pouch tympany QTL ;Osteochondrosis QTL	ENSECAG00000014028	exonic
chr15	30132401	30144200	11799	Mix	Guttural pouch tympany QTL ;Osteochondrosis QTL	ENSECAG00000018853(ENSECAT00000057046:c.7506_7217delins0,ENSECAT00000045483:c.7506_7217delins0)	UTR5
chr15	30148401	30153800	5399	Mix	Guttural pouch tympany QTL ;Osteochondrosis QTL	ENSECAG00000018853(dist=14508),ENSECAG00000002320(dist=4894)	intergenic
chr15	30183601	30225400	41799	Mix	Guttural pouch tympany QTL ;Osteochondrosis QTL	ENSECAG00000021118,ENSECAG00000040084	exonic
chr15	30225801	30228300	2499	Mix	Guttural pouch tympany QTL ;Osteochondrosis QTL	ENSECAG00000040084(dist=7255),ENSECAG00000041465(dist=5359)	intergenic
chr15	30228301	30231800	3499	Dup	Guttural pouch tympany QTL ;Osteochondrosis QTL	ENSECAG00000040084(dist=9755),ENSECAG00000041465(dist=1859)	intergenic
chr15	30239701	30250000	10299	Dup	Guttural pouch tympany QTL ;Osteochondrosis QTL	ENSECAG00000023139	exonic
chr15	30250001	30253000	2999	Mix	Guttural pouch tympany QTL ;Osteochondrosis QTL	ENSECAG00000023139	exonic
chr15	30253601	30255400	1799	Mix	Guttural pouch tympany QTL ;Osteochondrosis QTL	ENSECAG00000023139	exonic
chr15	30256501	30264300	7799	Dup	Guttural pouch tympany QTL ;Osteochondrosis QTL	ENSECAG00000023139	intronic
chr15	30264801	30267000	2199	Mix	Guttural pouch tympany QTL ;Osteochondrosis QTL	ENSECAG00000023139	intronic
chr15	30267901	30270200	2299	Mix	Guttural pouch tympany QTL ;Osteochondrosis QTL	ENSECAG00000023139	intronic
chr15	30270401	30277400	6999	Del	Guttural pouch tympany QTL ;Osteochondrosis QTL	ENSECAG00000023139	exonic
chr15	30279001	30313700	34699	Mix	Guttural pouch tympany QTL ;Osteochondrosis QTL	ENSECAG00000007070,ENSECAG00000023139,ENSECAG00000023353	exonic
chr15	30314201	30321600	7399	Del	Guttural pouch tympany QTL ;Osteochondrosis QTL	ENSECAG00000031486	exonic
chr15	30327201	30330900	3699	Del	Guttural pouch tympany QTL ;Osteochondrosis QTL	ENSECAG00000035475	exonic
chr15	30330901	30372400	41499	Mix	Guttural pouch tympany QTL ;Osteochondrosis QTL	ENSECAG00000007763,ENSECAG00000035475	exonic
chr15	30372401	30376400	3999	Mix	Guttural pouch tympany QTL ;Osteochondrosis QTL	ENSECAG00000007763	intronic
chr15	30376401	30383100	6699	Mix	Guttural pouch tympany QTL ;Osteochondrosis QTL	ENSECAG00000007763	exonic
chr15	30383101	30491800	108699	Mix	Guttural pouch tympany QTL ;Osteochondrosis QTL	ENSECAG00000007763	exonic
chr15	30491801	30502300	10499	Mix	Osteochondrosis QTL ;Guttural pouch tympany QTL	ENSECAG00000007763	exonic
chr15	30502301	30506300	3999	Mix	Osteochondrosis QTL ;Guttural pouch tympany QTL	ENSECAG00000007763	exonic
chr15	30506301	30588600	82299	Mix	Osteochondrosis QTL ;Guttural pouch tympany QTL	ENSECAG00000007763	exonic
chr15	30595701	30637200	41499	Mix	Osteochondrosis QTL ;Guttural pouch tympany QTL	ENSECAG00000007763(dist=6246),ENSECAG00000041440(dist=6262)	intergenic
chr15	30644401	30668000	23599	Mix	Osteochondrosis QTL ;Guttural pouch tympany QTL	ENSECAG00000010604	exonic
chr15	30668001	30767800	99799	Mix	Osteochondrosis QTL ;Guttural pouch tympany QTL	ENSECAG00000011244,ENSECAG00000017145,ENSECAG00000018201,ENSECAG00000022486,ENSECAG00000036299	exonic
chr15	30768201	30769400	1199	Mix	Osteochondrosis QTL ;Guttural pouch tympany QTL	ENSECAG00000036299(dist=31298),ENSECAG00000007084(dist=53023)	intergenic
[truncated: 3,694 more rows]
