# Supplementary material for: Genome-wide copy number variation detection in a large cohort of diverse horse breeds by whole-genome sequencing
Source: Front Vet Sci. 2023 Nov 22;10:1296213. doi: 10.3389/fvets.2023.1296213 (PMC10710158; doi:10.3389/fvets.2023.1296213)
Supplement: Supplementary file 1 [file Data_Sheet_1.ZIP › Supplementary Figures and Tables_revised/Supplementary Table 8 List of Vst values and annotated genes.xlsx]

## Sheet: TB vs YAK
Chr	Start	End	Vst	Gene ID
chr3	37112801	37172500	0.906481	ENSECAG00000018058
chr3	37112801	37172500	0.906481	ENSECAG00000038654
chr3	37112801	37172500	0.906481	ENSECAG00000042012
chr12	18294401	18296100	0.899576	ENSECAG00000043443
chr2	90744401	90749700	0.893521	ENSECAG00000015385
chr8	73595201	73602600	0.888313	ENSECAG00000042603
chr29	29867201	29869500	0.875467	ENSECAG00000021292
chr9	38834501	38839000	0.870528	ENSECAG00000028262
chr14	90286901	90289100	0.86568	ENSECAG00000006640
chr2	108064601	108072900	0.861134	ENSECAG00000041813
chr31	7458701	7462400	0.858336	ENSECAG00000004645
chr27	24933401	24935300	0.837516	ENSECAG00000014326
chr13	23835201	24048400	0.831833	ENSECAG00000017234
chr13	23835201	24048400	0.831833	ENSECAG00000000559
chr13	23835201	24048400	0.831833	ENSECAG00000025056
chr23	66501	70700	0.831035	ENSECAG00000032719
chr1	89919601	89943900	0.828999	ENSECAG00000041313
chr1	89919601	89943900	0.828999	ENSECAG00000040996
chr1	89919601	89943900	0.828999	ENSECAG00000043566
chr1	89919601	89943900	0.828999	ENSECAG00000027377
chr8	70749101	70754000	0.820747	ENSECAG00000020473
chr5	32595301	32596900	0.820092	ENSECAG00000043765
chr31	16448801	16788000	0.801833	ENSECAG00000034476
chr31	16448801	16788000	0.801833	ENSECAG00000038542
chr31	16448801	16788000	0.801833	ENSECAG00000018766
chr31	16448801	16788000	0.801833	ENSECAG00000037408
chr31	16448801	16788000	0.801833	ENSECAG00000029274
chr12	18293101	18294400	0.7971	ENSECAG00000043443
chr5	32619401	32623300	0.795451	ENSECAG00000013060
chr26	52301	61900	0.795119	ENSECAG00000042509
chr27	37565401	37578000	0.789763	ENSECAG00000024680
chr27	37565401	37578000	0.789763	ENSECAG00000016730
chr27	37565401	37578000	0.789763	ENSECAG00000039132
chr27	37565401	37578000	0.789763	ENSECAG00000035318
chr9	55729701	55794200	0.787099	ENSECAG00000012812
chr9	55729701	55794200	0.787099	ENSECAG00000009719
chr15	33593301	33668800	0.784014	ENSECAG00000012321
chr15	33593301	33668800	0.784014	ENSECAG00000016813
chr11	19978801	19997700	0.782149	ENSECAG00000001021
chr13	26024901	26055600	0.780369	ENSECAG00000006656
chr9	65641801	65643100	0.778704	ENSECAG00000017294
chr28	26218401	26221700	0.778034	ENSECAG00000013230
chr5	32644001	32647600	0.777357	ENSECAG00000013060
chr12	33766301	33773400	0.771195	ENSECAG00000023320
chr8	35050501	35054800	0.766627	ENSECAG00000036152
chr28	10777701	10778700	0.764804	ENSECAG00000014638
chr27	1871101	1964700	0.757429	ENSECAG00000017779
chr13	23833501	23835200	0.757174	ENSECAG00000017234
chr13	23833501	23835200	0.757174	ENSECAG00000003546
chr1	94980201	94981900	0.747105	ENSECAG00000003235
chr21	26127701	26130000	0.744128	ENSECAG00000009947
chr4	39559601	39561600	0.738421	ENSECAG00000013738
chr9	30029101	30080000	0.738398	ENSECAG00000043138
chr8	92573301	92605500	0.730243	ENSECAG00000001496
chr28	10781601	10782700	0.728743	ENSECAG00000014638
chr12	18296101	18324000	0.726875	ENSECAG00000043443
chr5	72503101	72519800	0.714831	ENSECAG00000029830
chr27	5056201	5224300	0.711045	ENSECAG00000021568
chr27	5056201	5224300	0.711045	ENSECAG00000022118
chr27	5056201	5224300	0.711045	ENSECAG00000016536
chr27	5056201	5224300	0.711045	ENSECAG00000028107
chr27	5056201	5224300	0.711045	ENSECAG00000043237
chr14	40217501	40219400	0.71034	ENSECAG00000014725
chr18	75786201	75794400	0.707813	ENSECAG00000032497
chr10	37268501	37273700	0.707606	ENSECAG00000039068
chr8	92414501	92510400	0.707083	ENSECAG00000022986
chr8	92414501	92510400	0.707083	ENSECAG00000001496
chr1	107031901	107036900	0.705355	ENSECAG00000024161
chr1	107031901	107036900	0.705355	ENSECAG00000004455
chr20	31853801	31860000	0.702867	ENSECAG00000034395
chr7	2344301	2348400	0.702687	ENSECAG00000018055
chr14	56008301	56146800	0.701582	ENSECAG00000010712
chr1	20607901	20620600	0.699195	ENSECAG00000020430
chr10	27690201	27695000	0.699099	ENSECAG00000017293
chr20	31830401	31832000	0.694076	ENSECAG00000034395
chr5	43879401	43880500	0.69376	ENSECAG00000037030
chr24	765301	776700	0.692522	ENSECAG00000034422
chr6	62059201	62060400	0.691942	ENSECAG00000016067
chr15	13982601	14068700	0.685198	ENSECAG00000033682
chr15	13982601	14068700	0.685198	ENSECAG00000036932
chr2	48344701	48358800	0.684708	ENSECAG00000002115
chr24	47924201	47933100	0.683761	ENSECAG00000032279
chr24	47924201	47933100	0.683761	ENSECAG00000039729
chr14	15273801	15453800	0.68262	ENSECAG00000028173
chr18	31149701	31165700	0.682511	ENSECAG00000008805
chr23	2700201	2855700	0.668279	ENSECAG00000019867
chr23	2700201	2855700	0.668279	ENSECAG00000007210
chr13	4086901	4090900	0.664592	ENSECAG00000021171
chr29	8451101	8492700	0.663928	ENSECAG00000024077
chr29	8451101	8492700	0.663928	ENSECAG00000031544
chr19	39375901	39423300	0.662272	ENSECAG00000008906
chr19	39375901	39423300	0.662272	ENSECAG00000024988
chr20	31828601	31830400	0.66112	ENSECAG00000034395
chr12	36012901	36050200	0.653482	ENSECAG00000015992
chr2	47734601	47774700	0.652617	ENSECAG00000043532
chr2	47734601	47774700	0.652617	ENSECAG00000010508
chr2	47734601	47774700	0.652617	ENSECAG00000009743
chr2	47734601	47774700	0.652617	ENSECAG00000040937
chr11	61121701	61123700	0.652274	ENSECAG00000021225
chr20	33759001	33774400	0.650574	ENSECAG00000024259
chr13	6756001	6757800	0.650359	ENSECAG00000033534
chr26	291601	292600	0.64107	ENSECAG00000041766
chr7	1	50200	0.640399	ENSECAG00000008598
chr7	1	50200	0.640399	ENSECAG00000028640
chr23	17327701	17346800	0.637835	ENSECAG00000034238
chr14	93423501	93434500	0.637733	ENSECAG00000043771
chr9	30080001	30082200	0.636669	ENSECAG00000043138
chr12	27542901	27616400	0.635255	ENSECAG00000019843
chr12	27542901	27616400	0.635255	ENSECAG00000019777
chr8	43201101	43208300	0.634401	ENSECAG00000016120
chr15	60229901	60799100	0.629612	ENSECAG00000023470
chr15	60229901	60799100	0.629612	ENSECAG00000014430
chr15	60229901	60799100	0.629612	ENSECAG00000019442
chr15	60229901	60799100	0.629612	ENSECAG00000018354
chr15	60229901	60799100	0.629612	ENSECAG00000021058
chr15	60229901	60799100	0.629612	ENSECAG00000041093
chr15	60229901	60799100	0.629612	ENSECAG00000028657
chr15	60229901	60799100	0.629612	ENSECAG00000036964
chr1	76300501	76317800	0.629256	ENSECAG00000019821
chr5	52523501	52537400	0.626899	ENSECAG00000019081
chr22	39093101	39115900	0.626862	ENSECAG00000011858
chr1	160550701	160551900	0.625418	ENSECAG00000036583
chr1	160550701	160551900	0.625418	ENSECAG00000040100
chr1	160550701	160551900	0.625418	ENSECAG00000035635
chr1	160550701	160551900	0.625418	ENSECAG00000030489
chr11	7681601	7689700	0.623191	ENSECAG00000002882
chr25	2551101	2576800	0.620717	ENSECAG00000008981
chr25	2551101	2576800	0.620717	ENSECAG00000004450
chr25	2551101	2576800	0.620717	ENSECAG00000028135
chr5	39631301	39635200	0.619869	ENSECAG00000018199
chr8	31532001	31597900	0.615205	ENSECAG00000013201
chr8	31532001	31597900	0.615205	ENSECAG00000007657
chr8	31532001	31597900	0.615205	ENSECAG00000016158
chr27	38876901	38911800	0.614608	ENSECAG00000015384
chr1	93184901	93227700	0.613396	ENSECAG00000016283
chr1	93184901	93227700	0.613396	ENSECAG00000007499
chr15	60799101	60800800	0.613092	ENSECAG00000021058
chr20	33774601	33817300	0.604736	ENSECAG00000024259
chr20	33774601	33817300	0.604736	ENSECAG00000017143
chr24	21797501	21799900	0.604652	ENSECAG00000011167
chr4	39561601	39564900	0.604158	ENSECAG00000013738
chr28	43660301	43680900	0.601946	ENSECAG00000004944
chr1	89585201	89632900	0.599254	ENSECAG00000009136
chr26	34274201	34285400	0.597922	ENSECAG00000016631
chr26	34274201	34285400	0.597922	ENSECAG00000028176
chr26	34274201	34285400	0.597922	ENSECAG00000031689
chr9	30229501	30232900	0.59725	ENSECAG00000016530
chr6	25004101	25019900	0.595504	ENSECAG00000017406
chr4	96208401	96209900	0.594732	ENSECAG00000007276
chr12	32602101	32631500	0.591683	ENSECAG00000037096
chr7	45133701	45184900	0.591014	ENSECAG00000043733
chr25	5631901	5639900	0.589043	ENSECAG00000016546
chr30	27584201	27604100	0.589004	ENSECAG00000007192
chr14	93258301	93267800	0.588068	ENSECAG00000009118
chr14	93258301	93267800	0.588068	ENSECAG00000030816
chr1	140025501	140071900	0.587589	ENSECAG00000000381
chr1	81066201	81072500	0.587121	ENSECAG00000030272
chr1	81066201	81072500	0.587121	ENSECAG00000033199
chr26	9313801	9315100	0.585582	ENSECAG00000029652
chr6	25469201	25491800	0.585008	ENSECAG00000021275
chr13	22890801	22899600	0.584937	ENSECAG00000036444
chr24	47504701	47558200	0.584112	ENSECAG00000033496
chr19	39429501	39432700	0.583983	ENSECAG00000008906
chr5	2029601	2038600	0.583745	ENSECAG00000022333
chr12	18327201	18329100	0.582768	ENSECAG00000043443
chr30	9602001	9620800	0.581785	ENSECAG00000005927
chr30	9602001	9620800	0.581785	ENSECAG00000008742
chr10	25887401	25889600	0.581522	ENSECAG00000013849
chr8	94046901	94115200	0.578198	ENSECAG00000003761
chr4	107178701	107193300	0.576944	ENSECAG00000023936
chr6	82552001	82839200	0.575145	ENSECAG00000040252
chr6	82552001	82839200	0.575145	ENSECAG00000006721
chr6	82552001	82839200	0.575145	ENSECAG00000005815
chr6	82552001	82839200	0.575145	ENSECAG00000026338
chr9	33413401	33414800	0.573304	ENSECAG00000000087
chr9	36442301	36447000	0.571371	ENSECAG00000020168
chr9	36442301	36447000	0.571371	ENSECAG00000026935
chr10	52806201	52820200	0.571197	ENSECAG00000012013
chr10	12286201	12288100	0.570017	ENSECAG00000032976
chr2	16242001	16511200	0.569995	ENSECAG00000032365
chr2	16242001	16511200	0.569995	ENSECAG00000034425
chr2	16242001	16511200	0.569995	ENSECAG00000018081
chr21	32747401	32809500	0.569721	ENSECAG00000012399
chr21	32747401	32809500	0.569721	ENSECAG00000032442
chr21	32747401	32809500	0.569721	ENSECAG00000041088
chr1	6640901	6648400	0.568643	ENSECAG00000010056
chr28	41184401	41238600	0.568493	ENSECAG00000007792
chr14	94520701	94588300	0.568394	ENSECAG00000020954
chr14	94520701	94588300	0.568394	ENSECAG00000042331
chr14	94520701	94588300	0.568394	ENSECAG00000021407
chr3	35420201	35464800	0.567909	ENSECAG00000042670
chr12	14133401	14148800	0.56664	ENSECAG00000005045
chr3	24082201	24217900	0.565713	ENSECAG00000016433
chr3	24082201	24217900	0.565713	ENSECAG00000023598
chr19	3102201	3157800	0.564529	ENSECAG00000033286
chr19	3102201	3157800	0.564529	ENSECAG00000043699
chr19	25717301	25718600	0.564459	ENSECAG00000023539
chr13	5986701	5998700	0.564365	ENSECAG00000012370
chr24	13718701	13724500	0.563836	ENSECAG00000043333
chr20	27350201	27480800	0.563156	ENSECAG00000041656
chr20	27350201	27480800	0.563156	ENSECAG00000009207
chr20	27350201	27480800	0.563156	ENSECAG00000006698
chr20	27350201	27480800	0.563156	ENSECAG00000043043
chr20	27350201	27480800	0.563156	ENSECAG00000043060
chr20	27350201	27480800	0.563156	ENSECAG00000037449
chr4	66804201	66805200	0.562249	ENSECAG00000019233
chr21	55167401	55175200	0.561883	ENSECAG00000034126
chr21	55167401	55175200	0.561883	ENSECAG00000001110
chr20	10789001	10824400	0.561174	ENSECAG00000017468
chr1	160552101	160553500	0.56095	ENSECAG00000036583
chr1	160552101	160553500	0.56095	ENSECAG00000040100
chr1	160552101	160553500	0.56095	ENSECAG00000035635
chr1	160552101	160553500	0.56095	ENSECAG00000030489
chr5	1423201	1436500	0.560517	ENSECAG00000011985
chr8	69298101	69362600	0.560184	ENSECAG00000010207
chr8	69298101	69362600	0.560184	ENSECAG00000002816
chr8	69298101	69362600	0.560184	ENSECAG00000010000
chr8	25811101	25827300	0.559803	ENSECAG00000021039
chr8	31407801	31448800	0.557708	ENSECAG00000043480
chr1	160541201	160544100	0.556382	ENSECAG00000036583
chr1	160541201	160544100	0.556382	ENSECAG00000040100
chr1	160541201	160544100	0.556382	ENSECAG00000035635
chr1	26464401	26468600	0.556325	ENSECAG00000021278
chr1	26464401	26468600	0.556325	ENSECAG00000007909
chr29	10264101	10288700	0.556299	ENSECAG00000015255
chr29	10264101	10288700	0.556299	ENSECAG00000041655
chr7	87243001	87254600	0.555362	ENSECAG00000010880
chr11	60966001	60973200	0.554972	ENSECAG00000021007
chr11	60966001	60973200	0.554972	ENSECAG00000037188
chr4	96275001	96283500	0.552635	ENSECAG00000036768
chr18	2347301	2364700	0.55198	ENSECAG00000035853
chr15	73375701	73381300	0.551976	ENSECAG00000039690
chr15	73375701	73381300	0.551976	ENSECAG00000042930
chr22	28948401	28950100	0.551427	ENSECAG00000017144
chr20	29256401	29320900	0.551205	ENSECAG00000038171
chr20	29256401	29320900	0.551205	ENSECAG00000037800
chr20	29256401	29320900	0.551205	ENSECAG00000037898
chr1	160871001	160873400	0.550864	ENSECAG00000030231
chr15	4897701	4904600	0.550311	ENSECAG00000015143
chr28	47197301	47202300	0.549319	ENSECAG00000013600
chr28	47197301	47202300	0.549319	ENSECAG00000012793
chr30	7060101	7093100	0.549176	ENSECAG00000008285
chr23	25986601	26026500	0.547357	ENSECAG00000009119
chr23	25986601	26026500	0.547357	ENSECAG00000039960
chr2	4589401	4644500	0.547335	ENSECAG00000012932
chr13	9011101	9077300	0.546695	ENSECAG00000016429
chr13	9011101	9077300	0.546695	ENSECAG00000010632
chr10	7277601	7301800	0.546336	ENSECAG00000033027
chr10	7277601	7301800	0.546336	ENSECAG00000009105
chr10	7277601	7301800	0.546336	ENSECAG00000014404
chr8	70910001	70929500	0.545908	ENSECAG00000020473
chr21	57291101	57444200	0.545389	ENSECAG00000030804
chr14	55590001	55592200	0.545369	ENSECAG00000006827
chr4	106125601	106226800	0.544544	ENSECAG00000031661
chr4	106125601	106226800	0.544544	ENSECAG00000035722
chr4	106125601	106226800	0.544544	ENSECAG00000037926
chr4	106125601	106226800	0.544544	ENSECAG00000021744
chr21	2562501	2585000	0.544145	ENSECAG00000016197
chr22	24669701	24675500	0.544075	ENSECAG00000041946
chr20	31827501	31828600	0.543649	ENSECAG00000034395
chr21	684301	788100	0.543326	ENSECAG00000032669
chr7	46214301	46387200	0.543056	ENSECAG00000016589
chr7	46214301	46387200	0.543056	ENSECAG00000006600
chr7	46214301	46387200	0.543056	ENSECAG00000012731
chr7	46214301	46387200	0.543056	ENSECAG00000010706
chr7	46214301	46387200	0.543056	ENSECAG00000010593
chr7	46214301	46387200	0.543056	ENSECAG00000025656
chr7	46214301	46387200	0.543056	ENSECAG00000026397
chr21	58944601	58984458	0.542166	ENSECAG00000041831
chr17	1671101	1674600	0.540525	ENSECAG00000038911
chr26	758601	782800	0.53873	ENSECAG00000042708
chr22	49231701	49335500	0.538695	ENSECAG00000023274
chr22	49231701	49335500	0.538695	ENSECAG00000013898
chr22	49231701	49335500	0.538695	ENSECAG00000035369
chr22	49231701	49335500	0.538695	ENSECAG00000034866
chr22	49231701	49335500	0.538695	ENSECAG00000015475
chr22	49231701	49335500	0.538695	ENSECAG00000042588
chr22	49231701	49335500	0.538695	ENSECAG00000036116
chr5	27859201	27863000	0.538519	ENSECAG00000014292
chr8	22677801	22689600	0.537451	ENSECAG00000008754
chr12	35304501	35338600	0.536525	ENSECAG00000031722
chr12	35304501	35338600	0.536525	ENSECAG00000007415
chr5	22493101	22546800	0.536442	ENSECAG00000036188
chr6	26409501	26446400	0.535456	ENSECAG00000024612
chr6	26409501	26446400	0.535456	ENSECAG00000011785
chr6	26409501	26446400	0.535456	ENSECAG00000011622
chr10	16655101	16661300	0.53535	ENSECAG00000009015
chr10	16655101	16661300	0.53535	ENSECAG00000032321
chr14	32878701	32880700	0.53502	ENSECAG00000028497
chr1	160544901	160546100	0.534821	ENSECAG00000036583
chr1	160544901	160546100	0.534821	ENSECAG00000040100
chr1	160544901	160546100	0.534821	ENSECAG00000035635
chr3	45994701	46071100	0.53455	ENSECAG00000022031
chr20	31817601	31822200	0.53417	ENSECAG00000034395
chr29	4494601	4844500	0.534032	ENSECAG00000016619
chr19	39373101	39375900	0.533998	ENSECAG00000024988
chr20	31832001	31842000	0.533238	ENSECAG00000034395
chr15	618201	632400	0.532874	ENSECAG00000019446
chr10	17485001	17614200	0.531852	ENSECAG00000002087
chr10	17485001	17614200	0.531852	ENSECAG00000008559
chr10	17485001	17614200	0.531852	ENSECAG00000031168
chr10	17485001	17614200	0.531852	ENSECAG00000036324
chr11	7301501	7307500	0.531584	ENSECAG00000043506
chr11	7301501	7307500	0.531584	ENSECAG00000010702
chr29	33624501	33636500	0.531052	ENSECAG00000014587
chr21	3337101	3572400	0.530352	ENSECAG00000008102
chr21	3337101	3572400	0.530352	ENSECAG00000009050
chr21	3337101	3572400	0.530352	ENSECAG00000021961
chr21	3337101	3572400	0.530352	ENSECAG00000008059
chr21	3337101	3572400	0.530352	ENSECAG00000010024
chr21	3337101	3572400	0.530352	ENSECAG00000005483
chr21	3337101	3572400	0.530352	ENSECAG00000032603
chr21	3337101	3572400	0.530352	ENSECAG00000009499
chr21	3337101	3572400	0.530352	ENSECAG00000016486
chr21	3337101	3572400	0.530352	ENSECAG00000023115
chr21	3337101	3572400	0.530352	ENSECAG00000013896
chr21	3337101	3572400	0.530352	ENSECAG00000020604
chr21	3337101	3572400	0.530352	ENSECAG00000041982
chr21	3337101	3572400	0.530352	ENSECAG00000037035
chr6	24914101	24917600	0.530013	ENSECAG00000017406
chr1	115170101	115178400	0.529652	ENSECAG00000005538
chr1	115170101	115178400	0.529652	ENSECAG00000030808
chr6	22090001	22095700	0.52923	ENSECAG00000014269
chr20	27144201	27349400	0.52837	ENSECAG00000032418
chr20	27144201	27349400	0.52837	ENSECAG00000039907
chr20	27144201	27349400	0.52837	ENSECAG00000034247
chr20	27144201	27349400	0.52837	ENSECAG00000036954
chr20	27144201	27349400	0.52837	ENSECAG00000038378
chr20	27144201	27349400	0.52837	ENSECAG00000035802
chr20	27144201	27349400	0.52837	ENSECAG00000033236
chr20	27144201	27349400	0.52837	ENSECAG00000032163
chr20	27144201	27349400	0.52837	ENSECAG00000001508
chr1	160536801	160541200	0.527863	ENSECAG00000036583
chr1	160536801	160541200	0.527863	ENSECAG00000040100
chr14	7450001	7458200	0.526907	ENSECAG00000022263
chr12	9001301	9010400	0.526782	ENSECAG00000015881
chr2	39228101	39233600	0.526024	ENSECAG00000010195
chr28	33892801	34228300	0.525007	ENSECAG00000011873
chr28	33892801	34228300	0.525007	ENSECAG00000023930
chr28	33892801	34228300	0.525007	ENSECAG00000041442
chr28	33892801	34228300	0.525007	ENSECAG00000014368
chr28	33892801	34228300	0.525007	ENSECAG00000017982
chr28	33892801	34228300	0.525007	ENSECAG00000038427
chr28	33892801	34228300	0.525007	ENSECAG00000040027
chr28	33892801	34228300	0.525007	ENSECAG00000001129
chr28	33892801	34228300	0.525007	ENSECAG00000041945
chr28	33892801	34228300	0.525007	ENSECAG00000018752
chr9	43271801	43295400	0.524857	ENSECAG00000028275
chr1	160546101	160547800	0.524452	ENSECAG00000036583
chr1	160546101	160547800	0.524452	ENSECAG00000040100
chr1	160546101	160547800	0.524452	ENSECAG00000035635
chr1	160546101	160547800	0.524452	ENSECAG00000030489
chr31	10915901	11124600	0.524286	ENSECAG00000000518
chr1	160632801	160635000	0.523245	ENSECAG00000036583
chr1	160632801	160635000	0.523245	ENSECAG00000034174
chr10	76646201	76679300	0.522662	ENSECAG00000023844
chr26	41491501	41497900	0.522487	ENSECAG00000039035
chr26	41491501	41497900	0.522487	ENSECAG00000028909
chr28	3153601	3189800	0.521856	ENSECAG00000028960
chr8	14579501	14581600	0.521473	ENSECAG00000000314
chr13	5024801	5066900	0.520649	ENSECAG00000009727
chr13	5024801	5066900	0.520649	ENSECAG00000013070
chr13	43391401	43393200	0.52027	ENSECAG00000011579
chr3	30162501	30171000	0.51992	ENSECAG00000000291
chr31	1055501	1075700	0.519582	ENSECAG00000018858
chr31	1055501	1075700	0.519582	ENSECAG00000028707
chr12	22117901	22165400	0.518806	ENSECAG00000032525
chr12	22117901	22165400	0.518806	ENSECAG00000023855
chr26	13563801	13570900	0.51876	ENSECAG00000010762
chr13	42398101	42590600	0.518446	ENSECAG00000009031
chr13	42398101	42590600	0.518446	ENSECAG00000010641
chr13	42398101	42590600	0.518446	ENSECAG00000023236
chr13	42398101	42590600	0.518446	ENSECAG00000015576
chr13	42398101	42590600	0.518446	ENSECAG00000017413
chr13	42398101	42590600	0.518446	ENSECAG00000009445
chr13	42398101	42590600	0.518446	ENSECAG00000023063
chr13	42398101	42590600	0.518446	ENSECAG00000011390
chr13	42398101	42590600	0.518446	ENSECAG00000039550
chr13	42398101	42590600	0.518446	ENSECAG00000043201
chr13	42398101	42590600	0.518446	ENSECAG00000030139
chr8	5892301	5898900	0.517958	ENSECAG00000040160
chr2	116503301	116505900	0.517704	ENSECAG00000015453
chr2	116503301	116505900	0.517704	ENSECAG00000013869
chr1	3706801	3726000	0.517677	ENSECAG00000034734
chr10	16663301	16669000	0.517605	ENSECAG00000032321
chr10	16663301	16669000	0.517605	ENSECAG00000009015
chr28	37300901	37456600	0.516624	ENSECAG00000017245
chr28	37300901	37456600	0.516624	ENSECAG00000006403
chr28	37300901	37456600	0.516624	ENSECAG00000024098
chr28	37300901	37456600	0.516624	ENSECAG00000041170
chr12	18997301	19138100	0.515503	ENSECAG00000028641
chr12	18997301	19138100	0.515503	ENSECAG00000038614
chr12	18997301	19138100	0.515503	ENSECAG00000035729
chr26	38733301	38740400	0.512913	ENSECAG00000017225
chr21	2977901	3031900	0.512857	ENSECAG00000030646
chr21	2977901	3031900	0.512857	ENSECAG00000003563
chr21	2977901	3031900	0.512857	ENSECAG00000010140
chr21	2977901	3031900	0.512857	ENSECAG00000042865
chr21	2977901	3031900	0.512857	ENSECAG00000003588
chr6	85992501	86111600	0.511753	ENSECAG00000013864
chr11	4324001	4403300	0.511394	ENSECAG00000020115
chr11	4324001	4403300	0.511394	ENSECAG00000012095
chr11	4324001	4403300	0.511394	ENSECAG00000016173
chr11	4324001	4403300	0.511394	ENSECAG00000008388
chr11	4324001	4403300	0.511394	ENSECAG00000010090
chr11	4324001	4403300	0.511394	ENSECAG00000021946
chr4	3316501	3319300	0.511109	ENSECAG00000008693
chr22	48531701	48535300	0.51067	ENSECAG00000023333
chr13	9862601	9963500	0.510405	ENSECAG00000038102
chr13	9862601	9963500	0.510405	ENSECAG00000022645
chr13	9862601	9963500	0.510405	ENSECAG00000034934
chr13	9862601	9963500	0.510405	ENSECAG00000041944
chr1	160611701	160613100	0.510393	ENSECAG00000036583
chr1	160611701	160613100	0.510393	ENSECAG00000034174
chr22	20744101	20961700	0.509951	ENSECAG00000023860
chr22	20744101	20961700	0.509951	ENSECAG00000019808
chr8	7072401	7089400	0.509591	ENSECAG00000042150
chr8	7072401	7089400	0.509591	ENSECAG00000041971
chr5	90994401	90999200	0.509427	ENSECAG00000019542
chr11	50481301	50487100	0.508449	ENSECAG00000023898
chr25	32956601	33010500	0.506982	ENSECAG00000041009
chr25	32956601	33010500	0.506982	ENSECAG00000041650
chr4	57270901	57308400	0.506676	ENSECAG00000029220
chr4	57270901	57308400	0.506676	ENSECAG00000033739
chr12	15363801	15366300	0.50662	ENSECAG00000028972
chr6	27240701	27306700	0.506556	ENSECAG00000026234
chr16	6439101	6443000	0.505843	ENSECAG00000016664
chr10	15420001	15431300	0.505596	ENSECAG00000006648
chr3	33972501	34128400	0.505521	ENSECAG00000020910
chr3	33972501	34128400	0.505521	ENSECAG00000000875
chr3	33972501	34128400	0.505521	ENSECAG00000020094
chr3	33972501	34128400	0.505521	ENSECAG00000000843
chr3	33972501	34128400	0.505521	ENSECAG00000037822
chr1	101200601	101227700	0.505508	ENSECAG00000022677
chr11	3716201	3919900	0.505395	ENSECAG00000016116
chr11	3716201	3919900	0.505395	ENSECAG00000011834
chr11	3716201	3919900	0.505395	ENSECAG00000023633
chr11	3716201	3919900	0.505395	ENSECAG00000033385
chr11	3716201	3919900	0.505395	ENSECAG00000023397
chr11	3716201	3919900	0.505395	ENSECAG00000024699
chr11	3716201	3919900	0.505395	ENSECAG00000036395
chr11	688801	690900	0.504411	ENSECAG00000020989

## Sheet: TB vs PRZ
Chr	Start	End	Vst	Gene ID
chr8	15310801	15349800	0.86686	ENSECAG00000033604
chr5	44080701	44082000	0.838684	ENSECAG00000013628
chr3	40994201	40999200	0.812304	ENSECAG00000015328
chr1	28074801	28078700	0.790356	ENSECAG00000023578
chr1	28074801	28078700	0.790356	ENSECAG00000022294
chr2	11665601	11761000	0.790273	ENSECAG00000024521
chr8	6509901	6595100	0.789967	ENSECAG00000027833
chr8	6509901	6595100	0.789967	ENSECAG00000033847
chr16	65821501	65826700	0.783184	ENSECAG00000008017
chr2	108064601	108072900	0.777678	ENSECAG00000041813
chr5	52523501	52537400	0.776554	ENSECAG00000019081
chr31	25976801	25999600	0.774795	ENSECAG00000029003
chr16	54420001	54425400	0.770349	ENSECAG00000039116
chr12	20818301	20845100	0.767604	ENSECAG00000039998
chr12	20818301	20845100	0.767604	ENSECAG00000035604
chr12	20818301	20845100	0.767604	ENSECAG00000039338
chr12	20818301	20845100	0.767604	ENSECAG00000031717
chr8	6595501	6608000	0.765476	ENSECAG00000028160
chr10	12524601	12534200	0.761383	ENSECAG00000026978
chr2	11764301	11766400	0.757616	ENSECAG00000024521
chr2	11764301	11766400	0.757616	ENSECAG00000034459
chr30	4806801	4834000	0.754661	ENSECAG00000029684
chr12	20887101	20911800	0.751518	ENSECAG00000039998
chr12	20887101	20911800	0.751518	ENSECAG00000035604
chr12	20887101	20911800	0.751518	ENSECAG00000039338
chr12	20887101	20911800	0.751518	ENSECAG00000028051
chr1	28066201	28069900	0.749095	ENSECAG00000023593
chr12	21001401	21003100	0.748839	ENSECAG00000035604
chr12	20710701	20721300	0.748786	ENSECAG00000028885
chr12	20710701	20721300	0.748786	ENSECAG00000039998
chr12	20710701	20721300	0.748786	ENSECAG00000035604
chr27	33696201	33739800	0.744828	ENSECAG00000043705
chr27	33696201	33739800	0.744828	ENSECAG00000011787
chr27	33696201	33739800	0.744828	ENSECAG00000038575
chr27	33696201	33739800	0.744828	ENSECAG00000030501
chr27	33696201	33739800	0.744828	ENSECAG00000032644
chr3	40839801	40841100	0.738724	ENSECAG00000019267
chr4	9618101	9678200	0.737042	ENSECAG00000037575
chr4	9618101	9678200	0.737042	ENSECAG00000042774
chr8	92573301	92605500	0.736575	ENSECAG00000001496
chr13	43393201	43402700	0.736563	ENSECAG00000011579
chr8	15309101	15310800	0.734197	ENSECAG00000033604
chr1	180064201	180090600	0.733696	ENSECAG00000031119
chr9	30080001	30082200	0.732092	ENSECAG00000043138
chr15	39246401	39249400	0.729643	ENSECAG00000019956
chr1	28078701	28204000	0.728729	ENSECAG00000009482
chr1	28078701	28204000	0.728729	ENSECAG00000012948
chr1	28078701	28204000	0.728729	ENSECAG00000004595
chr1	28078701	28204000	0.728729	ENSECAG00000023578
chr3	40841301	40850500	0.727573	ENSECAG00000019267
chr5	9358401	9969300	0.725191	ENSECAG00000012380
chr5	9358401	9969300	0.725191	ENSECAG00000021208
chr5	9358401	9969300	0.725191	ENSECAG00000014000
chr5	9358401	9969300	0.725191	ENSECAG00000013243
chr5	9358401	9969300	0.725191	ENSECAG00000004044
chr5	9358401	9969300	0.725191	ENSECAG00000000426
chr5	9358401	9969300	0.725191	ENSECAG00000013585
chr5	9358401	9969300	0.725191	ENSECAG00000014493
chr5	9358401	9969300	0.725191	ENSECAG00000030967
chr5	9358401	9969300	0.725191	ENSECAG00000007335
chr5	9358401	9969300	0.725191	ENSECAG00000025362
chr5	9358401	9969300	0.725191	ENSECAG00000025935
chr5	9358401	9969300	0.725191	ENSECAG00000025726
chr5	9358401	9969300	0.725191	ENSECAG00000025563
chr5	9358401	9969300	0.725191	ENSECAG00000026262
chr5	9358401	9969300	0.725191	ENSECAG00000034803
chr5	9358401	9969300	0.725191	ENSECAG00000025372
chr5	9358401	9969300	0.725191	ENSECAG00000025753
chr5	9358401	9969300	0.725191	ENSECAG00000025954
chr5	9358401	9969300	0.725191	ENSECAG00000032283
chr5	9358401	9969300	0.725191	ENSECAG00000025728
chr3	40876301	40907600	0.719558	ENSECAG00000032134
chr14	56008301	56146800	0.717066	ENSECAG00000010712
chr6	21476101	21480100	0.71034	ENSECAG00000009382
chr29	17716701	17732000	0.706945	ENSECAG00000007484
chr10	37268501	37273700	0.703769	ENSECAG00000039068
chr27	33693801	33696100	0.68992	ENSECAG00000043705
chr27	33693801	33696100	0.68992	ENSECAG00000011787
chr27	33739801	33741600	0.688928	ENSECAG00000043705
chr1	28071201	28072800	0.685261	ENSECAG00000023593
chr26	15186301	15220300	0.684324	ENSECAG00000041590
chr8	1912601	1999800	0.683614	ENSECAG00000032201
chr22	34489501	34492700	0.683076	ENSECAG00000024450
chr27	33817601	33818700	0.682412	ENSECAG00000043705
chr27	33817601	33818700	0.682412	ENSECAG00000027869
chr18	31149701	31165700	0.681885	ENSECAG00000008805
chr12	20875201	20885000	0.679925	ENSECAG00000039998
chr12	20875201	20885000	0.679925	ENSECAG00000035604
chr12	20875201	20885000	0.679925	ENSECAG00000039338
chr27	33743301	33744700	0.679274	ENSECAG00000043705
chr12	20845101	20852900	0.675698	ENSECAG00000039998
chr12	20845101	20852900	0.675698	ENSECAG00000035604
chr12	20845101	20852900	0.675698	ENSECAG00000039338
chr12	20845101	20852900	0.675698	ENSECAG00000031717
chr12	20934501	20942700	0.675535	ENSECAG00000035604
chr12	20934501	20942700	0.675535	ENSECAG00000039338
chr12	20691501	20696000	0.673253	ENSECAG00000028885
chr12	20691501	20696000	0.673253	ENSECAG00000039998
chr12	20691501	20696000	0.673253	ENSECAG00000035604
chr12	20691501	20696000	0.673253	ENSECAG00000006678
chr9	67935601	67945900	0.672797	ENSECAG00000011250
chr9	67935601	67945900	0.672797	ENSECAG00000036283
chr1	28073301	28074700	0.671415	ENSECAG00000022294
chr1	28073301	28074700	0.671415	ENSECAG00000023593
chr15	13429201	13448700	0.669967	ENSECAG00000036352
chr13	12421501	12505600	0.668892	ENSECAG00000020289
chr13	12421501	12505600	0.668892	ENSECAG00000015095
chr27	33766401	33795300	0.668449	ENSECAG00000043705
chr27	33766401	33795300	0.668449	ENSECAG00000039434
chr30	1469901	1471300	0.665726	ENSECAG00000019722
chr3	40991401	40993100	0.665519	ENSECAG00000015328
chr12	21049501	21052500	0.665373	ENSECAG00000035604
chr12	20911801	20915000	0.665109	ENSECAG00000035604
chr12	20911801	20915000	0.665109	ENSECAG00000039338
chr12	20911801	20915000	0.665109	ENSECAG00000039998
chr12	20870601	20872900	0.664388	ENSECAG00000039998
chr12	20870601	20872900	0.664388	ENSECAG00000035604
chr12	20870601	20872900	0.664388	ENSECAG00000039338
chr12	20722301	20723400	0.663798	ENSECAG00000028885
chr12	20722301	20723400	0.663798	ENSECAG00000039998
chr12	20722301	20723400	0.663798	ENSECAG00000035604
chr19	815401	817100	0.663792	ENSECAG00000006496
chr3	9705201	9740800	0.663088	ENSECAG00000001555
chr3	9705201	9740800	0.663088	ENSECAG00000015275
chr3	9705201	9740800	0.663088	ENSECAG00000028889
chr3	9705201	9740800	0.663088	ENSECAG00000042311
chr3	9705201	9740800	0.663088	ENSECAG00000043812
chr3	9705201	9740800	0.663088	ENSECAG00000034550
chr26	41325401	41338700	0.657227	ENSECAG00000023061
chr1	89585201	89632900	0.655712	ENSECAG00000009136
chr3	41059201	41119300	0.653637	ENSECAG00000033181
chr3	41059201	41119300	0.653637	ENSECAG00000017967
chr3	41059201	41119300	0.653637	ENSECAG00000038523
chr12	20967501	20974900	0.653362	ENSECAG00000035604
chr1	160632801	160635000	0.651995	ENSECAG00000036583
chr1	160632801	160635000	0.651995	ENSECAG00000034174
chr27	33795701	33803100	0.649254	ENSECAG00000043705
chr8	31260801	31283600	0.645416	ENSECAG00000035697
chr18	13175501	13177400	0.645044	ENSECAG00000015740
chr16	78268201	78327700	0.643414	ENSECAG00000020485
chr16	78268201	78327700	0.643414	ENSECAG00000018048
chr9	30029101	30080000	0.642722	ENSECAG00000043138
chr23	7417001	7425100	0.64136	ENSECAG00000033651
chr23	7437101	7683300	0.639174	ENSECAG00000035038
chr23	7437101	7683300	0.639174	ENSECAG00000037129
chr23	7437101	7683300	0.639174	ENSECAG00000035839
chr12	20857701	20865300	0.638577	ENSECAG00000039998
chr12	20857701	20865300	0.638577	ENSECAG00000035604
chr12	20857701	20865300	0.638577	ENSECAG00000039338
chr12	20857701	20865300	0.638577	ENSECAG00000029153
chr12	20857701	20865300	0.638577	ENSECAG00000031717
chr12	20853001	20854200	0.635567	ENSECAG00000039998
chr12	20853001	20854200	0.635567	ENSECAG00000035604
chr12	20853001	20854200	0.635567	ENSECAG00000039338
chr12	20853001	20854200	0.635567	ENSECAG00000031717
chr22	39093101	39115900	0.633504	ENSECAG00000011858
chr12	18369601	18376100	0.633108	ENSECAG00000043443
chr3	37112801	37172500	0.633074	ENSECAG00000018058
chr3	37112801	37172500	0.633074	ENSECAG00000038654
chr3	37112801	37172500	0.633074	ENSECAG00000042012
chr12	20977301	20989300	0.631575	ENSECAG00000035604
chr8	70910001	70929500	0.630473	ENSECAG00000020473
chr3	88723901	88732600	0.629338	ENSECAG00000020719
chr22	24669701	24675500	0.625832	ENSECAG00000041946
chr8	15300201	15309100	0.625387	ENSECAG00000033604
chr2	11768201	11769200	0.622367	ENSECAG00000024521
chr12	18245501	18249300	0.621874	ENSECAG00000043443
chr21	26127701	26130000	0.621474	ENSECAG00000009947
chr8	1999801	2090000	0.619926	ENSECAG00000042208
chr20	29256401	29320900	0.619351	ENSECAG00000038171
chr20	29256401	29320900	0.619351	ENSECAG00000037800
chr20	29256401	29320900	0.619351	ENSECAG00000037898
chr15	60799101	60800800	0.619151	ENSECAG00000021058
chr21	55167401	55175200	0.618624	ENSECAG00000034126
chr21	55167401	55175200	0.618624	ENSECAG00000001110
chr20	13348201	13351000	0.617865	ENSECAG00000015119
chr8	6135101	6154300	0.617225	ENSECAG00000039599
chr8	6135101	6154300	0.617225	ENSECAG00000031522
chr8	6135101	6154300	0.617225	ENSECAG00000038455
chr26	41051101	41053900	0.617099	ENSECAG00000008057
chr26	41051101	41053900	0.617099	ENSECAG00000031789
chr4	102359101	102361400	0.61424	ENSECAG00000030155
chr18	57738201	57753800	0.61375	ENSECAG00000000538
chr12	20869501	20870600	0.613316	ENSECAG00000039998
chr12	20869501	20870600	0.613316	ENSECAG00000035604
chr12	20869501	20870600	0.613316	ENSECAG00000039338
chr22	48531701	48535300	0.611897	ENSECAG00000023333
chr8	39937101	39957700	0.610928	ENSECAG00000008041
chr7	35747301	35750100	0.610488	ENSECAG00000021090
chr8	92733101	92744900	0.610361	ENSECAG00000001496
chr11	45583201	45589600	0.6096	ENSECAG00000018324
chr6	75340301	75344200	0.608833	ENSECAG00000015297
chr6	75340301	75344200	0.608833	ENSECAG00000016761
chr15	16439801	16445400	0.607388	ENSECAG00000000051
chr18	13174001	13175500	0.60624	ENSECAG00000015740
chr1	160640201	160650500	0.605787	ENSECAG00000036583
chr1	160640201	160650500	0.605787	ENSECAG00000034174
chr25	38841601	38856300	0.605352	ENSECAG00000008592
chr31	10395501	10398100	0.605173	ENSECAG00000018229
chr7	35745201	35747300	0.604395	ENSECAG00000021090
chr4	107178701	107193300	0.603209	ENSECAG00000023936
chr20	27144201	27349400	0.602622	ENSECAG00000032418
chr20	27144201	27349400	0.602622	ENSECAG00000039907
chr20	27144201	27349400	0.602622	ENSECAG00000034247
chr20	27144201	27349400	0.602622	ENSECAG00000036954
chr20	27144201	27349400	0.602622	ENSECAG00000038378
chr20	27144201	27349400	0.602622	ENSECAG00000035802
chr20	27144201	27349400	0.602622	ENSECAG00000033236
chr20	27144201	27349400	0.602622	ENSECAG00000032163
chr20	27144201	27349400	0.602622	ENSECAG00000001508
chr1	160549401	160550400	0.601922	ENSECAG00000036583
chr1	160549401	160550400	0.601922	ENSECAG00000040100
chr1	160549401	160550400	0.601922	ENSECAG00000035635
chr1	160549401	160550400	0.601922	ENSECAG00000030489
chr16	44372601	44468700	0.60161	ENSECAG00000000632
chr12	17216401	17218400	0.601162	ENSECAG00000037417
chr20	27350201	27480800	0.600754	ENSECAG00000041656
chr20	27350201	27480800	0.600754	ENSECAG00000009207
chr20	27350201	27480800	0.600754	ENSECAG00000006698
chr20	27350201	27480800	0.600754	ENSECAG00000043043
chr20	27350201	27480800	0.600754	ENSECAG00000043060
chr20	27350201	27480800	0.600754	ENSECAG00000037449
chr8	15349901	15362000	0.600153	ENSECAG00000033604
chr27	38533301	38568500	0.600018	ENSECAG00000017592
chr20	31412301	31416000	0.599433	ENSECAG00000037934
chr20	31412301	31416000	0.599433	ENSECAG00000017324
chr12	20926001	20933500	0.597102	ENSECAG00000035604
chr12	20926001	20933500	0.597102	ENSECAG00000039338
chr12	18408101	18410600	0.596417	ENSECAG00000043443
chr8	92746801	92761900	0.596075	ENSECAG00000001496
chr10	73734401	73756700	0.59488	ENSECAG00000040732
chr15	41584601	41588700	0.594538	ENSECAG00000008094
chr1	40391601	40441100	0.594193	ENSECAG00000015523
chr9	45909401	45928300	0.592231	ENSECAG00000035364
chr9	45909401	45928300	0.592231	ENSECAG00000012811
chr12	20732401	20734100	0.591735	ENSECAG00000028885
chr12	20732401	20734100	0.591735	ENSECAG00000039998
chr12	20732401	20734100	0.591735	ENSECAG00000035604
chr7	69205101	69206500	0.591349	ENSECAG00000023157
chr3	41034701	41044200	0.591282	ENSECAG00000032577
chr18	13213401	13228900	0.590961	ENSECAG00000015740
chr1	3706801	3726000	0.59056	ENSECAG00000034734
chr10	30694901	30875300	0.590144	ENSECAG00000018916
chr10	30694901	30875300	0.590144	ENSECAG00000037306
chr10	30694901	30875300	0.590144	ENSECAG00000038743
chr10	30694901	30875300	0.590144	ENSECAG00000021001
chr27	2680701	2702000	0.588858	ENSECAG00000020276
chr23	2700201	2855700	0.58807	ENSECAG00000019867
chr23	2700201	2855700	0.58807	ENSECAG00000007210
chr13	23835201	24048400	0.587829	ENSECAG00000017234
chr13	23835201	24048400	0.587829	ENSECAG00000000559
chr13	23835201	24048400	0.587829	ENSECAG00000025056
chr1	160871001	160873400	0.587693	ENSECAG00000030231
chr3	49524701	49548200	0.586708	ENSECAG00000011719
chr12	20923501	20924900	0.586035	ENSECAG00000035604
chr12	20923501	20924900	0.586035	ENSECAG00000039338
chr1	160610601	160611700	0.585455	ENSECAG00000036583
chr1	160610601	160611700	0.585455	ENSECAG00000034174
chr8	76425801	76432300	0.585395	ENSECAG00000017265
chr24	47732401	47756500	0.583655	ENSECAG00000036940
chr24	47732401	47756500	0.583655	ENSECAG00000043438
chr17	77754601	77776000	0.583351	ENSECAG00000021314
chr17	77754601	77776000	0.583351	ENSECAG00000033034
chr11	19978801	19997700	0.581238	ENSECAG00000001021
chr15	33593301	33668800	0.580536	ENSECAG00000012321
chr15	33593301	33668800	0.580536	ENSECAG00000016813
chr8	92775301	92791100	0.580463	ENSECAG00000001496
chr28	10777701	10778700	0.580458	ENSECAG00000014638
chr12	20966101	20967500	0.578571	ENSECAG00000035604
chr12	20993101	20995400	0.578441	ENSECAG00000035604
chr13	22890801	22899600	0.57838	ENSECAG00000036444
chr1	89919601	89943900	0.578123	ENSECAG00000041313
chr1	89919601	89943900	0.578123	ENSECAG00000040996
chr1	89919601	89943900	0.578123	ENSECAG00000043566
chr1	89919601	89943900	0.578123	ENSECAG00000027377
chr6	17215401	17218900	0.577974	ENSECAG00000011871
chr18	13203401	13209300	0.576395	ENSECAG00000015740
chr18	13203401	13209300	0.576395	ENSECAG00000028096
chr10	27690201	27695000	0.576308	ENSECAG00000017293
chr26	39989001	40228600	0.57566	ENSECAG00000017282
chr26	39989001	40228600	0.57566	ENSECAG00000006288
chr26	39989001	40228600	0.57566	ENSECAG00000030494
chr26	39989001	40228600	0.57566	ENSECAG00000037555
chr26	39989001	40228600	0.57566	ENSECAG00000031305
chr26	39989001	40228600	0.57566	ENSECAG00000027305
chr8	2126201	2146500	0.575457	ENSECAG00000033083
chr14	93423501	93434500	0.574719	ENSECAG00000043771
chr5	44928501	44992000	0.574318	ENSECAG00000022581
chr5	44928501	44992000	0.574318	ENSECAG00000006074
chr11	2170501	2180000	0.57415	ENSECAG00000017757
chr1	347101	367900	0.574002	ENSECAG00000009951
chr1	347101	367900	0.574002	ENSECAG00000038887
chr19	13627201	13639100	0.573228	ENSECAG00000000414
chr27	24933401	24935300	0.573143	ENSECAG00000014326
chr21	51492201	51599300	0.570706	ENSECAG00000016241
chr12	20707601	20709000	0.570597	ENSECAG00000028885
chr12	20707601	20709000	0.570597	ENSECAG00000039998
chr12	20707601	20709000	0.570597	ENSECAG00000035604
chr1	115170101	115178400	0.569147	ENSECAG00000005538
chr1	115170101	115178400	0.569147	ENSECAG00000030808
chr12	20696301	20707600	0.568021	ENSECAG00000028885
chr12	20696301	20707600	0.568021	ENSECAG00000039998
chr12	20696301	20707600	0.568021	ENSECAG00000035604
chr12	20696301	20707600	0.568021	ENSECAG00000038011
chr12	20696301	20707600	0.568021	ENSECAG00000006678
chr18	52099801	52104900	0.566896	ENSECAG00000033005
chr18	13167101	13171800	0.566019	ENSECAG00000015740
chr1	58898301	58920900	0.565848	ENSECAG00000015466
chr8	92765101	92773300	0.565755	ENSECAG00000001496
chr4	61415301	61419000	0.565358	ENSECAG00000042668
chr12	20735601	20739100	0.565192	ENSECAG00000028885
chr12	20735601	20739100	0.565192	ENSECAG00000039998
chr12	20735601	20739100	0.565192	ENSECAG00000035604
chr8	92414501	92510400	0.564981	ENSECAG00000022986
chr8	92414501	92510400	0.564981	ENSECAG00000001496
chr21	11520701	11541100	0.564205	ENSECAG00000041912
chr21	11520701	11541100	0.564205	ENSECAG00000043149
chr21	11520701	11541100	0.564205	ENSECAG00000038638
chr23	778101	783800	0.563196	ENSECAG00000008748
chr10	21272401	21275500	0.561729	ENSECAG00000024850
chr3	119051401	119062600	0.56032	ENSECAG00000018979
chr9	38834501	38839000	0.560188	ENSECAG00000028262
chr8	70749101	70754000	0.559482	ENSECAG00000020473
chr11	16446201	16455500	0.559091	ENSECAG00000000705
chr12	20865301	20869100	0.5586	ENSECAG00000039998
chr12	20865301	20869100	0.5586	ENSECAG00000035604
chr12	20865301	20869100	0.5586	ENSECAG00000039338
chr12	20865301	20869100	0.5586	ENSECAG00000029153
chr12	17218401	17222800	0.556282	ENSECAG00000037417
chr16	77036101	77040600	0.555906	ENSECAG00000010807
chr5	44082001	44202900	0.555057	ENSECAG00000013628
chr5	44082001	44202900	0.555057	ENSECAG00000013941
chr5	44082001	44202900	0.555057	ENSECAG00000007424
chr5	44082001	44202900	0.555057	ENSECAG00000027608
chr5	16762401	16780800	0.554307	ENSECAG00000030087
chr5	16762401	16780800	0.554307	ENSECAG00000032385
chr5	16762401	16780800	0.554307	ENSECAG00000043818
chr18	6012201	6112900	0.554198	ENSECAG00000017885
chr18	13019401	13021000	0.55412	ENSECAG00000011453
chr4	63580401	63594000	0.554118	ENSECAG00000022057
chr14	90286901	90289100	0.553595	ENSECAG00000006640
chr12	20942901	20965800	0.553266	ENSECAG00000035604
chr12	20942901	20965800	0.553266	ENSECAG00000039338
chr12	20942901	20965800	0.553266	ENSECAG00000037965
chr13	6760201	6789800	0.552506	ENSECAG00000022200
chr26	13563801	13570900	0.550499	ENSECAG00000010762
chr24	48110701	48115400	0.550414	ENSECAG00000034621
chr24	48110701	48115400	0.550414	ENSECAG00000041782
chr7	43321001	43335900	0.550326	ENSECAG00000018370
chr7	43321001	43335900	0.550326	ENSECAG00000015550
chr12	18423701	18425000	0.549714	ENSECAG00000043443
chr21	3337101	3572400	0.549588	ENSECAG00000008102
chr21	3337101	3572400	0.549588	ENSECAG00000009050
chr21	3337101	3572400	0.549588	ENSECAG00000021961
chr21	3337101	3572400	0.549588	ENSECAG00000008059
chr21	3337101	3572400	0.549588	ENSECAG00000010024
chr21	3337101	3572400	0.549588	ENSECAG00000005483
chr21	3337101	3572400	0.549588	ENSECAG00000032603
chr21	3337101	3572400	0.549588	ENSECAG00000009499
chr21	3337101	3572400	0.549588	ENSECAG00000016486
chr21	3337101	3572400	0.549588	ENSECAG00000023115
chr21	3337101	3572400	0.549588	ENSECAG00000013896
chr21	3337101	3572400	0.549588	ENSECAG00000020604
chr21	3337101	3572400	0.549588	ENSECAG00000041982
chr21	3337101	3572400	0.549588	ENSECAG00000037035
chr2	37226101	37274800	0.549368	ENSECAG00000024826
chr2	37226101	37274800	0.549368	ENSECAG00000008833
chr2	37226101	37274800	0.549368	ENSECAG00000041408
chr11	52151401	52327500	0.548598	ENSECAG00000026819
chr11	52151401	52327500	0.548598	ENSECAG00000017772
chr12	18403901	18407600	0.548481	ENSECAG00000043443
chr4	96056901	96060100	0.547622	ENSECAG00000022404
chr28	37189501	37299400	0.54734	ENSECAG00000018472
chr28	37189501	37299400	0.54734	ENSECAG00000020665
chr28	37189501	37299400	0.54734	ENSECAG00000026406
chr28	37189501	37299400	0.54734	ENSECAG00000025382
chr28	37189501	37299400	0.54734	ENSECAG00000025494
chr28	37189501	37299400	0.54734	ENSECAG00000034512
chr27	33806501	33813600	0.546521	ENSECAG00000043705
chr23	50967001	50981300	0.545836	ENSECAG00000022345
chr2	90744401	90749700	0.545365	ENSECAG00000015385
chr26	41306901	41325400	0.544337	ENSECAG00000023061
chr23	7293001	7376900	0.543729	ENSECAG00000039938
chr12	18397001	18401700	0.543554	ENSECAG00000043443
chr16	36445001	36556700	0.543348	ENSECAG00000017761
chr16	36445001	36556700	0.543348	ENSECAG00000002111
chr16	36445001	36556700	0.543348	ENSECAG00000003355
chr16	36445001	36556700	0.543348	ENSECAG00000024792
chr16	36445001	36556700	0.543348	ENSECAG00000021806
chr16	36445001	36556700	0.543348	ENSECAG00000023559
chr16	36445001	36556700	0.543348	ENSECAG00000018596
chr8	18743601	18778500	0.541821	ENSECAG00000008712
chr8	18743601	18778500	0.541821	ENSECAG00000011177
chr2	33901	52000	0.541352	ENSECAG00000031189
chr2	33901	52000	0.541352	ENSECAG00000042476
chr1	176926601	176961300	0.53968	ENSECAG00000014310
chr3	41045701	41047600	0.539033	ENSECAG00000032577
chr1	180090601	180092000	0.538786	ENSECAG00000031119
chr11	32258501	32269300	0.53873	ENSECAG00000011435
chr3	40908501	40914000	0.538169	ENSECAG00000032134
chr16	31777901	31801100	0.538135	ENSECAG00000015849
chr16	31777901	31801100	0.538135	ENSECAG00000042823
chr12	21052501	21055200	0.537519	ENSECAG00000035604
chr1	160552101	160553500	0.536704	ENSECAG00000036583
chr1	160552101	160553500	0.536704	ENSECAG00000040100
chr1	160552101	160553500	0.536704	ENSECAG00000035635
chr1	160552101	160553500	0.536704	ENSECAG00000030489
chr12	17469201	17471500	0.536334	ENSECAG00000039946
chr12	17469201	17471500	0.536334	ENSECAG00000033889
chr8	92718001	92727900	0.536244	ENSECAG00000001496
chr12	18402801	18403800	0.535942	ENSECAG00000043443
chr3	41044201	41045600	0.535934	ENSECAG00000032577
chr14	3401601	3433900	0.535335	ENSECAG00000041924
chr20	31943901	31989700	0.535229	ENSECAG00000035532
chr20	31943901	31989700	0.535229	ENSECAG00000007750
chr2	44840201	44861000	0.534056	ENSECAG00000017126
chr6	27240701	27306700	0.533854	ENSECAG00000026234
chr1	164785901	164794700	0.533511	ENSECAG00000015137
chr13	10960501	10965400	0.533213	ENSECAG00000021173
chr24	15305201	15309100	0.532475	ENSECAG00000019103
chr23	7425101	7429900	0.532213	ENSECAG00000033651
chr14	39375201	39386900	0.53123	ENSECAG00000028386
chr7	45245601	45331400	0.53119	ENSECAG00000031653
chr7	45245601	45331400	0.53119	ENSECAG00000043733
chr7	45245601	45331400	0.53119	ENSECAG00000043716
chr7	45245601	45331400	0.53119	ENSECAG00000042212
chr3	41058001	41059200	0.530849	ENSECAG00000033181
chr9	55729701	55794200	0.530825	ENSECAG00000012812
chr9	55729701	55794200	0.530825	ENSECAG00000009719
chr1	157304801	157317100	0.530705	ENSECAG00000030822
chr1	157304801	157317100	0.530705	ENSECAG00000037738
chr10	64089601	64236500	0.530538	ENSECAG00000018033
chr10	64089601	64236500	0.530538	ENSECAG00000030873
chr10	64089601	64236500	0.530538	ENSECAG00000013577
chr10	64089601	64236500	0.530538	ENSECAG00000042784
chr18	13202101	13203400	0.529634	ENSECAG00000015740
chr18	13202101	13203400	0.529634	ENSECAG00000028096
chr2	34481601	34484500	0.528992	ENSECAG00000020925
chr25	28179301	28181100	0.527397	ENSECAG00000022391
chr3	45265801	45353400	0.527369	ENSECAG00000011562
chr13	10905801	10914300	0.526915	ENSECAG00000008755
chr7	35854601	35880200	0.526697	ENSECAG00000031671
chr7	35854601	35880200	0.526697	ENSECAG00000029653
chr1	89973501	90021000	0.526624	ENSECAG00000034124
chr1	89973501	90021000	0.526624	ENSECAG00000043609
chr6	22090001	22095700	0.526151	ENSECAG00000014269
chr27	13716901	13780700	0.525262	ENSECAG00000012944
chr27	13716901	13780700	0.525262	ENSECAG00000014178
chr27	13716901	13780700	0.525262	ENSECAG00000011173
chr23	7201401	7292900	0.525109	ENSECAG00000029581
chr23	7201401	7292900	0.525109	ENSECAG00000035202
chr1	27574201	27579500	0.524921	ENSECAG00000010022
chr3	66632901	66635500	0.524778	ENSECAG00000034147
chr13	4681501	4729400	0.524662	ENSECAG00000009724
chr13	4681501	4729400	0.524662	ENSECAG00000007603
chr10	14994001	15015500	0.523802	ENSECAG00000018247
chr15	12917601	12936800	0.523282	ENSECAG00000034618
chr23	164201	184900	0.52308	ENSECAG00000032719
chr23	164201	184900	0.52308	ENSECAG00000035890
chr2	25850901	25861500	0.5228	ENSECAG00000029375
chr4	89925301	89939300	0.521966	ENSECAG00000041964
chr15	13251301	13283400	0.521895	ENSECAG00000036352
chr1	160544901	160546100	0.52156	ENSECAG00000036583
chr1	160544901	160546100	0.52156	ENSECAG00000040100
chr1	160544901	160546100	0.52156	ENSECAG00000035635
chr2	25653101	25721500	0.521513	ENSECAG00000037643
chr2	25653101	25721500	0.521513	ENSECAG00000037834
chr15	13283401	13300800	0.52101	ENSECAG00000036352
chr2	5832101	5875500	0.52044	ENSECAG00000016349
chr16	75451501	75504000	0.519947	ENSECAG00000015099
chr3	11362901	11400200	0.519595	ENSECAG00000016504
chr3	11362901	11400200	0.519595	ENSECAG00000007736
chr6	10504601	10509900	0.518523	ENSECAG00000012752
chr2	92150601	92153000	0.518516	ENSECAG00000019219
chr3	121092701	121104900	0.517997	ENSECAG00000010131
chr22	35439301	35462200	0.516669	ENSECAG00000043102
chr22	35439301	35462200	0.516669	ENSECAG00000017609
chr22	35439301	35462200	0.516669	ENSECAG00000042551
chr8	21994601	22008600	0.516573	ENSECAG00000013526
chr3	41032701	41034700	0.516412	ENSECAG00000032577
chr26	16829301	16836500	0.515812	ENSECAG00000034792
chr3	40918801	40921500	0.51559	ENSECAG00000036418
chr20	25078101	25083400	0.514841	ENSECAG00000039865
chr2	11761201	11763700	0.514594	ENSECAG00000024521
chr2	11761201	11763700	0.514594	ENSECAG00000034459
chr9	42503001	43039000	0.513335	ENSECAG00000021949
chr9	42503001	43039000	0.513335	ENSECAG00000020110
chr9	42503001	43039000	0.513335	ENSECAG00000012879
chr9	42503001	43039000	0.513335	ENSECAG00000024125
chr9	42503001	43039000	0.513335	ENSECAG00000000784
chr9	42503001	43039000	0.513335	ENSECAG00000020270
chr9	42503001	43039000	0.513335	ENSECAG00000004316
chr7	69884601	69889800	0.513272	ENSECAG00000020064
chr27	38876901	38911800	0.513187	ENSECAG00000015384
chr24	35569201	35596800	0.512494	ENSECAG00000013708
chr5	14533001	14580500	0.512329	ENSECAG00000023572
chr5	14533001	14580500	0.512329	ENSECAG00000023561
chr9	18699401	18720400	0.512168	ENSECAG00000016412
chr9	18699401	18720400	0.512168	ENSECAG00000000909
chr1	115001701	115135900	0.511641	ENSECAG00000005538
chr1	115001701	115135900	0.511641	ENSECAG00000012143
chr9	49488701	49493100	0.511463	ENSECAG00000015755
chr7	98501001	98533200	0.511241	ENSECAG00000028311
chr7	98501001	98533200	0.511241	ENSECAG00000019214
chr13	10853701	10864900	0.510585	ENSECAG00000008755

## Sheet: YAK vs PRZ
Chr	Start	End	Vst	Gene ID
chr26	28552601	28555500	0.908933	ENSECAG00000030864
chr13	43391401	43393200	0.894936	ENSECAG00000011579
chr12	18296101	18324000	0.892258	ENSECAG00000043443
chr1	107029801	107031900	0.884787	ENSECAG00000024161
chr1	107029801	107031900	0.884787	ENSECAG00000004455
chr5	44082001	44202900	0.858115	ENSECAG00000013628
chr5	44082001	44202900	0.858115	ENSECAG00000013941
chr5	44082001	44202900	0.858115	ENSECAG00000007424
chr5	44082001	44202900	0.858115	ENSECAG00000027608
chr13	43384801	43391400	0.848856	ENSECAG00000011579
chr16	54420001	54425400	0.831921	ENSECAG00000039116
chr16	84979201	85004000	0.82841	ENSECAG00000041780
chr5	9358401	9969300	0.823057	ENSECAG00000012380
chr5	9358401	9969300	0.823057	ENSECAG00000021208
chr5	9358401	9969300	0.823057	ENSECAG00000014000
chr5	9358401	9969300	0.823057	ENSECAG00000013243
chr5	9358401	9969300	0.823057	ENSECAG00000004044
chr5	9358401	9969300	0.823057	ENSECAG00000000426
chr5	9358401	9969300	0.823057	ENSECAG00000013585
chr5	9358401	9969300	0.823057	ENSECAG00000014493
chr5	9358401	9969300	0.823057	ENSECAG00000030967
chr5	9358401	9969300	0.823057	ENSECAG00000007335
chr5	9358401	9969300	0.823057	ENSECAG00000025362
chr5	9358401	9969300	0.823057	ENSECAG00000025935
chr5	9358401	9969300	0.823057	ENSECAG00000025726
chr5	9358401	9969300	0.823057	ENSECAG00000025563
chr5	9358401	9969300	0.823057	ENSECAG00000026262
chr5	9358401	9969300	0.823057	ENSECAG00000034803
chr5	9358401	9969300	0.823057	ENSECAG00000025372
chr5	9358401	9969300	0.823057	ENSECAG00000025753
chr5	9358401	9969300	0.823057	ENSECAG00000025954
chr5	9358401	9969300	0.823057	ENSECAG00000032283
chr5	9358401	9969300	0.823057	ENSECAG00000025728
chr8	37482201	37858600	0.82115	ENSECAG00000006886
chr8	37482201	37858600	0.82115	ENSECAG00000008769
chr8	37482201	37858600	0.82115	ENSECAG00000029425
chr8	37482201	37858600	0.82115	ENSECAG00000036975
chr8	37482201	37858600	0.82115	ENSECAG00000041761
chr8	37482201	37858600	0.82115	ENSECAG00000035885
chr8	37482201	37858600	0.82115	ENSECAG00000008508
chr8	37482201	37858600	0.82115	ENSECAG00000043310
chr6	24914101	24917600	0.8207	ENSECAG00000017406
chr5	44080701	44082000	0.820611	ENSECAG00000013628
chr1	28074801	28078700	0.815383	ENSECAG00000023578
chr1	28074801	28078700	0.815383	ENSECAG00000022294
chr4	9618101	9678200	0.795116	ENSECAG00000037575
chr4	9618101	9678200	0.795116	ENSECAG00000042774
chr27	38533301	38568500	0.782329	ENSECAG00000017592
chr1	28078701	28204000	0.775398	ENSECAG00000009482
chr1	28078701	28204000	0.775398	ENSECAG00000012948
chr1	28078701	28204000	0.775398	ENSECAG00000004595
chr1	28078701	28204000	0.775398	ENSECAG00000023578
chr13	32539401	32543200	0.775326	ENSECAG00000041254
chr27	3691101	3708800	0.774723	ENSECAG00000013878
chr27	3691101	3708800	0.774723	ENSECAG00000018342
chr8	73868601	73979600	0.763819	ENSECAG00000021760
chr1	28066201	28069900	0.762375	ENSECAG00000023593
chr22	34489501	34492700	0.761227	ENSECAG00000024450
chr8	39937101	39957700	0.760796	ENSECAG00000008041
chr1	28071201	28072800	0.759915	ENSECAG00000023593
chr12	18294401	18296100	0.756929	ENSECAG00000043443
chr16	4200701	4202400	0.756476	ENSECAG00000009213
chr7	54028201	54037000	0.748786	ENSECAG00000043686
chr7	54028201	54037000	0.748786	ENSECAG00000040676
chr1	28073301	28074700	0.747911	ENSECAG00000022294
chr1	28073301	28074700	0.747911	ENSECAG00000023593
chr14	93382901	93422400	0.745762	ENSECAG00000015329
chr14	93382901	93422400	0.745762	ENSECAG00000005739
chr14	93382901	93422400	0.745762	ENSECAG00000005646
chr14	93382901	93422400	0.745762	ENSECAG00000043771
chr12	18423701	18425000	0.743155	ENSECAG00000043443
chr16	3566201	3569700	0.737695	ENSECAG00000037764
chr15	39246401	39249400	0.73689	ENSECAG00000019956
chr12	20887101	20911800	0.734329	ENSECAG00000039998
chr12	20887101	20911800	0.734329	ENSECAG00000035604
chr12	20887101	20911800	0.734329	ENSECAG00000039338
chr12	20887101	20911800	0.734329	ENSECAG00000028051
chr28	26218401	26221700	0.732997	ENSECAG00000013230
chr12	20818301	20845100	0.731115	ENSECAG00000039998
chr12	20818301	20845100	0.731115	ENSECAG00000035604
chr12	20818301	20845100	0.731115	ENSECAG00000039338
chr12	20818301	20845100	0.731115	ENSECAG00000031717
chr12	21049501	21052500	0.72819	ENSECAG00000035604
chr26	29064101	29065800	0.72624	ENSECAG00000033648
chr10	523101	722500	0.72473	ENSECAG00000035696
chr10	523101	722500	0.72473	ENSECAG00000039299
chr12	20691501	20696000	0.721755	ENSECAG00000028885
chr12	20691501	20696000	0.721755	ENSECAG00000039998
chr12	20691501	20696000	0.721755	ENSECAG00000035604
chr12	20691501	20696000	0.721755	ENSECAG00000006678
chr17	56512601	57192400	0.720321	ENSECAG00000037335
chr17	56512601	57192400	0.720321	ENSECAG00000031489
chr17	56512601	57192400	0.720321	ENSECAG00000033066
chr17	56512601	57192400	0.720321	ENSECAG00000013429
chr17	56512601	57192400	0.720321	ENSECAG00000043088
chr17	56512601	57192400	0.720321	ENSECAG00000035498
chr17	56512601	57192400	0.720321	ENSECAG00000030930
chr23	55527601	55556184	0.718318	ENSECAG00000011384
chr26	29062801	29064100	0.716664	ENSECAG00000033648
chr6	49440601	49642100	0.712649	ENSECAG00000007231
chr6	49440601	49642100	0.712649	ENSECAG00000020692
chr7	77042601	77098200	0.705648	ENSECAG00000005238
chr7	77042601	77098200	0.705648	ENSECAG00000033556
chr23	7437101	7683300	0.70493	ENSECAG00000035038
chr23	7437101	7683300	0.70493	ENSECAG00000037129
chr23	7437101	7683300	0.70493	ENSECAG00000035839
chr13	43393201	43402700	0.704023	ENSECAG00000011579
chr12	20995401	21000400	0.695575	ENSECAG00000035604
chr3	49549601	49563000	0.6924	ENSECAG00000011719
chr4	65034301	65049200	0.691001	ENSECAG00000001927
chr12	21001401	21003100	0.690316	ENSECAG00000035604
chr12	18369601	18376100	0.689586	ENSECAG00000043443
chr9	3900501	3906900	0.687221	ENSECAG00000022153
chr16	40315801	40320000	0.679354	ENSECAG00000029296
chr12	20875201	20885000	0.679317	ENSECAG00000039998
chr12	20875201	20885000	0.679317	ENSECAG00000035604
chr12	20875201	20885000	0.679317	ENSECAG00000039338
chr12	18245501	18249300	0.678584	ENSECAG00000043443
chr16	40324401	40340000	0.676323	ENSECAG00000030582
chr29	12918401	12980000	0.672007	ENSECAG00000011309
chr29	12918401	12980000	0.672007	ENSECAG00000038255
chr20	58178801	58184400	0.670679	ENSECAG00000005001
chr29	17716701	17732000	0.666958	ENSECAG00000007484
chr4	69074301	69198200	0.666594	ENSECAG00000014905
chr4	69074301	69198200	0.666594	ENSECAG00000008417
chr9	83787301	83808000	0.66557	ENSECAG00000000445
chr9	83787301	83808000	0.66557	ENSECAG00000031771
chr12	20710701	20721300	0.66509	ENSECAG00000028885
chr12	20710701	20721300	0.66509	ENSECAG00000039998
chr12	20710701	20721300	0.66509	ENSECAG00000035604
chr7	54262501	54266300	0.655082	ENSECAG00000039030
chr5	22493101	22546800	0.65333	ENSECAG00000036188
chr23	16584601	16590200	0.650403	ENSECAG00000028761
chr12	21052501	21055200	0.64977	ENSECAG00000035604
chr28	37101601	37102600	0.648967	ENSECAG00000006071
chr18	77098101	77100500	0.648676	ENSECAG00000024319
chr16	58290601	58295700	0.647956	ENSECAG00000035757
chr12	20942901	20965800	0.645907	ENSECAG00000035604
chr12	20942901	20965800	0.645907	ENSECAG00000039338
chr12	20942901	20965800	0.645907	ENSECAG00000037965
chr8	15411101	15416700	0.644067	ENSECAG00000006668
chr24	16217701	16219700	0.643466	ENSECAG00000026906
chr24	16217701	16219700	0.643466	ENSECAG00000032934
chr20	13348201	13351000	0.641425	ENSECAG00000015119
chr12	18293101	18294400	0.639579	ENSECAG00000043443
chr14	32880701	32882600	0.636218	ENSECAG00000028497
chr16	72006701	72275100	0.634991	ENSECAG00000013862
chr5	32644001	32647600	0.633104	ENSECAG00000013060
chr13	174501	308900	0.632809	ENSECAG00000038632
chr13	174501	308900	0.632809	ENSECAG00000032909
chr13	174501	308900	0.632809	ENSECAG00000037931
chr13	174501	308900	0.632809	ENSECAG00000042539
chr2	11665601	11761000	0.632595	ENSECAG00000024521
chr12	20977301	20989300	0.632574	ENSECAG00000035604
chr1	69461201	69466600	0.631831	ENSECAG00000034878
chr3	92389301	92538800	0.631818	ENSECAG00000017513
chr3	92389301	92538800	0.631818	ENSECAG00000018069
chr3	92389301	92538800	0.631818	ENSECAG00000032789
chr12	20967501	20974900	0.631151	ENSECAG00000035604
chr16	31096601	31217600	0.630829	ENSECAG00000011861
chr8	22677801	22689600	0.630718	ENSECAG00000008754
chr5	32619401	32623300	0.629413	ENSECAG00000013060
chr12	14835701	14837300	0.628665	ENSECAG00000006467
chr5	71551401	71557600	0.626171	ENSECAG00000012002
chr4	52117501	52120800	0.62579	ENSECAG00000036218
chr18	77364401	77606900	0.625721	ENSECAG00000025141
chr18	77364401	77606900	0.625721	ENSECAG00000021461
chr14	3308701	3321400	0.625169	ENSECAG00000041924
chr1	171802201	171805300	0.624604	ENSECAG00000019940
chr23	2695301	2700200	0.621972	ENSECAG00000007210
chr16	54882101	54938400	0.620811	ENSECAG00000015269
chr12	20966101	20967500	0.618766	ENSECAG00000035604
chr8	41325801	41398800	0.618347	ENSECAG00000037873
chr8	41325801	41398800	0.618347	ENSECAG00000043382
chr11	46826301	46861300	0.616952	ENSECAG00000004494
chr3	118149701	118152500	0.615905	ENSECAG00000036628
chr9	41001301	41183000	0.615245	ENSECAG00000036609
chr9	41001301	41183000	0.615245	ENSECAG00000035852
chr12	14078601	14091400	0.613382	ENSECAG00000028445
chr6	75340301	75344200	0.613267	ENSECAG00000015297
chr6	75340301	75344200	0.613267	ENSECAG00000016761
chr12	20845101	20852900	0.61255	ENSECAG00000039998
chr12	20845101	20852900	0.61255	ENSECAG00000035604
chr12	20845101	20852900	0.61255	ENSECAG00000039338
chr12	20845101	20852900	0.61255	ENSECAG00000031717
chr9	62360701	62381300	0.610589	ENSECAG00000016392
chr6	87224901	87230776	0.610124	ENSECAG00000026942
chr24	47924201	47933100	0.608768	ENSECAG00000032279
chr24	47924201	47933100	0.608768	ENSECAG00000039729
chr21	24682301	24695700	0.608001	ENSECAG00000002986
chr8	68997601	69000900	0.607382	ENSECAG00000022216
chr17	78176801	78177800	0.606004	ENSECAG00000019366
chr18	773901	807100	0.604976	ENSECAG00000018073
chr18	773901	807100	0.604976	ENSECAG00000017018
chr2	61449201	61660100	0.604351	ENSECAG00000023999
chr2	61449201	61660100	0.604351	ENSECAG00000005379
chr7	89723601	89968600	0.6042	ENSECAG00000017807
chr3	6247301	6396200	0.601684	ENSECAG00000011505
chr3	6247301	6396200	0.601684	ENSECAG00000033860
chr3	6247301	6396200	0.601684	ENSECAG00000028958
chr7	54286701	54295100	0.601179	ENSECAG00000034741
chr16	4208901	4215400	0.601148	ENSECAG00000009213
chr7	1	50200	0.600701	ENSECAG00000008598
chr7	1	50200	0.600701	ENSECAG00000028640
chr12	20696301	20707600	0.598549	ENSECAG00000028885
chr12	20696301	20707600	0.598549	ENSECAG00000039998
chr12	20696301	20707600	0.598549	ENSECAG00000035604
chr12	20696301	20707600	0.598549	ENSECAG00000038011
chr12	20696301	20707600	0.598549	ENSECAG00000006678
chr2	63307801	63817300	0.594529	ENSECAG00000011615
chr12	20870601	20872900	0.593797	ENSECAG00000039998
chr12	20870601	20872900	0.593797	ENSECAG00000035604
chr12	20870601	20872900	0.593797	ENSECAG00000039338
chr24	47692301	47696200	0.592314	ENSECAG00000036940
chr24	47692301	47696200	0.592314	ENSECAG00000002540
chr10	68871501	69371000	0.592156	ENSECAG00000041348
chr10	68871501	69371000	0.592156	ENSECAG00000028542
chr14	93995001	94020300	0.590153	ENSECAG00000033206
chr14	93995001	94020300	0.590153	ENSECAG00000016373
chr14	93995001	94020300	0.590153	ENSECAG00000039891
chr23	7417001	7425100	0.589921	ENSECAG00000033651
chr2	61421901	61449100	0.589022	ENSECAG00000023999
chr12	20853001	20854200	0.587758	ENSECAG00000039998
chr12	20853001	20854200	0.587758	ENSECAG00000035604
chr12	20853001	20854200	0.587758	ENSECAG00000039338
chr12	20853001	20854200	0.587758	ENSECAG00000031717
chr27	32897201	32903100	0.585949	ENSECAG00000016756
chr16	4215401	4223300	0.585729	ENSECAG00000009213
chr12	20934501	20942700	0.582753	ENSECAG00000035604
chr12	20934501	20942700	0.582753	ENSECAG00000039338
chr9	67935601	67945900	0.581966	ENSECAG00000011250
chr9	67935601	67945900	0.581966	ENSECAG00000036283
chr16	65821501	65826700	0.57887	ENSECAG00000008017
chr2	11768201	11769200	0.578595	ENSECAG00000024521
chr12	20923501	20924900	0.575143	ENSECAG00000035604
chr12	20923501	20924900	0.575143	ENSECAG00000039338
chr15	28861001	28863500	0.573164	ENSECAG00000040853
chr2	71021601	71028400	0.572741	ENSECAG00000015012
chr16	87583701	87604100	0.572434	ENSECAG00000025019
chr11	12299201	12383000	0.569422	ENSECAG00000022899
chr11	12299201	12383000	0.569422	ENSECAG00000009067
chr11	12299201	12383000	0.569422	ENSECAG00000011450
chr1	9946001	9985900	0.569198	ENSECAG00000011238
chr1	9946001	9985900	0.569198	ENSECAG00000006987
chr1	9946001	9985900	0.569198	ENSECAG00000043718
chr1	9946001	9985900	0.569198	ENSECAG00000017638
chr24	34179301	34185900	0.568048	ENSECAG00000012842
chr22	19840101	19845400	0.567922	ENSECAG00000017025
chr16	4263401	4286700	0.567125	ENSECAG00000009213
chr14	39375201	39386900	0.567042	ENSECAG00000028386
chr10	1500301	1521800	0.56587	ENSECAG00000039032
chr1	77911201	77914300	0.565331	ENSECAG00000007284
chr21	5544601	5552000	0.565289	ENSECAG00000041543
chr10	71462901	71467100	0.564616	ENSECAG00000006114
chr2	83113101	83143400	0.561708	ENSECAG00000010768
chr13	25884401	26013200	0.560259	ENSECAG00000021463
chr13	25884401	26013200	0.560259	ENSECAG00000005354
chr19	17648001	17710800	0.559656	ENSECAG00000016282
chr21	234601	236300	0.558935	ENSECAG00000015010
chr23	15710401	15778400	0.558636	ENSECAG00000015794
chr28	37105701	37114000	0.558587	ENSECAG00000006071
chr17	70200401	70206700	0.558448	ENSECAG00000018067
chr10	48270701	48704700	0.55762	ENSECAG00000013040
chr10	48270701	48704700	0.55762	ENSECAG00000031795
chr10	48270701	48704700	0.55762	ENSECAG00000004060
chr10	48270701	48704700	0.55762	ENSECAG00000041438
chr11	49679601	49880100	0.556964	ENSECAG00000016938
chr11	49679601	49880100	0.556964	ENSECAG00000017390
chr11	49679601	49880100	0.556964	ENSECAG00000002496
chr11	49679601	49880100	0.556964	ENSECAG00000042721
chr11	49679601	49880100	0.556964	ENSECAG00000032331
chr11	49679601	49880100	0.556964	ENSECAG00000033529
chr11	49679601	49880100	0.556964	ENSECAG00000014217
chr26	37994101	38093300	0.555978	ENSECAG00000037139
chr26	37994101	38093300	0.555978	ENSECAG00000036065
chr7	45622501	45627500	0.554376	ENSECAG00000041925
chr12	20869501	20870600	0.553558	ENSECAG00000039998
chr12	20869501	20870600	0.553558	ENSECAG00000035604
chr12	20869501	20870600	0.553558	ENSECAG00000039338
chr16	80088201	80130000	0.552753	ENSECAG00000037874
chr5	35481501	35610500	0.551583	ENSECAG00000015055
chr5	35481501	35610500	0.551583	ENSECAG00000005190
chr5	35481501	35610500	0.551583	ENSECAG00000006939
chr5	35481501	35610500	0.551583	ENSECAG00000007027
chr5	35481501	35610500	0.551583	ENSECAG00000041191
chr12	20707601	20709000	0.551444	ENSECAG00000028885
chr12	20707601	20709000	0.551444	ENSECAG00000039998
chr12	20707601	20709000	0.551444	ENSECAG00000035604
chr11	7122601	7124200	0.548207	ENSECAG00000019613
chr11	7122601	7124200	0.548207	ENSECAG00000007417
chr2	11764301	11766400	0.547371	ENSECAG00000024521
chr2	11764301	11766400	0.547371	ENSECAG00000034459
chr5	32582501	32584400	0.545882	ENSECAG00000029576
chr5	32582501	32584400	0.545882	ENSECAG00000042266
chr24	4439201	4506400	0.545423	ENSECAG00000020360
chr1	176629201	176634700	0.545201	ENSECAG00000036424
chr18	21596101	21603300	0.543669	ENSECAG00000011592
chr12	20989301	20992300	0.54243	ENSECAG00000035604
chr14	15892001	15898900	0.54201	ENSECAG00000036334
chr2	33901	52000	0.540836	ENSECAG00000031189
chr2	33901	52000	0.540836	ENSECAG00000042476
chr12	4371801	4391000	0.540612	ENSECAG00000028227
chr21	239401	241600	0.539559	ENSECAG00000015010
chr12	34854601	34861600	0.538602	ENSECAG00000024970
chr22	12268001	12364200	0.538408	ENSECAG00000000722
chr5	32595301	32596900	0.538296	ENSECAG00000043765
chr16	34800001	34801300	0.538164	ENSECAG00000014305
chr7	4879101	4912600	0.537404	ENSECAG00000017237
chr8	70749101	70754000	0.537352	ENSECAG00000020473
chr7	54356301	54364200	0.537056	ENSECAG00000041620
chr27	5640501	5700800	0.536069	ENSECAG00000023147
chr3	22771001	22773300	0.535112	ENSECAG00000012186
chr21	10756001	10798900	0.535094	ENSECAG00000038648
chr26	52301	61900	0.534141	ENSECAG00000042509
chr8	1912601	1999800	0.533495	ENSECAG00000032201
chr20	30268201	30274400	0.532809	ENSECAG00000040461
chr10	21272401	21275500	0.532347	ENSECAG00000024850
chr1	47788501	47791100	0.53087	ENSECAG00000033695
chr7	45185201	45193200	0.530567	ENSECAG00000043733
chr27	5452701	5640500	0.530446	ENSECAG00000023147
chr6	66228801	66262200	0.529299	ENSECAG00000020050
chr10	12524601	12534200	0.52797	ENSECAG00000026978
chr1	176082201	176084300	0.527256	ENSECAG00000010115
chr4	97334501	97339100	0.526455	ENSECAG00000032953
chr18	13143101	13146300	0.525549	ENSECAG00000015740
chr26	14055101	14070900	0.525123	ENSECAG00000015915
chr7	2344301	2348400	0.524524	ENSECAG00000018055
chr20	21847901	21852400	0.523713	ENSECAG00000038315
chr12	22635001	22764600	0.523606	ENSECAG00000035425
chr12	22635001	22764600	0.523606	ENSECAG00000008096
chr12	22635001	22764600	0.523606	ENSECAG00000008106
chr12	22635001	22764600	0.523606	ENSECAG00000028246
chr26	41325401	41338700	0.523547	ENSECAG00000023061
chr12	19454901	19630500	0.523434	ENSECAG00000042831
chr12	19454901	19630500	0.523434	ENSECAG00000003372
chr12	19454901	19630500	0.523434	ENSECAG00000003442
chr26	17043101	17109500	0.523408	ENSECAG00000004444
chr26	17043101	17109500	0.523408	ENSECAG00000013163
chr5	32581101	32582500	0.522925	ENSECAG00000042266
chr8	7072401	7089400	0.521604	ENSECAG00000042150
chr8	7072401	7089400	0.521604	ENSECAG00000041971
chr8	7095201	7112800	0.521245	ENSECAG00000038820
chr23	3042401	3660700	0.52092	ENSECAG00000042491
chr23	3042401	3660700	0.52092	ENSECAG00000041194
chr23	3042401	3660700	0.52092	ENSECAG00000028371
chr23	3042401	3660700	0.52092	ENSECAG00000039138
chr23	3042401	3660700	0.52092	ENSECAG00000041722
chr23	3042401	3660700	0.52092	ENSECAG00000042042
chr23	3042401	3660700	0.52092	ENSECAG00000030389
chr23	3042401	3660700	0.52092	ENSECAG00000032319
chr23	3042401	3660700	0.52092	ENSECAG00000031663
chr23	3042401	3660700	0.52092	ENSECAG00000032248
chr23	3042401	3660700	0.52092	ENSECAG00000035429
chr23	3042401	3660700	0.52092	ENSECAG00000035447
chr12	20975601	20977100	0.519409	ENSECAG00000035604
chr27	33243701	33261600	0.518865	ENSECAG00000035625
chr4	106226801	106261900	0.518575	ENSECAG00000021744
chr14	30873301	30911600	0.517889	ENSECAG00000008963
chr14	30873301	30911600	0.517889	ENSECAG00000036026
chr24	48248801	48259800	0.517851	ENSECAG00000000454
chr3	67125501	67164200	0.516358	ENSECAG00000037095
chr4	66804201	66805200	0.515815	ENSECAG00000019233
chr16	4202401	4206500	0.515192	ENSECAG00000009213
chr27	2680701	2702000	0.515	ENSECAG00000020276
chr27	17785401	18411500	0.513491	ENSECAG00000000120
chr27	17785401	18411500	0.513491	ENSECAG00000026553
chr1	82182001	82188600	0.513411	ENSECAG00000023018
chr23	6293701	6317000	0.512144	ENSECAG00000042065
chr24	6918501	6924200	0.511847	ENSECAG00000018680
chr9	45909401	45928300	0.510851	ENSECAG00000035364
chr9	45909401	45928300	0.510851	ENSECAG00000012811
chr23	5957101	6111100	0.5108	ENSECAG00000043742
chr23	5957101	6111100	0.5108	ENSECAG00000032588
chr14	42876701	42880600	0.508566	ENSECAG00000010126
chr5	55676201	55681000	0.508492	ENSECAG00000014936
chr5	55676201	55681000	0.508492	ENSECAG00000001892
chr23	18926001	18939700	0.508381	ENSECAG00000008135
chr1	108711401	108716700	0.50827	ENSECAG00000015516
chr31	25852801	25854700	0.507531	ENSECAG00000040250
chr24	48217201	48238200	0.507117	ENSECAG00000032607
chr31	3103801	3105300	0.506842	ENSECAG00000019040
chr22	14029901	14031500	0.506215	ENSECAG00000011916
chr1	117839201	117846100	0.505342	ENSECAG00000002611
chr18	62835601	63030000	0.504794	ENSECAG00000013931
chr18	62835601	63030000	0.504794	ENSECAG00000027266
chr1	133998201	133999800	0.504669	ENSECAG00000019456
chr18	6012201	6112900	0.50463	ENSECAG00000017885
chr16	85157901	85161400	0.504596	ENSECAG00000002429
chr16	85157901	85161400	0.504596	ENSECAG00000037633
chr26	41338701	41340300	0.50442	ENSECAG00000023061
chr2	111907001	111909000	0.504135	ENSECAG00000023013
chr24	3837001	3841900	0.503827	ENSECAG00000032169
chr9	68175001	68574900	0.503626	ENSECAG00000011491
chr9	68175001	68574900	0.503626	ENSECAG00000019298
chr9	68175001	68574900	0.503626	ENSECAG00000021361
chr4	41236701	41237700	0.502975	ENSECAG00000013598
chr4	41236701	41237700	0.502975	ENSECAG00000043607
chr21	8679601	8693000	0.502388	ENSECAG00000019165
chr12	20857701	20865300	0.502358	ENSECAG00000039998
chr12	20857701	20865300	0.502358	ENSECAG00000035604
chr12	20857701	20865300	0.502358	ENSECAG00000039338
chr12	20857701	20865300	0.502358	ENSECAG00000029153
chr12	20857701	20865300	0.502358	ENSECAG00000031717
chr4	66761401	66769800	0.50084	ENSECAG00000019233
chr12	16584101	16585100	0.500739	ENSECAG00000041873
chr12	16584101	16585100	0.500739	ENSECAG00000035176
chr2	61410201	61421500	0.500078	ENSECAG00000023999
chr7	54364401	54404300	0.499848	ENSECAG00000012836
chr7	54364401	54404300	0.499848	ENSECAG00000041620
chr7	54364401	54404300	0.499848	ENSECAG00000043478
chr12	27449501	27454600	0.497684	ENSECAG00000019754
chr14	45595701	45630900	0.49746	ENSECAG00000012011
chr8	15093301	15132300	0.496531	ENSECAG00000029548
chr8	15093301	15132300	0.496531	ENSECAG00000035221
chr8	15093301	15132300	0.496531	ENSECAG00000035216
chr2	66067501	66322100	0.496484	ENSECAG00000017058
chr13	7687601	7718200	0.496318	ENSECAG00000029774
chr8	26086501	26089000	0.495922	ENSECAG00000008535
