# Supplementary material for: Genome-wide copy number variation detection in a large cohort of diverse horse breeds by whole-genome sequencing
Source: Front Vet Sci. 2023 Nov 22;10:1296213. doi: 10.3389/fvets.2023.1296213 (PMC10710158; doi:10.3389/fvets.2023.1296213)
Supplement: Supplementary file 1 [file Data_Sheet_1.ZIP › Supplementary Figures and Tables_revised/Supplementary Table 9 Functional enrichment of KEGG pathways and GO biological process for CNVR-overlapping genes among TB, YAK and PRZ.xlsx]

## Sheet: Sheet1
Supplementary Table 9. Functional enrichment of KEGG pathways and GO biological process for CNVR-overlapping genes among TB, YAK and PRZ
Group	ID	Description	Count	Genes	List Total	Pop Hits	Pop Total	Corrected pValue
TB vs YAK	ecb04666	Fc gamma R-mediated phagocytosis	6	LOC102150150, PTPRC, PLCG2, PIK3R2, RAC1, PLPP2	62	95	9319	0.000375331
	ecb04380	Osteoclast differentiation	6	LOC102150150, PLCG2, PIK3R2, PPARG, RAC1, TAB1	62	143	9319	0.00236749
	ecb05231	Choline metabolism in cancer	5	LYPLA1, LOC106780978, PIK3R2, RAC1, PLPP2	62	110	9319	0.00572226
	ecb04360	Axon guidance	6	ROBO2, SEMA6A, PARD3, PLCG2, PIK3R2, RAC1	62	183	9319	0.00676574
	ecb04740	Olfactory transduction	16	OR5W59, OR14J14, OR8J3G, OR1O9, OR2B8G, OR1O8, OR2B8E, OR2B8F, OR2B7E, OR6Q1, OR5W78, OR5W59B, OR2W2, OR2B8D, OR2B8B, OR2B7	62	1299	9319	0.0180868
	ecb04662	B cell receptor signaling pathway	4	LOC102150150, PLCG2, PIK3R2, RAC1	62	87	9319	0.0191694
	GO:0010636	positive regulation of mitochondrial fusion	2	PRKN, PLD6	108	3	15814	0.0201627
	GO:0010629	negative regulation of gene expression	5	PRKN, OCLN, STC2, PARP14, PARP15	108	169	15814	0.0277897
	GO:0001933	negative regulation of protein phosphorylation	3	PRKN, OCLN, PRKDC	108	48	15814	0.0418157
	ecb04670	Leukocyte transendothelial migration	4	OCLN, PLCG2, PIK3R2, RAC1	62	120	9319	0.0436901
	GO:0070585	protein localization to mitochondrion	2	PRKN, LOC100054696	108	7	15814	0.0464211
	ecb04722	Neurotrophin signaling pathway	4	PLCG2, PSEN2, PIK3R2, RAC1	62	123	9319	0.0464417
TB vs PRZ	GO:0030212	hyaluronan metabolic process	3	ITIH4, ITIH3, ITIH1	153	7	15814	0.00186736
	GO:0006952	defense response	5	DEFA16, DEFA22, DEFA11, DEFA1, DEFA20	153	62	15814	0.00296988
	GO:0006886	intracellular protein transport	9	RPH3A, COPB2, ARL4D, SEC23A, RABGAP1L, RAB3A, TBC1D5, STX8, AP3S1	153	261	15814	0.0037648
	GO:0051673	membrane disruption in other organism	3	DEFA16, DEFA22, DEFA1	153	14	15814	0.00774246
	GO:0007596	blood coagulation	4	MMRN1, SERPINC1, HNF4A, HPS6	153	44	15814	0.00864358
	GO:0019731	antibacterial humoral response	4	DEFA16, DEFA22, DEFA1, WFDC2	153	49	15814	0.0116132
	GO:0071222	cellular response to lipopolysaccharide	5	IL1B, DEFA16, DEFA22, DEFA1	153	109	15814	0.0209745
	GO:0002227	innate immune response in mucosa	3	DEFA16, DEFA22, DEFA1	153	26	15814	0.0256506
	GO:0051781	positive regulation of cell division	3	IL1B, PDGFB	153	29	15814	0.0314508
	GO:0010430	fatty acid omega-oxidation	2	ADH5	153	4	15814	0.0378997
	GO:0001660	fever generation	2	IL1B	153	4	15814	0.0378997
	GO:0031630	regulation of synaptic vesicle fusion to presynaptic membrane	2	RAB3A, CPLX1	153	5	15814	0.0471495
YAK vs PRZ	GO:0007596	blood coagulation	4	MMRN1, SERPINC1, HNF4A, HPS6	131	44	15814	0.00562221
	GO:0050768	negative regulation of neurogenesis	3	WNT7A, HOOK3, TRIM11	131	15	15814	0.00656495
	GO:0033627	cell adhesion mediated by integrin	3	MMRN1, ITGB2, ITGBL1	131	18	15814	0.00941339
	GO:0002093	auditory receptor cell morphogenesis	2	SLITRK6, WDPCP	131	2	15814	0.0163741
	GO:0007165	signal transduction	9	DTHD1, PHLPP2, ARHGAP21, GLRA3, OPHN1, LRRK1, ARAP2, ANK1, PLPP2	131	401	15814	0.0177628
	ecb04390	Hippo signaling pathway	5	BMPR2, FZD7, ITGB2, WNT7A, TGFBR2	66	158	9319	0.0242162
	GO:0003186	tricuspid valve morphogenesis	2	BMPR2, TGFBR2	131	3	15814	0.024461
	GO:0031340	positive regulation of vesicle fusion	2	C2CD5, ANXA1	131	3	15814	0.024461
	GO:0014719	skeletal muscle satellite cell activation	2	WNT7A, EPHB1	131	3	15814	0.024461
	GO:0030728	ovulation	2	IMMP2L, HPGD	131	3	15814	0.024461
	GO:0051645	Golgi localization	2	ARHGAP21, HOOK3	131	4	15814	0.0324821
	GO:0060054	positive regulation of epithelial cell proliferation involved in wound healing	2	FZD7, WNT7A	131	4	15814	0.0324821
	ecb00970	Aminoacyl-tRNA biosynthesis	3	LARS1, DARS2, PSTK	66	45	9319	0.039133
	GO:0016048	detection of temperature stimulus	2	TRPM3, DRGX	131	5	15814	0.0404376
	GO:0014834	skeletal muscle satellite cell maintenance involved in skeletal muscle regeneration	2	FZD7, WNT7A	131	5	15814	0.0404376
	GO:0006909	phagocytosis	3	ANXA1, ITGB2, ELMO1	131	42	15814	0.0466289
	GO:0021707	cerebellar granule cell differentiation	2	OPHN1, WNT7A	131	6	15814	0.0483282
